# Supplementary material for: Quantitative proteomic profiling of the extracellular matrix of pancreatic islets during the angiogenic switch and insulinoma progression
Source: Sci Rep. 2017 Jan 10;7:40495. doi: 10.1038/srep40495 (PMC5223159; doi:10.1038/srep40495)
Supplement: Supplementary Table 1 [file srep40495-s2.xls]

## Sheet: A. Complete dataset
			Replicate A																Replicate B
Matrisome Division	Matrisome Category	Entrez Gene Symbol	Number of Spectra	Total Intensity (Peptide abundance)	Number of Unique Peptides	114 Reporter Ion Intensity	115 Reporter Ion Intensity	116 Reporter Ion Intensity	117 Reporter Ion Intensity	log2_iTRAQ_114_117_median	log2_iTRAQ_114_117_stddev	log2_iTRAQ_numRatios_114_117	log2_iTRAQ_115_117_median	log2_iTRAQ_115_117_stddev	log2_iTRAQ_numRatios_115_117	log2_iTRAQ_116_117_median	log2_iTRAQ_116_117_stddev	log2_iTRAQ_numRatios_116_117	Number of Spectra	Total Intensity (Peptide abundance)	Number of Unique Peptides	114 Reporter Ion Intensity	115 Reporter Ion Intensity	116 Reporter Ion Intensity	117 Reporter Ion Intensity	log2_iTRAQ_114_117_median	log2_iTRAQ_114_117_stddev	log2_iTRAQ_numRatios_114_117	log2_iTRAQ_115_117_median	log2_iTRAQ_115_117_stddev	log2_iTRAQ_numRatios_115_117	log2_iTRAQ_116_117_median	log2_iTRAQ_116_117_stddev	log2_iTRAQ_numRatios_116_117	Number of Observations	Protein Group	Protein Subgroup	Entry Name	Species	UniProt Accession Number	UniProt Accession Numbers	Protein MW (Da)	Number of Spectra Observed	Number of Unique Peptides	Percent Coverage	Score
		Dync1h1	293	2620000000	162	21831832	17148641	14190485	14644560	0.488	0.64	269	0.298	0.967	269	-0.195	0.468	269	212	627000000	132	1529788	6322238	8804112	8945015	-2.541	0.864	191	-0.54	0.482	200	0.003	0.287	201	2	1	1.1	Cytoplasmic dynein 1 heavy chain 1	MOUSE	Q9JHU4	Q9JHU4	534774	505	192	43	2935.76
Core matrisome	ECM Glycoproteins	Fbn1	164	1790000000	87	12618285	12307137	4910931	3475591	1.152	1.143	146	1.4	1.159	146	0.207	0.609	146	831	16100000000	144	61026383	21634675	15170414	13065737	1.863	1.027	624	0.365	0.758	615	0.19	0.406	616	2	2	2.1	Fibrillin-1	MOUSE	A2AQ53	A2AQ53	332890	995	146	61.3	2464.09
Core matrisome	ECM Glycoproteins	Fbn1	137	1530000000	74	11899673	11451992	4623259	3182681	1.258	1.116	124	1.333	1.145	124	0.266	0.588	124	685	13600000000	121	52472295	18110986	12793283	11111780	1.814	1.026	516	0.353	0.761	508	0.188	0.41	510	2	2	2.2	Fibrillin-1	MOUSE	Q61554	Q61554	332858	822	123	51.4	2057.06
Core matrisome	ECM Glycoproteins	Fbn2	13	491000000	7	465588	664122	336062	256876	0.585	0.587	11	1.297	0.703	11	0.241	0.484	11	122	1160000000	60	6685829	3963858	2931287	2831396	1.063	0.892	111	0.322	0.547	111	0.055	0.332	111	2	2	2.3	Fibrillin-2	MOUSE	Q61555	Q61555	334523	135	60	25.2	892.66
		Dsp	63	246000000	58	2654300	3098307	4939814	3707707	-0.606	0.56	58	-0.127	0.51	58	0.451	0.421	58	313	1940000000	156	3118089	15117694	21308977	14423010	-2.054	0.992	270	0.05	0.493	284	0.549	0.322	284	2	3	3.1	Desmoplakin	MOUSE	E9Q557	E9Q557|E9PZW0	335360	376	167	54.3	2428.99
Core matrisome	Collagens	Col6a3	168	1860000000	91	17370325	8868485	5846891	4209343	1.736	1.07	149	1.079	0.928	149	0.106	0.73	146	503	6380000000	127	6846437	38343226	10583442	12566439	-0.741	0.875	392	1.297	1.048	401	-0.215	0.41	401	2	4	4.1	Protein Col6a3	MOUSE	E9PWQ3	E9PWQ3	355523	671	135	46.8	2225.99
Core matrisome	Collagens	Col6a3	168	1860000000	91	17602969	8938847	5883265	4255926	1.749	1.068	149	1.064	0.927	149	0.1	0.636	148	494	6380000000	122	6854434	38309170	10544951	12535689	-0.741	0.861	388	1.295	1.049	397	-0.219	0.408	397	2	4	4.2	Protein Col6a3	MOUSE	J3QQ16	J3QQ16	290174	662	131	54.5	2159.04
		Myh9	269	4130000000	109	23301395	19791745	16503275	12505391	0.66	0.67	249	0.715	1.041	249	0.128	0.707	249	309	2090000000	113	6931868	11040646	9850323	10388869	-0.519	0.604	291	0.057	0.57	293	-0.067	0.416	293	2	5	5.1	Myosin-9	MOUSE	Q8VDD5	Q8VDD5|F2Z494|Q8BXF2	227566	578	127	59.8	2153.08
		Myh11	189	2600000000	89	8897305	12397534	18444754	6959476	0.19	0.639	177	0.739	0.913	177	1.026	0.879	177	180	978000000	83	3318922	4430013	4634939	8919873	-1.312	0.621	173	-1.015	0.922	175	-0.824	0.527	175	2	5	5.2	Myosin-11	MOUSE	E9QPE7	E9QPE7	224209	369	102	51.9	1670.14
		Myh11	182	2430000000	87	8722656	11997746	17797965	6746774	0.209	0.652	170	0.736	0.935	170	1.028	0.881	170	173	871000000	81	3291702	4513551	4583307	8821780	-1.313	0.627	166	-0.996	0.945	168	-0.793	0.527	168	2	5	5.3	Myosin-11	MOUSE	O08638	O08638	227880	355	100	50	1628.3
		Myh10	92	1340000000	52	6947831	7142171	7988860	3923659	0.677	0.811	81	0.837	1.031	81	0.283	0.841	81	72	317000000	40	1767162	2828886	2213244	3565669	-0.649	0.709	72	0.148	0.879	72	-0.412	0.544	72	2	5	5.4	Myosin-10	MOUSE	Q3UH59	Q3UH59|Q61879|Q5SV64	234472	164	57	30.1	868.9
		Myh14	44	660000000	15	2695461	3237580	3978155	1915341	0.541	0.626	38	0.853	0.819	38	0.652	0.724	38	44	207000000	18	909898	1521122	1313817	2296987	-1.156	0.761	42	-0.294	0.796	44	-0.571	0.516	44	2	5	5.5	Isoform 3 of Myosin-14	MOUSE	Q6URW6-3	Q6URW6-3|Q6URW6|K3W4R2|Q6URW6-2	232588	88	21	10.2	312.23
		Myh1	14	361000000	8	599334	1126014	1096086	694766	0.361	0.953	7	0.822	0.741	7	1.031	0.862	7	10	8640000	8	70601	96514	95806	419613	-3.538	1.442	8	-2.625	1.341	8	-2.954	1.589	8	2	5	5.6	Myosin-1	MOUSE	Q5SX40	Q5SX40|Q02566|P13542|P13541|Q5SX39|G3UW82|B1AR69	224251	24	11	6.2	135.2
		Myh7	9	89900000	5	410500	609842	918418	412453	0.361	1.074	5	0.822	0.607	5	1.546	0.459	5	9	6490000	7	68503	93139	92921	402916	-4.083	1.541	7	-2.944	1.433	7	-3.375	1.691	7	2	5	5.7	Myosin-7	MOUSE	Q91Z83	Q91Z83	223674	18	10	4.5	117.19
		Myh7b	10	156000000	6	616846	501901	934378	1008525	0.521	1.252	6	0.739	2.459	7	1.031	1.471	7	5	10400000	5	148758	258298	142361	303312	-1.112	1.646	5	-0.385	1.593	5	-0.974	0.762	5	2	5	5.8	Myosin-7B	MOUSE	A2AQP0	A2AQP0	222634	15	8	3.8	84.56
		Myh15	7	53800000	3	144427	175644	192621	63331	0.131	1.09	2	0.419	1.085	2	0.583	1.054	2	1	224000	1	14441	23379	12100	18415	-0.351	0	1	0.344	0	1	-0.606	0	1	2	5	5.9	Protein Myh15	MOUSE	E9Q264	E9Q264	223211	8	3	1.6	26.2
Core matrisome	Collagens	Col1a1	653	68400000000	69	19345794	28217444	22724598	18131370	0.016	0.69	555	0.473	0.889	562	0.204	0.647	566	3454	693000000000	114	367615104	536087916	290016622	301030716	0.18	0.662	2845	0.633	0.703	2865	0.055	0.491	2858	2	6	6.1	Collagen alpha-1(I) chain	MOUSE	P11087	P11087	139057	4107	115	65.3	2106.73
Core matrisome	Collagens	Col1a1	429	41400000000	50	12923735	18877729	15483098	12500834	0.037	0.685	352	0.463	0.885	353	0.203	0.653	357	2402	459000000000	85	243453264	361954795	201518854	209562733	0.18	0.664	1943	0.622	0.683	1962	0.056	0.505	1951	2	6	6.2	Isoform 2 of Collagen alpha-1(I) chain	MOUSE	P11087-2	P11087-2	118845	2831	86	59	1540.4
Core matrisome	Collagens	Col3a1	540	40700000000	64	17097986	27411448	24523715	17999705	-0.131	0.615	461	0.487	0.772	469	0.187	0.586	468	2543	459000000000	109	198011997	298490880	174552932	157901236	0.101	0.669	2133	0.576	0.762	2152	0.153	0.528	2167	2	7	7.1	Collagen alpha-1(III) chain	MOUSE	P08121	P08121	140196	3083	111	63.3	1976.76
		Flna	146	1810000000	81	10115840	6431801	12147443	7218342	0.492	0.514	139	-0.058	0.763	140	0.602	0.625	139	147	651000000	87	1281030	4751949	3994012	7713521	-2.532	1.062	128	-0.786	0.493	136	-0.869	0.434	136	2	8	8.1	Filamin-A	MOUSE	Q8BTM8	Q8BTM8|B7FAU9|Q8BTM8-2	284069	293	109	51.9	1860.3
		Flnb	173	1770000000	92	13264134	7199805	13301453	12722085	-0.149	0.467	165	-0.895	0.835	164	-0.061	0.453	165	113	394000000	64	678932	3097204	4067183	3979270	-2.313	1.005	100	-0.298	0.491	105	0.124	0.336	107	2	8	8.2	Filamin-B	MOUSE	Q80X90	Q80X90	280273	286	103	51.6	1726.32
		Flnc	15	186000000	11	2106185	1382844	2308444	1569083	0.318	0.795	15	-0.402	0.959	15	0.378	0.874	15	10	65800000	7	101492	539272	543821	1052538	-2.269	1.356	10	-0.634	0.528	10	-0.783	0.491	10	2	8	8.3	Filamin-C	MOUSE	D3Z576	D3Z576|Q8VHX6|D3YW87|Q8VHX6-2	294965	25	14	5.5	188
Core matrisome	ECM Glycoproteins	Fn1	188	3790000000	75	36445378	4791970	3216818	3978529	2.727	1.473	156	0.324	0.894	153	-0.386	0.517	151	356	3780000000	101	3138210	37811332	2066994	2299360	-0.032	0.916	245	3.017	1.504	254	-0.07	0.831	245	2	9	9.1	Fibronectin	MOUSE	P11276	P11276	276185	544	105	55.7	1833.87
Core matrisome	Collagens	Col1a2	461	31200000000	70	10553404	13806215	12305012	10829800	-0.09	0.629	379	0.486	0.85	381	0.141	0.645	382	2517	395000000000	96	102969851	140496616	84763835	77282466	0.15	0.637	1925	0.565	0.713	1952	0.07	0.499	1936	2	10	10.1	Collagen alpha-2(I) chain	MOUSE	Q01149	Q01149	130068	2978	98	74.2	1825.05
		Plec	86	359000000	76	5026297	3494955	5072123	3864283	0.265	0.511	76	-0.233	0.627	76	0.19	0.443	76	113	274000000	95	944180	4135288	4201432	5246149	-2.583	1.002	107	-0.328	0.371	109	-0.311	0.351	109	2	11	11.1	Plectin	MOUSE	Q9QXS1	Q9QXS1|Q9QXS1-2|Q9QXS1-8|Q9QXS1-7|Q9QXS1-6|Q9QXS1-14|Q9QXS1-4|Q9QXS1-16|Q9QXS1-5|Q9QXS1-3|Q9QXS1-13|Q9QXS1-11|Q9QXS1-12|Q9QXS1-9|Q9QXS1-10|Q9QXS1-15|E9Q3W4	536118	199	126	29.6	1760.78
		Eppk1	4	21600000	3	430359	253604	538176	452392	-0.046	0.3	4	-0.342	0.343	4	0.145	0.127	4	3	9350000	3	27969	145462	157941	213231	-2.789	0.793	3	-0.509	0.17	3	-0.263	0.153	3	2	11	11.2	Epiplakin	MOUSE	Q8R0W0	Q8R0W0	727450	7	4	0.6	70.47
Core matrisome	Proteoglycans	Hspg2	74	423000000	50	6613985	2700671	1232550	1359790	1.652	1.247	66	0.807	0.882	65	-0.221	0.532	64	197	1020000000	94	2554531	18629163	1918645	2333074	-0.028	0.763	168	2.614	1.178	170	-0.245	0.487	165	2	12	12.1	Basement membrane-specific heparan sulfate proteoglycan core protein	MOUSE	E9PZ16	E9PZ16|B1B0C7|Q05793	480503	271	99	31.2	1595.57
		Tln1	126	687000000	84	9379705	4184608	3878092	3470058	1.15	0.743	115	0.076	0.85	115	-0.03	0.456	114	99	162000000	64	558594	2479054	1918988	2413733	-1.972	0.802	85	0.093	0.461	89	-0.279	0.325	90	2	13	13.1	Talin-1	MOUSE	P26039	P26039	271985	225	99	51.5	1576.74
		Tln2	27	98900000	18	2379372	878244	1290069	977851	1.024	0.916	23	-0.179	0.79	23	0.143	0.586	23	17	21900000	16	66631	392361	313593	381435	-1.984	0.804	12	-0.021	0.337	12	-0.321	0.302	12	2	13	13.2	Talin-2	MOUSE	E9PUM4	E9PUM4|Q71LX4	273945	44	27	12.8	351.14
Core matrisome	Collagens	Col6a6	27	116000000	23	1317034	1630365	1743500	1122743	0.205	0.408	26	0.524	0.527	26	0.6	0.595	26	226	1640000000	90	3803965	11068973	6225145	8591414	-0.813	0.895	192	0.378	0.519	200	-0.325	0.415	199	2	14	14.1	Collagen alpha-6(VI) chain	MOUSE	E9Q6A6	E9Q6A6|Q8C6K9|Q8C6K9-2	248189	253	92	49.9	1564.85
Core matrisome	Collagens	Col6a5	9	17800000	8	318597	311502	458602	384768	-0.119	0.553	8	0.401	0.889	8	0.375	0.418	8	141	617000000	71	2128355	5401842	4237209	5577383	-1.172	0.813	121	-0.078	0.567	127	-0.376	0.403	127	2	14	14.2	Collagen alpha-5(VI) chain	MOUSE	A6H584	A6H584	291508	150	71	32.8	1098.66
		Gcn1l1	143	852000000	86	5129072	5405764	6949876	7437223	-0.599	0.479	135	-0.458	0.649	135	-0.309	0.488	136	103	256000000	71	594529	3089887	3075288	3537115	-2.401	0.881	86	-0.19	0.441	94	-0.148	0.284	94	2	15	15.1	Protein Gcn1l1	MOUSE	E9PVA8	E9PVA8|Q8BIX2	295811	246	103	42.6	1501.44
Core matrisome	ECM Glycoproteins	Lama1	237	3760000000	87	12784740	27238811	8238708	9670918	0.098	0.623	205	1.369	0.737	205	-0.469	0.557	205	2	5670000	2	57643	289338	70894	95739	-0.418	0.327	2	2.304	0.752	2	-0.27	0.17	2	2	16	16.1	Laminin subunit alpha-1	MOUSE	P19137	P19137|F8VQ40	347466	239	86	35.1	1374.95
		Sptan1	86	447000000	66	5145094	3547331	3693193	3209881	0.562	0.569	77	0.19	0.741	77	0.097	0.425	77	74	134000000	52	400839	1461085	1694424	1861939	-2.243	0.818	67	-0.306	0.378	70	-0.087	0.271	72	2	17	17.1	Spectrin alpha chain, non-erythrocytic 1	MOUSE	A3KGU7	A3KGU7|P16546|A3KGU5|P16546-2|E9Q447	285946	160	85	39.2	1313.33
		Spta1	31	206000000	25	2154008	973303	491873	538236	1.761	1.069	28	0.721	0.571	28	-0.314	0.482	28	5	18200000	4	59794	197390	195265	150621	-1.896	1.51	4	-0.043	0.685	4	0.311	0.187	4	2	17	17.2	Spectrin alpha chain, erythrocytic 1	MOUSE	P08032	P08032	281001	36	27	13.6	367.35
		Iqgap1	131	1250000000	69	8296570	7222703	4912631	4676241	0.583	0.635	119	0.511	0.867	119	-0.13	0.492	117	93	193000000	55	549618	2222788	2104432	2304296	-2.051	0.888	83	-0.121	0.436	88	-0.082	0.24	86	2	18	18.1	Ras GTPase-activating-like protein IQGAP1	MOUSE	Q9JKF1	Q9JKF1|F8VQ29	189538	224	75	55.4	1261.95
		Iqgap2	42	231000000	31	3049662	2437598	2743588	2735563	-0.594	0.624	40	-0.424	0.699	40	-0.175	0.329	40	47	75000000	32	281725	1077892	1367954	1406354	-2.179	0.797	43	-0.352	0.376	44	-0.005	0.239	44	2	18	18.2	Ras GTPase-activating-like protein IQGAP2	MOUSE	Q3UQ44	Q3UQ44	181209	89	43	32.5	673.71
Core matrisome	ECM Glycoproteins	Lamc1	154	3090000000	53	10148146	15866643	5300782	5632366	0.541	0.751	128	1.126	0.625	128	-0.157	0.427	128	177	1310000000	61	3086480	12920433	3547580	3632980	-0.282	0.545	153	1.576	0.753	156	0.008	0.357	156	2	19	19.1	Laminin subunit gamma-1	MOUSE	F8VQJ3	F8VQJ3	182890	331	72	50.7	1244.5
Core matrisome	ECM Glycoproteins	Lamc1	143	2820000000	51	9262149	14528934	4870070	5219850	0.523	0.762	117	1.069	0.631	117	-0.186	0.432	117	170	1170000000	59	2977788	12429015	3413107	3514369	-0.277	0.535	145	1.553	0.75	148	0.002	0.361	148	2	19	19.2	Laminin subunit gamma-1	MOUSE	P02468	P02468	182944	313	69	48.8	1189.37
		Hdlbp	182	6050000000	59	10326864	11412072	29208393	34971713	-1.348	0.729	169	-1.007	1.078	169	-0.321	0.691	169	162	1430000000	66	1131547	6050357	10457674	9325685	-2.573	1.186	150	-0.518	0.555	156	0.163	0.323	157	2	20	20.1	Vigilin	MOUSE	Q8VDJ3	Q8VDJ3	142311	344	70	60.4	1178.2
Core matrisome	Collagens	Col5a2	113	2100000000	43	2585298	4208420	3028498	2762622	-0.001	0.635	98	0.529	0.742	100	0.156	0.555	100	371	17700000000	65	7072216	8338398	6119709	5603655	0.189	0.63	304	0.488	0.603	303	0.048	0.438	302	2	21	21.1	Collagen alpha-2(V) chain	MOUSE	Q3U962	Q3U962	146043	484	67	58.6	1174.66
Core matrisome	Collagens	Col2a1	59	4490000000	14	2763367	3688061	2804167	2524452	0.006	0.61	51	0.269	0.781	51	0.098	0.514	51	328	63000000000	26	54990697	74989601	42840455	38986399	0.096	0.628	248	0.674	0.561	249	0.097	0.358	248	2	21	21.2	Isoform 5 of Collagen alpha-1(II) chain	MOUSE	P28481-5	P28481-5|P28481|P28481-1|P28481-4|P28481-6|P28481-7|P28481-2	138950	387	29	30.6	280.98
Core matrisome	Collagens	Col7a1	5	46800000	3	276268	275376	240759	203995	0.023	0.683	5	0.668	0.747	5	-0.029	0.345	5	16	515000000	11	311607	373086	294279	304321	0.164	0.571	13	0.4	0.957	15	-0.028	0.511	15	2	21	21.3	Collagen alpha-1(VII) chain	MOUSE	Q63870	Q63870	296254	21	12	8.2	130.05
Core matrisome	ECM Glycoproteins	Lama5	22	81800000	21	1730728	1438948	571706	563806	1.71	0.789	17	0.797	0.678	17	0.03	0.55	17	142	720000000	70	1845634	9534595	1978453	2441355	-0.335	0.535	117	1.853	0.701	118	-0.185	0.379	118	2	22	22.1	Laminin subunit alpha-5	MOUSE	Q61001	Q61001	416427	164	71	26.5	1147.22
Core matrisome	ECM Glycoproteins	Lama2	28	197000000	24	1440787	1651888	1558392	1378150	0.155	0.352	27	0.333	0.628	27	0.057	0.337	27	108	279000000	70	1557811	5146556	3499250	3099932	-0.709	0.597	102	0.826	0.655	102	0.261	0.413	103	2	23	23.1	Laminin subunit alpha-2	MOUSE	Q60675	Q60675	353052	136	73	28.1	1143.1
		Eprs	127	1400000000	63	7246401	5962003	10051578	14326767	-0.902	0.634	117	-1.083	0.911	116	-0.551	0.534	116	86	265000000	48	510896	2052610	4248182	4008610	-2.935	1.018	75	-0.935	0.548	77	0.09	0.248	77	2	24	24.1	Bifunctional glutamate/proline--tRNA ligase	MOUSE	Q8CGC7	Q8CGC7	171845	213	72	51.4	1116.79
		Sptbn1	74	600000000	57	6949508	5007836	3317023	2982248	0.895	0.591	69	0.226	0.895	69	0.009	0.489	69	62	164000000	50	597197	2492771	2131987	2785056	-2.293	1.12	58	-0.287	0.773	59	-0.315	0.244	59	2	25	25.1	Spectrin beta chain, non-erythrocytic 1	MOUSE	Q62261	Q62261|Q62261-2	275074	136	78	37.7	1100.24
		Sptb	22	84700000	22	1739463	772649	524104	558428	1.581	0.874	20	0.626	1.036	20	-0.23	0.493	20	2	3900000	2	42162	152109	123539	189244	-2.146	0.112	2	-0.314	0.003	2	-0.629	0.056	2	2	25	25.2	Spectrin beta 1	MOUSE	Q3UGX2	Q3UGX2|E9Q397|P15508	268999	24	23	10.6	288.21
		Sptbn2	9	41800000	8	503378	384145	291304	311639	0.61	0.829	8	-0.205	1.205	8	-0.493	0.544	8	7	13200000	6	47756	190525	185366	237619	-2.341	0.627	7	-0.344	0.19	7	-0.158	0.393	7	2	25	25.3	Protein Sptbn2	MOUSE	Q68FG2	Q68FG2	272173	16	10	5.2	162.86
		Aldh1l2	274	10200000000	54	8146463	9205960	36435965	49739657	-2.043	1.103	251	-1.762	1.201	253	-0.544	0.633	261	129	855000000	50	712433	2906765	8481330	5846084	-2.677	1.119	121	-0.97	0.564	123	0.549	0.304	123	2	26	26.1	Mitochondrial 10-formyltetrahydrofolate dehydrogenase	MOUSE	Q8K009	Q8K009|D3Z6B9	102273	403	59	69.1	1042.8
		Aldh1l1	43	1330000000	20	1166392	1392618	4913999	5904024	-1.544	1.194	41	-1.371	1.436	41	-0.438	0.584	41	14	72700000	10	92093	391274	1204234	841562	-2.75	1.211	13	-1.115	0.618	13	0.528	0.264	13	2	26	26.2	Cytosolic 10-formyltetrahydrofolate dehydrogenase	MOUSE	Q8R0Y6	Q8R0Y6	99563.2	57	22	28	311.4
		Eef2	391	25300000000	57	16376436	17405617	48686820	51976756	-1.544	0.812	351	-1.151	1.018	357	-0.383	0.87	360	180	1790000000	52	1447527	6412356	12477440	9729723	-2.342	0.987	158	-0.563	0.736	167	0.381	0.342	168	2	27	27.1	Elongation factor 2	MOUSE	P58252	P58252	96282.3	571	64	68.8	1027.67
		Eftud2	31	1450000000	21	1484516	1255790	1122393	1035778	0.323	0.655	26	0.402	0.629	26	-0.123	0.389	25	10	9140000	8	57127	160715	197516	163138	-1.349	0.397	8	0.133	0.421	8	0.117	0.325	8	2	27	27.2	116 kDa U5 small nuclear ribonucleoprotein component	MOUSE	A2AH85	A2AH85|O08810|G3UZ34	110460	41	20	29	290.69
		Cltc	135	2110000000	56	12261042	7908343	8855844	8015444	0.617	0.762	128	0.193	0.949	128	-0.086	0.529	128	41	77600000	30	279865	967310	1002071	1071465	-1.622	0.861	40	-0.171	0.423	40	-0.104	0.259	40	2	28	28.1	Clathrin heavy chain	MOUSE	Q5SXR6	Q5SXR6|Q68FD5	193751	176	62	41.8	998.54
Core matrisome	ECM Glycoproteins	Lamb1	164	2950000000	52	9685475	16057914	5662135	6024102	0.25	0.744	127	1.215	0.717	129	-0.331	0.518	127	104	461000000	50	1403643	5854431	2119276	1763588	-0.27	0.508	88	1.628	0.637	92	0.195	0.359	91	2	29	29.1	Laminin subunit beta-1	MOUSE	E9QN70	E9QN70|P02469|E9PYT5	209741	268	62	39.6	991.57
		Rrbp1	118	1900000000	53	7219677	5685636	11898978	12313894	-0.791	0.577	113	-0.921	0.862	113	-0.059	0.542	113	87	681000000	45	1008719	4586053	6571350	6411225	-2.608	1.12	82	-0.563	0.484	85	0.004	0.27	85	2	30	30.1	Ribosome-binding protein 1	MOUSE	A2AVJ7	A2AVJ7|Q99PL5|Q99PL5-2|Q99PL5-3|Q99PL5-4|Q99PL5-5|Q99PL5-7|Q99PL5-6|Q99PL5-8|Q99PL5-9|Q99PL5-10|Q99PL5-11|Q99PL5-12	158849	205	59	39.8	980.93
		Copa	123	2020000000	55	8310836	10143393	10973816	10899853	-0.57	0.631	116	-0.212	0.899	116	-0.184	0.521	116	74	439000000	39	818136	2770112	4911995	4649379	-2.313	1.046	71	-0.643	0.428	72	0.104	0.235	72	2	31	31.1	Coatomer subunit alpha	MOUSE	Q8CIE6	Q8CIE6|F8WHL2	140084	197	61	53.3	963.41
Core matrisome	ECM Glycoproteins	Lamb2	37	279000000	27	2140737	2138298	1447564	1298076	1.129	0.924	31	0.913	0.659	31	0.151	0.54	31	139	892000000	57	2009538	9444817	2380273	2957790	-0.423	0.501	122	1.572	0.622	124	-0.174	0.381	124	2	32	32.1	Laminin subunit beta-2	MOUSE	Q61292	Q61292	203707	176	59	37.6	958.95
		Snd1	218	9970000000	52	8568511	11375833	21479527	29215050	-1.521	0.716	182	-1.165	0.853	183	-0.459	0.702	183	142	1270000000	46	980090	5172471	6228569	4993048	-2.036	1.155	112	-0.112	0.649	128	0.376	0.307	128	2	33	33.1	Staphylococcal nuclease domain-containing protein 1	MOUSE	Q78PY7	Q78PY7|Q3TJ56|E9Q3E9	102771	360	57	59.4	953.96
		Hspa5	344	34400000000	45	20461956	17541903	69338497	70532956	-1.437	0.749	304	-1.262	1.109	304	-0.199	0.704	304	179	2780000000	45	1528438	5218035	14497919	10592692	-2.215	1.152	167	-0.849	0.639	171	0.442	0.295	173	2	34	34.1	78 kDa glucose-regulated protein	MOUSE	P20029	P20029	72534.8	523	51	63.5	887.8
		Hspa8	146	7320000000	31	11718625	6809088	17262986	18281187	-0.251	0.8	130	-0.96	1.086	129	-0.217	0.63	130	96	853000000	33	940296	3790722	6633031	4894773	-2.42	1.035	88	-0.357	0.393	89	0.392	0.278	89	2	34	34.2	Heat shock cognate 71 kDa protein	MOUSE	P63017	P63017|Q504P4|D3YW43	71098	242	36	56.9	621.32
		Hspa2	78	5040000000	19	8264793	4510164	12966656	14231235	-0.576	1.118	72	-1.237	1.251	72	-0.274	0.582	72	39	402000000	15	404098	2227346	4160712	3035125	-2.588	1.074	36	-0.388	0.491	37	0.368	0.454	37	2	34	34.3	Heat shock-related 70 kDa protein 2	MOUSE	P17156	P17156	69925.7	117	23	40.4	358.84
		Hspa1b	29	3130000000	8	4370086	2743059	8592198	9288924	-0.915	0.91	24	-1.312	0.978	24	-0.085	0.688	24	15	193000000	6	247081	1264919	2374644	1705342	-2.541	0.918	12	-0.367	0.377	12	0.362	0.296	12	2	34	34.4	Heat shock 70 kDa protein 1B	MOUSE	P17879	P17879|Q61696	70460.3	44	9	15.7	131.86
		Hspa1l	50	4380000000	7	5086030	3021044	10457683	11629370	-1.084	0.867	46	-1.498	1.235	46	-0.282	0.607	46	23	281000000	5	288256	1583211	3054858	2219747	-2.64	1.205	21	-0.372	0.261	21	0.368	0.397	21	2	34	34.5	Heat shock 70 kDa protein 1-like	MOUSE	P16627	P16627	71035.4	73	7	12	100.57
		Fasn	87	625000000	59	6979556	4497811	4966717	4842789	0.488	0.486	82	-0.158	0.706	83	-0.116	0.459	83	15	19500000	15	133717	424651	403170	371562	-1.497	0.477	14	0.103	0.224	14	0.199	0.164	14	2	35	35.1	Fatty acid synthase	MOUSE	P19096	P19096	275162	102	60	28.3	855.49
		Eif5b	68	907000000	35	1896753	2112009	3392659	6322673	-1.672	0.659	66	-1.359	1.026	66	-0.899	0.624	66	74	377000000	43	485204	2829486	3542851	3323226	-2.499	0.973	69	-0.086	0.492	72	0.121	0.236	72	2	36	36.1	Eukaryotic translation initiation factor 5B	MOUSE	Q05D44	Q05D44	138070	142	52	43.4	836.17
Core matrisome	Collagens	Col5a1	68	1330000000	31	1546350	2186039	1795432	1449520	-0.01	0.666	63	0.359	0.721	63	0.175	0.598	62	219	14400000000	51	15611291	18340998	12505997	11606780	0.302	0.602	194	0.492	0.688	194	0.065	0.439	194	2	37	37.1	Collagen alpha-1(V) chain	MOUSE	O88207	O88207	184358	287	54	37.8	797.7
Core matrisome	Collagens	Col5a3	22	156000000	13	624336	1030972	533798	549113	0.051	0.923	21	0.646	1.528	21	0.174	1.014	21	99	4110000000	22	4193725	5911759	4008319	3202665	0.22	0.692	88	0.69	0.756	87	0.276	0.416	88	2	37	37.2	Collagen type V alpha 3 chain	MOUSE	Q9JLI2	Q9JLI2	172707	121	25	19	357.32
Core matrisome	Collagens	Col11a1	19	495000000	6	711028	790584	745649	889120	-0.355	0.678	17	-0.138	0.955	17	-0.22	0.504	17	81	8020000000	16	24700857	29260018	16433905	15518089	0.524	0.725	61	0.813	0.748	61	0.065	0.386	61	2	37	37.3	Collagen alpha-1(XI) chain	MOUSE	Q61245	Q61245|Q61245-2	181656	100	17	12.6	236.82
Core matrisome	Collagens	Col11a2	14	349000000	7	841623	1201413	856568	868734	-0.355	0.401	9	-0.856	0.918	9	-0.578	0.492	9	57	6290000000	8	23340843	27277875	15654091	14355732	0.476	0.692	36	0.771	0.702	36	0.101	0.32	36	2	37	37.4	Collagen alpha-2(XI) chain	MOUSE	Q64739	Q64739|Q64739-3|Q64739-4|Q64739-6|Q64739-5|Q64739-1|Q64739-7	172331	71	11	9.3	109.91
		Pdia4	216	10300000000	41	15052243	16664166	29762556	39523984	-1.22	0.664	206	-1.119	0.99	204	-0.437	0.618	206	143	2170000000	42	819624	4588364	14416576	10438472	-2.93	1.324	125	-1.061	0.603	138	0.437	0.208	141	2	38	38.1	Protein disulfide-isomerase A4	MOUSE	P08003	P08003	72323.4	359	45	62.6	794.87
		Cad	71	450000000	47	3947557	3950969	3678693	3612493	0.039	0.546	66	0.071	0.745	66	-0.163	0.461	66	36	75500000	29	330981	1124266	1107263	1009455	-2.05	0.667	30	0.088	0.256	31	0.16	0.183	31	2	39	39.1	CAD protein	MOUSE	B2RQC6	B2RQC6|E9QAI5|G3UWN2|B2RQC6-2|E9QAT6	245801	107	51	27	784.07
		Vars	98	1670000000	45	4210349	3481951	7675033	9528488	-1.047	0.614	83	-1.144	1.093	83	-0.424	0.578	83	61	292000000	39	458236	2235052	4267773	4402916	-3.036	1.13	57	-0.985	0.518	58	-0.098	0.222	58	2	40	40.1	Valine--tRNA ligase	MOUSE	Q9Z1Q9	Q9Z1Q9	141525	159	52	43.1	775.47
		Eif3a	67	476000000	42	4318538	3645904	4228424	4839386	-0.114	0.7	61	-0.251	0.829	61	-0.337	0.541	61	64	143000000	42	458264	1082274	2273108	1954928	-1.926	1.037	54	-0.883	0.519	53	0.14	0.309	53	2	41	41.1	Eukaryotic translation initiation factor 3 subunit A	MOUSE	P23116	P23116	162333	131	60	41	775.44
Core matrisome	ECM Glycoproteins	Fgb	138	5250000000	27	29190070	6912992	2424564	2688009	2.357	1.425	107	0.878	0.983	107	-0.301	0.716	104	395	16200000000	45	39440183	75514965	2760904	3175173	1.647	1.654	266	2.442	1.831	267	-0.025	0.852	259	2	42	42.1	Fibrinogen beta chain	MOUSE	Q8K0E8	Q8K0E8	55436.4	533	46	81.4	772.55
Core matrisome	Collagens	Col6a1	48	666000000	26	4042743	2566119	2522721	1387531	0.942	0.926	43	0.723	0.857	43	0.392	0.775	43	190	4020000000	43	5891995	18545470	6780187	8480129	-0.555	0.692	161	0.967	0.705	161	-0.293	0.371	157	2	43	43.1	Collagen alpha-1(VI) chain	MOUSE	Q04857	Q04857	109629	238	45	50.9	771.79
		Atp2a2	127	2860000000	44	6716543	11314340	7223063	5633796	0.115	0.589	118	0.866	0.882	118	0.025	0.6	118	49	201000000	28	1272889	1843810	1160763	1623534	-0.53	0.492	47	0.158	0.498	47	-0.326	0.396	47	2	44	44.1	Sarcoplasmic/endoplasmic reticulum calcium ATPase 2	MOUSE	O55143	O55143|J3KMM5|O55143-2	116511	176	46	48.3	762.79
		Atp2a3	70	918000000	33	3458539	5707106	2453425	2078356	0.647	0.82	63	1.261	1.031	63	0.231	0.576	63	14	29100000	13	311604	364285	188969	223526	0.709	0.426	13	0.864	0.424	13	-0.294	0.323	13	2	44	44.2	Sarcoplasmic/endoplasmic reticulum calcium ATPase 3	MOUSE	Q64518	Q64518|B1ATS5|E9Q559|Q64518-3|Q64518-2|B1ATS4	115062	84	34	37.1	536.59
		Uggt1	80	750000000	43	4759527	4027626	5337815	4772232	-0.245	0.548	72	-0.252	0.727	73	-0.035	0.504	72	46	88000000	33	301810	942800	1669596	1413322	-1.929	0.529	44	-0.558	0.325	44	0.263	0.202	44	2	45	45.1	UDP-glucose:glycoprotein glucosyltransferase 1	MOUSE	Q6P5E4	Q6P5E4|G3UZU8	177115	126	48	36.6	761.18
		Eif4g1	50	600000000	32	4676559	4696418	5378668	6240513	-0.493	0.462	47	-0.589	0.896	47	-0.509	0.462	47	80	307000000	43	546216	1877270	4329383	3494342	-2.378	1.065	71	-0.902	0.582	76	0.292	0.258	77	2	46	46.1	Eukaryotic translation initiation factor 4 gamma 1	MOUSE	E9PVC5	E9PVC5|Q6NZJ6|E9Q9E1|E9PVC6|Q6NZJ6-2	176312	130	52	35.8	750.76
		Eif4g3	15	76000000	10	942658	913530	917691	1213200	-0.247	0.927	14	-0.137	0.893	14	-0.348	0.479	14	8	39300000	6	65047	282151	441831	409894	-1.785	1.057	8	-0.359	0.509	8	0.249	0.208	8	2	46	46.2	Isoform 3 of Eukaryotic translation initiation factor 4 gamma 3	MOUSE	Q80XI3-3	Q80XI3-3|Q80XI3|A2AMI2|Q80XI3-4|Z4YKC4|Q80XI3-2|A2AMI6	177370	23	12	7.4	140.31
		Hsp90b1	250	12300000000	45	20326456	21007772	31342113	24912600	-0.399	0.541	222	-0.257	1.05	222	0.006	0.645	223	47	447000000	28	991635	2480043	4536896	3991678	-2.035	0.593	46	-0.648	0.454	47	0.178	0.245	47	2	47	47.1	Endoplasmin	MOUSE	P08113	P08113	92759.4	297	46	55.6	742.62
		Hsp90ab1	125	7310000000	33	16580867	12619087	10801464	9155492	0.546	0.683	116	0.412	0.938	116	-0.007	0.555	116	52	391000000	23	688149	1983933	2327790	1952202	-1.675	0.574	51	0.021	0.382	51	0.22	0.213	51	2	47	47.2	Heat shock protein HSP 90-beta	MOUSE	P11499	P11499|E9PX27	83622	177	35	48.4	578
		Hsp90aa1	98	5200000000	31	11030772	7877071	7023153	5977654	0.684	0.775	92	0.464	1.092	92	0.038	0.649	92	40	237000000	19	348963	1267177	1410150	1122376	-1.524	0.552	39	0.19	0.416	39	0.285	0.244	39	2	47	47.3	Heat shock protein HSP 90-alpha	MOUSE	P07901	P07901	85185.7	138	33	45.5	517.51
		Trap1	29	1780000000	18	1945472	2072190	1713878	1666107	0.14	0.38	27	0.087	0.589	27	0.028	0.428	27	12	93900000	8	135932	354085	363357	348609	-1.42	0.509	12	0.128	0.417	12	-0.061	0.321	12	2	47	47.4	Heat shock protein 75 kDa, mitochondrial	MOUSE	Q9CQN1	Q9CQN1	80549.8	41	19	29.7	265.32
		Acly	157	5000000000	47	51597424	34250569	11636629	8826294	1.813	1.082	148	1.371	1.133	148	-0.097	0.547	148	35	91100000	22	683147	2528104	974512	736912	-0.251	0.535	34	1.695	0.519	34	0.423	0.359	33	2	48	48.1	ATP-citrate synthase	MOUSE	Q3V117	Q3V117|Q91V92|Q3TS02	121706	192	47	46.5	738.72
		Sec31a	76	1200000000	37	3670953	3244951	4545311	5027135	-0.446	0.575	67	-0.275	1.105	67	-0.211	0.488	67	70	373000000	37	521420	2705129	5285985	4223061	-2.315	1.176	60	-0.449	0.57	66	0.334	0.334	66	2	49	49.1	Protein transport protein Sec31A	MOUSE	Q3UPL0	Q3UPL0|Q3UPL0-2|Q3UPL0-3	134594	146	42	39.4	713.87
Matrisome-associated	ECM-affiliated Proteins	Anxa6	106	2210000000	43	5178746	6246251	18075566	14139293	-1.368	0.718	95	-0.924	1.054	97	0.085	0.726	97	39	150000000	27	1180151	1552710	2052704	2767930	-1.394	0.48	38	-0.94	0.476	39	-0.337	0.309	39	2	50	50.1	Annexin	MOUSE	F8WIT2	F8WIT2	75743.7	145	45	66.5	705.28
Matrisome-associated	ECM-affiliated Proteins	Anxa6	107	2160000000	42	5156414	6216740	17992041	14102090	-1.36	0.682	96	-0.912	1.049	98	0.068	0.709	98	40	151000000	28	1182040	1554055	2054945	2769935	-1.385	0.509	39	-0.936	0.473	40	-0.333	0.313	40	2	50	50.2	Annexin A6	MOUSE	P14824	P14824	76340.4	147	44	65.8	688.14
		Copb1	98	947000000	36	3783352	3866178	3743956	4112881	-0.289	0.594	85	-0.254	1.131	83	-0.273	0.586	85	78	226000000	34	393248	1472564	2161169	2179330	-2.123	1.014	68	-0.569	0.626	74	0.111	0.353	75	2	51	51.1	Coatomer subunit beta	MOUSE	Q9JIF7	Q9JIF7	108205	176	41	48.8	703.79
		Ddx3x	84	1120000000	33	4365730	3900512	4560367	6896934	-0.626	0.648	72	-0.699	0.863	71	-0.53	0.543	71	148	1430000000	40	872732	4822580	8644973	6771340	-2.373	1.207	118	-0.435	0.531	123	0.294	0.303	123	2	52	52.1	ATP-dependent RNA helicase DDX3X	MOUSE	Q62167	Q62167|P16381|Q3V086|Q61496	73499.5	232	42	59.6	695.72
		Ddx3y	70	997000000	26	3835828	3652278	4191967	6181342	-0.632	0.603	60	-0.551	0.835	60	-0.46	0.524	60	120	1320000000	34	1044001	4688112	7995089	6241181	-2.259	1.212	100	-0.468	0.546	103	0.299	0.31	103	2	52	52.2	ATP-dependent RNA helicase DDX3Y	MOUSE	Q62095	Q62095	73883	190	37	49.3	570.51
		Ddx5	77	1380000000	31	6738829	5455504	2740842	3135720	0.764	0.675	67	0.47	0.775	65	-0.325	0.352	65	59	406000000	29	447358	2429183	1967228	1675765	-1.748	0.787	51	0.604	0.556	51	0.227	0.259	51	2	52	52.3	Probable ATP-dependent RNA helicase DDX5	MOUSE	Q61656	Q61656|Q8BTS0|S4R1I6|B1ARB8|S4R1E3	69802.5	136	37	56.5	537.26
		Ddx17	62	1200000000	25	5543996	5274890	2775868	3339747	0.64	0.552	56	0.315	0.726	56	-0.343	0.41	56	41	342000000	23	477424	1836827	1573703	1400972	-1.773	0.662	37	0.664	0.518	37	0.18	0.192	37	2	52	52.4	DEAD (Asp-Glu-Ala-Asp) box polypeptide 17, isoform CRA_a	MOUSE	Q3U741	Q3U741|Q501J6|Q501J6-2	73211	103	28	44	418.54
Core matrisome	ECM Glycoproteins	Fga	93	4230000000	27	22689055	4123846	1725584	1909822	2.289	1.367	83	0.541	1.13	83	-0.333	0.605	83	215	12100000000	44	18312854	65474076	1889241	2209231	1.389	1.425	179	2.963	1.573	180	-0.137	0.712	173	2	53	53.1	Protein Fga	MOUSE	E9PV24	E9PV24|Q99K47	88169.4	308	46	55	686.73
		Hyou1	102	2250000000	42	6421641	6242425	14430179	10680803	-0.566	0.603	94	-0.709	0.905	94	0.207	0.64	94	31	82600000	23	460585	815861	1419910	1161607	-1.366	0.535	26	-0.471	0.386	27	0.295	0.242	27	2	54	54.1	Hypoxia up-regulated protein 1	MOUSE	Q9JKR6	Q9JKR6|E0CYZ2	111407	133	44	51	685.33
		Ddx46	35	200000000	29	2994789	2000387	1534287	1977093	0.403	0.486	33	-0.085	0.526	33	-0.469	0.414	33	57	203000000	37	567070	2803810	2481633	2466260	-2.423	1.14	54	0.15	0.379	54	0.03	0.206	54	2	55	55.1	Probable ATP-dependent RNA helicase DDX46	MOUSE	Q569Z5	Q569Z5|F8WHR6|Q569Z5-2	117960	92	47	43	684.51
		P4hb	156	6700000000	35	8877983	6957118	27253437	22626651	-1.268	0.661	147	-1.386	1	147	0.119	0.703	147	118	1390000000	38	1336977	5233900	12913508	9701797	-2.829	1.121	106	-0.882	0.525	114	0.38	0.328	117	2	56	56.1	Protein disulfide-isomerase	MOUSE	P09103	P09103|E9Q8G8	57456.8	274	43	71.3	684.3
		Pdia3	192	10500000000	37	15495391	8585947	23855558	23759937	-0.518	0.629	179	-0.903	0.88	179	-0.096	0.692	179	91	857000000	34	889714	2920855	6803416	5446402	-2.583	0.895	82	-0.867	0.531	83	0.305	0.236	83	2	57	57.1	Protein disulfide-isomerase A3	MOUSE	P27773	P27773	57133.7	283	42	71	684.23
		Hspd1	87	2110000000	31	8998859	5232232	6987776	7890625	0.081	0.524	76	-0.345	0.857	75	-0.423	0.547	76	84	680000000	36	720837	4175664	5432700	4467859	-2.022	0.951	74	-0.131	0.481	77	0.289	0.279	77	2	58	58.1	60 kDa heat shock protein, mitochondrial	MOUSE	P63038	P63038|P63038-2	61125.6	171	38	69.8	675.1
Core matrisome	Collagens	Col6a2	48	806000000	24	6231113	5034971	4505738	2391103	0.994	0.979	44	0.543	1.197	44	0.235	0.62	44	204	3520000000	39	7553951	21287720	9463914	12282499	-0.714	0.63	174	0.551	0.638	176	-0.215	0.436	173	2	59	59.1	Collagen alpha-2(VI) chain	MOUSE	Q02788	Q02788|D3Z7D5	111473	252	42	43.4	657.16
		Copg1	83	854000000	33	3529569	4204941	3758794	3895759	-0.374	0.562	78	-0.346	0.874	77	-0.48	0.479	78	67	221000000	28	334343	1315905	2276457	2272301	-2.203	1.07	57	-0.745	0.682	60	0.083	0.318	60	2	60	60.1	Coatomer subunit gamma-1	MOUSE	Q9QZE5	Q9QZE5|Q7TNQ1	98766.3	150	38	55	655.75
		Copg2	35	132000000	18	1122873	1065061	1139813	1158157	-0.36	0.479	31	-0.266	0.636	31	-0.34	0.352	31	23	29400000	12	80893	266216	362522	384105	-2.08	1.055	20	-0.174	0.637	21	0.013	0.319	21	2	60	60.2	Coatomer subunit gamma-2	MOUSE	Q9QXK3	Q9QXK3|Q9QXK3-4|Q9QXK3-3|Q9QXK3-2	98876.9	58	20	26.5	293.2
		Eef1a1	457	68500000000	31	39121724	57503088	118286697	167103662	-1.431	0.891	428	-1.175	1.393	426	-0.74	0.766	430	348	21100000000	34	3184480	19936938	44765764	33323955	-2.218	1.268	270	-0.499	0.663	317	0.241	0.564	322	2	61	61.1	Elongation factor 1-alpha 1	MOUSE	P10126	P10126	50455.3	805	36	64.5	643.62
		Eef1a2	184	37300000000	22	17078962	18803006	36514228	58244029	-1.426	1.306	165	-0.947	1.555	166	-0.674	0.643	166	197	13400000000	19	1389503	9932890	20934717	16295100	-2.245	1.306	150	-0.501	0.716	175	0.217	0.606	179	2	61	61.2	Elongation factor 1-alpha 2	MOUSE	P62631	P62631	50795.6	381	24	51.8	377.69
		Krt86	49	1720000000	20	2778221	6167596	18147201	2718498	0.141	0.628	47	0.945	1.271	47	2.453	1.285	47	102	1370000000	39	17594159	1745122	2685374	1560432	3.39	1.619	82	0.256	0.68	82	0.448	0.774	82	2	62	62.1	Keratin, type II cuticular Hb6	MOUSE	P97861	P97861|Q9CPR6	55133.2	151	42	77.1	639.35
		Krt83	45	1700000000	17	2788662	6190432	19113286	2845092	0.182	0.656	43	1.321	1.198	43	2.607	1.191	43	85	1150000000	37	16928080	1666441	2510882	1505393	3.373	1.684	69	0.124	0.669	69	0.377	0.77	69	2	62	62.2	Keratin, type II cuticular Hb3	MOUSE	Q6IMF0	Q6IMF0	56225.3	130	40	72.1	613.51
		Krt85	48	1640000000	20	2804562	6307509	17117546	2681230	0.05	0.605	47	1.092	1.105	47	2.487	1.351	47	66	810000000	31	12748305	1363043	2216075	1262967	2.94	1.646	57	0.163	0.609	57	0.494	0.747	57	2	62	62.3	Keratin, type II cuticular Hb5	MOUSE	Q9Z2T6	Q9Z2T6	57413	114	36	63.7	563.19
			65	2060000000	28	3179855	7455025	20408007	2930343	0.012	0.662	61	1.47	0.991	61	2.607	1.27	61	42	800000000	20	11974886	1208060	2038631	1123695	3.437	1.544	39	0.3	0.619	39	0.68	0.789	39	2	62	62.4	Keratin, type II microfibrillar, component 5	SHEEP	P25691	P25691|Q99M74	56452.4	107	33	54.9	492.34
			68	2240000000	26	2437022	5850679	18240781	2545305	-0.094	0.609	60	1.099	1.112	60	2.512	1.584	60	39	705000000	20	10569418	1070548	1830195	1052024	3.215	1.64	37	0.303	0.662	37	0.494	0.86	37	2	62	62.5	Keratin, type II microfibrillar, component 7C	SHEEP	P15241	P15241	55506.6	107	32	57.4	478.03
			16	308000000	7	611340	2203756	5011686	800584	-0.396	0.49	13	1.601	0.758	13	2.071	0.973	13	10	113000000	4	1093123	122668	190770	107077	2.662	1.432	8	-0.038	0.458	8	0.244	0.727	8	2	62	62.6	Keratin, type II microfibrillar (Fragment)	SHEEP	P02539	P02539	12911.1	26	8	65.1	132.68
		Krt71	19	1370000000	5	2477090	2674342	7336306	4964653	-0.751	1.072	19	-0.128	1.191	19	0.2	1.178	19	21	1120000000	5	2522330	2615919	4486291	3559224	-0.447	1.239	21	-0.095	0.37	21	0.271	0.519	21	2	62	62.7	Keratin, type II cytoskeletal 71	MOUSE	Q9R0H5	Q9R0H5	57895	40	7	12	105.88
		Upf1	41	285000000	33	2042275	1704194	1752390	2823955	-0.389	0.653	38	-0.504	0.941	38	-0.463	0.65	38	48	150000000	31	255554	1002048	2182937	1645253	-2.527	1.14	47	-0.677	0.473	46	0.374	0.265	47	2	63	63.1	Regulator of nonsense transcripts 1	MOUSE	Q9EPU0	Q9EPU0|Q9EPU0-2	125277	89	39	42	635.21
		Cand1	88	961000000	41	9145832	6696554	4821498	4883596	0.733	0.513	83	0.268	0.655	83	-0.202	0.461	83	39	92800000	23	270365	1085176	1164286	1021248	-1.796	0.746	37	-0.188	0.526	37	0.17	0.243	37	2	64	64.1	Cullin-associated NEDD8-dissociated protein 1	MOUSE	Q6ZQ38	Q6ZQ38	138041	127	42	36.7	631.53
Core matrisome	ECM Glycoproteins	Postn	21	86300000	11	1713284	810663	239099	237708	2.427	0.933	17	1.279	0.738	17	-0.209	0.405	17	145	1020000000	35	4362047	11951727	1804745	1946482	0.961	1.023	131	2.476	1.127	131	0.107	0.543	130	2	65	65.1	Periostin	MOUSE	Q62009	Q62009|Q62009-3|Q62009-4|Q62009-2|Q62009-5	93826.5	166	35	55.1	630.29
		Lrpprc	54	341000000	39	5346337	3814664	2907841	2678835	0.901	0.591	51	0.749	0.871	51	-0.052	0.436	51	14	10600000	14	290261	326939	151929	154266	0.961	0.763	14	1.02	0.65	14	-0.087	0.239	14	2	66	66.1	Leucine-rich PPR motif-containing protein, mitochondrial	MOUSE	Q6PB66	Q6PB66	157867	68	46	36	630.23
		Lmna	58	705000000	34	6100866	3975270	5174285	3779501	0.627	0.459	57	0.059	0.67	57	0.377	0.403	57	54	391000000	35	815742	2790349	4220327	4164463	-2.073	0.613	51	-0.611	0.48	51	0.048	0.223	51	2	67	67.1	Prelamin-A/C	MOUSE	P48678	P48678|P48678-2|P48678-3	74521.5	112	39	52.9	627.97
		Ranbp2	44	172000000	36	3083114	1608240	1838593	2287797	0.566	0.648	41	-0.096	0.791	42	-0.261	0.555	42	20	19900000	17	114253	417393	466608	420283	-1.962	0.501	19	-0.003	0.429	19	0.196	0.333	19	2	68	68.1	E3 SUMO-protein ligase RanBP2	MOUSE	Q9ERU9	Q9ERU9	344937	64	44	15.2	627.26
		Amy2	189	12100000000	28	5576385	6379262	39381363	52691756	-2.276	1.128	153	-2.109	1.419	158	-0.702	0.806	159	166	2550000000	32	1290424	8310161	15681985	10398026	-2.045	1.178	143	-0.19	0.739	150	0.611	0.336	150	2	69	69.1	Pancreatic alpha-amylase	MOUSE	P00688	P00688	58001.9	355	37	75.3	626.33
		Amy1	52	3750000000	11	2226019	2683487	9159162	10548676	-2.299	0.949	46	-2.052	1.239	46	-0.737	0.983	46	36	975000000	12	524391	3922759	6618441	4421254	-2.957	1.129	32	-0.129	0.604	34	0.563	0.265	34	2	69	69.2	Alpha-amylase 1	MOUSE	P00687	P00687	58327.3	88	14	23	186.3
		AMY2A	27	1130000000	6	840426	1239134	3047123	4694151	-2.273	1.123	23	-1.717	1.446	23	-0.956	0.937	23	16	424000000	4	154080	1273834	3986904	2701225	-3.157	1.004	15	-1.118	0.691	15	0.538	0.267	15	2	69	69.3	Alpha-amylase	BOVIN	Q3MHH8	Q3MHH8	58091.2	43	6	8.6	83.83
		Utrn	35	93800000	31	1635574	1130552	991155	893220	0.909	0.453	31	0.241	0.436	31	0.027	0.37	31	34	37400000	30	153623	798406	630742	719481	-2.119	0.669	31	0.14	0.313	31	-0.212	0.302	31	2	70	70.1	Protein Utrn	MOUSE	E9Q6R7	E9Q6R7	394867	69	47	16.4	624.93
		Pnliprp1	452	52800000000	28	9656758	12161023	68658459	95045281	-2.192	1.257	368	-1.729	1.391	371	-0.554	0.936	390	271	11300000000	29	1629274	12182503	60920751	22999596	-2.317	1.396	182	-0.618	0.661	213	1.145	0.489	219	2	71	71.1	Inactive pancreatic lipase-related protein 1	MOUSE	Q5BKQ4	Q5BKQ4	53493.5	723	32	78.4	619.21
		Pnliprp2	116	4140000000	24	2806381	4045608	11317121	14378520	-1.912	1.036	104	-1.228	0.938	105	-0.784	0.677	105	91	1510000000	23	536444	3663924	8363574	5797284	-2.688	1.086	67	-0.606	0.526	72	0.276	0.388	75	2	71	71.2	Pancreatic lipase-related protein 2	MOUSE	Q4VBW7	Q4VBW7|P17892	54985.5	207	29	68.4	485.71
		Cel	224	12300000000	29	6131907	8742293	23150505	31975448	-1.856	0.98	180	-1.253	1.214	187	-0.702	0.719	187	178	3580000000	31	3046131	8840297	16391592	12017756	-2.037	0.924	136	-0.437	0.582	152	0.393	0.441	152	2	72	72.1	Bile salt-activated lipase	MOUSE	Q64285	Q64285	66211.2	402	34	56.4	618.77
		Pdia2	212	18800000000	33	7748965	10255160	30336581	26517245	-1.483	0.699	190	-1.022	0.934	192	0.013	0.609	193	82	946000000	30	820069	3115561	8073635	7564104	-2.969	1.049	70	-1.215	0.633	79	0.12	0.302	79	2	73	73.1	Protein disulfide-isomerase A2	MOUSE	D3Z6P0	D3Z6P0|D3Z6P0-2	58600.6	294	34	55.9	615.6
		Lmnb1	50	564000000	30	6082388	2878999	2883482	2268270	1.233	0.678	49	0.337	0.702	49	0.198	0.527	49	48	173000000	31	535714	1607835	2227060	1753324	-1.568	0.571	46	-0.202	0.401	46	0.324	0.184	46	2	74	74.1	Lamin-B1	MOUSE	P14733	P14733	67012.7	98	41	68.3	614.92
		Lmnb2	17	141000000	16	2051715	1242787	1081741	922991	1.168	0.708	17	0.576	0.678	17	0.164	0.238	17	15	89800000	12	197634	473423	687669	579294	-1.349	0.627	15	-0.295	0.374	15	0.302	0.212	15	2	74	74.2	Lamin-B2	MOUSE	P21619	P21619|P21619-2	67431	32	18	31.8	261.62
		Gdi2	132	3750000000	31	4260780	5863447	9816001	13438746	-1.291	0.727	114	-0.591	1.007	115	-0.615	0.674	115	87	687000000	29	557498	2725271	4252864	3133452	-1.984	1.017	76	-0.306	0.535	82	0.43	0.3	82	2	75	75.1	Rab GDP dissociation inhibitor beta	MOUSE	Q61598	Q61598|Q61598-2	51049.7	219	35	77.7	611.32
		Gdi1	46	980000000	18	1891098	2228575	4303239	4603411	-0.98	0.92	40	-0.413	0.74	40	-0.217	0.638	40	25	146000000	10	121588	534340	737268	582162	-1.58	1.168	21	-0.154	0.703	23	0.325	0.335	23	2	75	75.2	Rab GDP dissociation inhibitor alpha	MOUSE	P50396	P50396	51091.2	71	18	45.4	290.81
		Kif5b	63	421000000	35	5453405	2862744	2219833	2563921	0.913	0.627	56	0.108	0.704	56	-0.256	0.356	55	35	50400000	26	337345	799716	854220	848362	-1.867	1.056	30	-0.128	0.333	31	0.039	0.228	32	2	76	76.1	Kinesin-1 heavy chain	MOUSE	Q61768	Q61768|P28738	110291	98	37	46.2	610.46
		Kif5a	14	92300000	9	984810	743021	492989	580183	0.748	0.682	12	0.244	0.851	12	-0.476	0.452	12	7	5470000	5	28666	65316	80282	70220	-1.621	0.458	6	-0.228	0.154	6	0.102	0.274	6	2	76	76.2	Kinesin heavy chain isoform 5A	MOUSE	P33175	P33175	117816	21	9	10.4	127.32
		Vps13c	48	193000000	40	2348794	2516978	2002409	2024331	0.047	0.526	43	0.235	0.64	42	-0.154	0.414	43	20	23200000	18	80687	295645	312593	315511	-1.862	0.655	17	-0.006	0.715	18	0.033	0.326	18	2	77	77.1	Vacuolar protein sorting-associated protein 13C	MOUSE	Q8BX70	Q8BX70|Q8BX70-3|Q8BX70-2	422420	68	45	14	608.57
		KRT5	71	2140000000	26	5544873	6609446	13422732	11101729	-0.925	0.693	66	-0.447	0.878	66	-0.23	0.813	66	99	1960000000	36	5278740	4001977	7269253	5720087	0.022	0.626	96	-0.437	0.659	96	0.348	0.31	96	2	78	78.1	Keratin, type II cytoskeletal 5	BOVIN	Q5XQN5	Q5XQN5|P07744	63107	170	39	42.4	602.88
		Krt8	102	2880000000	34	6213505	6651106	18210789	15075610	-1.374	0.81	90	-1.179	0.955	90	-0.217	0.767	90	106	1570000000	35	3265732	3978844	9407419	8104785	-2.163	1.529	95	-0.83	0.594	98	0.179	0.274	98	2	78	78.2	Keratin, type II cytoskeletal 8	MOUSE	P11679	P11679	54564.4	208	39	64.8	600.65
		Krt5	61	2060000000	21	5317297	6565586	13183124	10643568	-0.925	0.643	58	-0.433	0.856	58	-0.23	0.768	58	86	1890000000	28	4871300	3586884	6864519	5383677	-0.008	0.651	84	-0.564	0.658	84	0.353	0.317	84	2	78	78.3	Keratin, type II cytoskeletal 5	MOUSE	Q922U2	Q922U2	61993.8	147	30	32.5	454.19
		Krt75	43	1850000000	11	4621669	5718619	12641474	9895208	-1.166	0.71	39	-0.48	0.994	39	-0.223	0.969	39	58	1080000000	25	3343998	2285544	4598284	3203768	0.234	0.921	53	-0.54	0.596	53	0.479	0.57	53	2	78	78.4	Keratin, type II cytoskeletal 75	MOUSE	Q8BGZ7	Q8BGZ7|Q6IFZ8	59967.7	101	24	38.1	342.74
		Krt6a	50	1810000000	15	5024069	6221484	12875380	10024006	-1.155	0.779	49	-0.451	0.933	49	-0.23	0.959	49	58	1120000000	21	3295850	2561347	4359756	3486850	0.003	0.784	56	-0.564	0.604	56	0.37	0.358	56	2	78	78.5	Keratin, type II cytoskeletal 6A	MOUSE	P50446	P50446|Q9Z331|Q3UV11	59676.4	108	23	29.6	336.74
		4732456N10Rik	27	1460000000	11	4110251	4350684	11421466	8114252	-1.113	1.029	25	-0.694	1.073	25	0.004	1.142	25	28	641000000	12	1752310	1393301	2365198	1862380	0.311	1.128	27	-0.36	0.587	27	0.376	0.354	27	2	78	78.6	Protein 4732456N10Rik	MOUSE	E9Q1Z0	E9Q1Z0	58622.6	55	15	20.6	220.11
		Krt84	15	1180000000	3	2926217	2961570	9030137	5360093	-0.992	0.883	15	-0.864	0.956	15	0.414	0.964	15	22	460000000	12	1320847	824096	1694339	1282940	0.7	1.173	22	-0.293	0.456	22	0.738	0.788	22	2	78	78.7	Keratin, type II cuticular Hb4	MOUSE	Q99M73	Q99M73	65837.6	37	12	23.3	176.36
		Krt76	26	2830000000	7	4010919	4541557	11340839	8177120	-1.165	0.802	26	-0.631	0.842	26	-0.014	0.983	26	26	1720000000	9	4211397	2899945	5730979	4075461	0.435	0.99	24	-0.375	0.468	24	0.477	0.438	24	2	78	78.8	Keratin, type II cytoskeletal 2 oral	MOUSE	Q3UV17	Q3UV17	63357	52	11	15.6	150.24
		Krt77	32	1770000000	7	3046687	3634186	7501470	5819107	-0.865	0.757	31	-0.128	0.825	31	0.004	0.47	31	42	2060000000	10	3931705	3808277	7221271	5840827	-0.447	0.517	41	-0.601	0.465	41	0.259	0.351	41	2	78	78.9	Keratin, type II cytoskeletal 1b	MOUSE	Q6IFZ6	Q6IFZ6	61414.7	74	10	11.3	164.76
		Krt79	28	1300000000	7	3315493	3428967	9104100	5584892	-0.905	0.616	28	-0.24	0.829	28	-0.11	0.826	28	41	1030000000	9	3459355	2208682	4600824	3703545	-0.011	0.71	41	-0.581	0.468	41	0.271	0.319	41	2	78	78.1	Keratin, type II cytoskeletal 79	MOUSE	Q8VED5	Q8VED5	57836.6	69	9	9	150.43
		Krt72	9	395000000	5	1749295	1489807	4591914	3479310	-0.806	0.873	9	-0.901	1.086	9	-0.351	0.938	9	11	226000000	4	462816	472963	843284	674176	0.172	0.941	11	-0.513	0.489	11	0.333	0.591	11	2	78	78.11	Keratin, type II cytoskeletal 72	MOUSE	Q6IME9	Q6IME9	57262.8	20	6	10.1	75.55
		Krt18	80	2010000000	29	3872043	3821359	8774634	9720748	-1.5	0.799	73	-1.438	0.998	72	-0.368	0.789	73	86	1630000000	34	1740108	2951125	5648903	4344484	-2.134	1.272	76	-0.761	0.639	82	0.31	0.293	83	2	79	79.1	Keratin, type I cytoskeletal 18	MOUSE	P05784	P05784	47537.3	166	37	83.6	601.64
Core matrisome	Collagens	Col4a2	49	807000000	27	3449668	1536032	932598	956149	1.523	1.255	46	0.736	0.817	46	-0.106	0.499	45	139	3320000000	31	2722695	13077736	1659881	1559598	0.565	1.106	120	2.041	1.245	120	-0.025	0.598	119	2	80	80.1	Collagen alpha-2(IV) chain	MOUSE	P08122	P08122	168520	188	34	29.7	597.66
Core matrisome	Collagens	Col4a6	0	0	0														10	90500000	4	477108	812077	348151	302548	0.475	0.847	9	0.964	1.072	9	0.118	0.186	9	1	80	80.2	Protein Col4a6	MOUSE	B1AVK5	B1AVK5	165229	10	4	2.5	43.52
		Csde1	53	546000000	31	3171887	2978809	3926422	6028613	-0.927	0.46	51	-0.873	0.801	51	-0.508	0.451	51	49	192000000	29	310866	1223197	2943256	2045166	-2.415	0.894	46	-0.576	0.509	46	0.491	0.21	46	2	81	81.1	Cold shock domain-containing protein E1	MOUSE	Q91W50	Q91W50	89644.8	102	38	48.1	595.81
		Rars	78	1290000000	33	3369558	4340877	6670792	7514929	-1.134	0.451	76	-0.553	0.757	76	-0.225	0.478	76	41	135000000	24	191529	699556	1805965	1660225	-2.831	0.98	36	-1.238	0.575	38	0.088	0.244	39	2	82	82.1	Arginine--tRNA ligase, cytoplasmic	MOUSE	Q9D0I9	Q9D0I9	76470.9	119	38	59.6	595.63
		Atp1a1	89	1390000000	39	5439885	5976974	4789484	3854313	0.354	0.519	76	0.451	0.725	76	0.103	0.576	76	34	99100000	20	460973	675083	838045	1025815	-1.034	0.527	30	-0.506	0.437	30	-0.154	0.261	30	2	83	83.1	Sodium/potassium-transporting ATPase subunit alpha-1	MOUSE	Q8VDN2	Q8VDN2|Q9WV27|E9QNX7|Q64436|Q91WH7|Q9Z1W8	114292	123	38	40.6	595.5
		Atp1a3	43	608000000	18	1799117	1695246	1413063	1448227	0.283	0.528	32	0.34	0.748	32	0.083	0.654	32	15	26500000	7	88882	155234	158340	197031	-1.085	0.719	13	-0.249	0.431	13	-0.163	0.339	13	2	83	83.2	ATPase, Na+/K+ transporting, alpha 3 polypeptide	MOUSE	Q8VCE0	Q8VCE0|Q6PIC6|Q6PIE5|D3YYN7	117621	58	18	21.2	274.93
		Copb2	67	1080000000	28	3129110	3756862	5055379	5717203	-0.869	0.483	62	-0.619	0.66	62	-0.303	0.583	62	58	356000000	33	597682	1924804	4070749	3107887	-2.44	0.82	52	-0.622	0.532	54	0.416	0.265	54	2	84	84.1	Coatomer subunit beta'	MOUSE	O55029	O55029	103303	125	39	47.1	595.33
		ALB	92	2020000000	34	4982128	13672214	5892658	7427830	-0.545	0.591	86	0.606	1.035	86	-0.413	0.518	86	34	181000000	16	1931673	728029	1874937	849174	1.157	0.521	33	-0.322	0.591	33	0.944	0.401	33	2	85	85.1	Serum albumin	BOVIN	P02769	P02769	71289	126	36	58.8	586.29
		Alb	24	127000000	16	1620169	859702	414674	584094	0.985	1.542	23	0.832	1.308	23	-0.489	0.621	23	15	40600000	11	331054	532678	185395	175694	0.961	0.901	13	1.756	1.04	13	-0.276	0.455	13	2	85	85.2	Serum albumin	MOUSE	P07724	P07724	70745.2	39	18	32.7	259.27
		Prpf8	52	338000000	41	3869300	4312170	2419016	2266832	0.652	0.635	48	0.441	0.736	48	0.07	0.49	48	14	18900000	12	144481	201452	240066	259531	-1.013	1.422	13	-0.174	0.688	13	0.12	0.416	13	2	86	86.1	Pre-mRNA-processing-splicing factor 8	MOUSE	Q99PV0	Q99PV0	274924	66	44	19.9	576.29
		Uba1	90	1290000000	36	5294606	4518416	4929291	4533931	0.168	0.595	87	-0.101	0.754	87	-0.005	0.526	86	21	41900000	13	130105	414936	478834	390768	-2.009	0.69	14	0.031	0.434	18	0.213	0.354	17	2	87	87.1	Ubiquitin-like modifier-activating enzyme 1	MOUSE	Q02053	Q02053	119005	111	36	38.5	574.85
		Uba1y	21	355000000	12	2216599	2256321	2480426	1901746	0.12	0.472	21	0.193	0.696	21	0.126	0.465	21	3	6170000	3	72903	164566	217490	172958	-1.647	0.697	2	-0.138	0.149	2	0.277	0.124	2	2	87	87.2	Ubiquitin-like modifier-activating enzyme 1 Y	MOUSE	P31254	P31254	119462	24	12	10.5	144.57
		Cars	73	1230000000	32	3203562	2886395	4946714	11215301	-1.551	0.625	71	-1.734	0.98	71	-1.181	0.532	71	43	165000000	26	266876	1013091	2828225	2395265	-2.81	1.164	42	-1.118	0.441	42	0.215	0.194	42	2	88	88.1	Cysteine--tRNA ligase, cytoplasmic	MOUSE	Q9ER72	Q9ER72|Q9ER72-2	95485.7	116	36	46.9	574.38
		Dhx15	52	554000000	31	3234609	1612188	1585462	2583690	0.209	0.681	51	-0.577	0.967	51	-0.642	0.447	51	74	336000000	34	614807	2966654	2986205	2361863	-1.741	0.899	72	0.278	0.546	72	0.338	0.291	72	2	89	89.1	Putative pre-mRNA-splicing factor ATP-dependent RNA helicase DHX15	MOUSE	O35286	O35286	91804.1	126	39	44.5	573.06
		Dhx16	5	9630000	5	137915	109305	88940	102492	0.246	0.595	5	0.214	0.237	5	-0.359	0.356	5	6	17700000	6	40997	209834	211299	188378	-2.351	0.28	5	0.108	0.533	5	0.089	0.179	5	2	89	89.2	DEAH (Asp-Glu-Ala-His) box polypeptide 16, isoform CRA_a	MOUSE	G3X8X0	G3X8X0|Q05BH3	119755	11	10	12	117.02
		Dhx8	4	13100000	4	149754	347341	155192	146533	0.259	0.309	4	0.607	0.788	4	-0.415	0.508	4	4	14000000	2	78301	125565	137100	112311	-0.003	1.271	3	0.239	0.123	3	0.297	0.105	3	2	89	89.3	ATP-dependent RNA helicase DHX8	MOUSE	A2A4P0	A2A4P0	143425	8	5	4.3	64.77
		Numa1	50	246000000	39	4234631	1487098	1302038	1390497	1.639	0.51	45	0.022	0.768	45	-0.019	0.305	45	8	6550000	7	44316	216373	147572	156864	-1.752	0.296	6	0.516	0.264	6	0.002	0.385	7	2	90	90.1	Protein Numa1	MOUSE	E9Q7G0	E9Q7G0	236710	58	42	20.7	571.43
		Abce1	99	1500000000	34	3034687	3058660	6447397	9221309	-1.217	0.727	88	-0.942	0.988	88	-0.596	0.594	88	50	202000000	25	380934	1327956	2893784	2059178	-2.076	0.96	42	-0.475	0.485	45	0.429	0.329	45	2	91	91.1	ATP-binding cassette sub-family E member 1	MOUSE	P61222	P61222	68283	149	35	58.4	559.26
		Vim	62	1600000000	31	6524451	4257842	6881189	3450945	1	0.744	60	0.309	0.669	60	0.236	0.673	60	58	481000000	31	1313162	2508473	2154819	3108178	-2.197	1.134	57	-0.275	0.503	58	-0.668	0.438	58	2	92	92.1	Vimentin	MOUSE	P20152	P20152|P08553|P08551|D3YZ35	53743.8	120	37	73.8	556.41
		Des	25	638000000	17	2391819	1748522	4368346	1535426	0.788	0.587	24	0.216	0.483	24	1.706	0.916	24	26	125000000	17	343189	1066238	832008	1915155	-2.324	0.511	25	-0.983	0.543	26	-1.153	0.587	26	2	92	92.2	Desmin	MOUSE	P31001	P31001	53553.9	51	22	47.3	335.99
		Prph	5	255000000	4	606373	606016	1274660	622881	-0.208	0.786	5	0.857	0.709	5	0.718	0.859	5	3	7110000	3	29693	84713	78886	171872	-2.477	0.333	2	-1.009	0.787	2	-1.085	0.659	2	2	92	92.3	Peripherin	MOUSE	G3X981	G3X981|P15331-2|G5E846|P15331|P15331-3	58033.8	8	4	6.5	60.14
		Nefh	6	263000000	3	605123	964613	1240829	1162908	-0.527	0.97	6	0.312	0.663	6	0.051	0.541	6	5	102000000	2	274506	434903	363670	455945	-1.989	1.35	5	-0.252	0.456	5	-0.743	0.668	5	2	92	92.4	Neurofilament heavy polypeptide	MOUSE	P19246	P19246	117278	11	3	2.6	40.8
		Ina	3	173000000	1	280150	311946	294094	167620	0.635	0.586	3	0.672	0.551	3	0.687	0.382	3	4	49200000	2	73834	256481	182185	324822	-2.101	0.801	4	-0.357	0.453	4	-0.805	0.75	4	2	92	92.5	Alpha-internexin	MOUSE	P46660	P46660	55552.8	7	2	5.7	23.45
		Uso1	69	817000000	29	5100322	4158262	4123644	4232648	0.179	0.572	64	-0.119	0.858	64	-0.062	0.49	64	45	169000000	26	324599	1333653	2063412	2512131	-2.735	0.897	43	-0.879	0.55	43	-0.255	0.327	43	2	93	93.1	General vesicular transport factor p115	MOUSE	Q9Z1Z0	Q9Z1Z0|Q9Z1Z0-2|Q9Z1Z0-4|Q9Z1Z0-3	108065	114	34	41.1	554.24
		Vcp	61	422000000	33	2503831	1844634	2736139	2721160	-0.357	0.388	59	-0.41	0.515	58	-0.193	0.357	59	29	58000000	19	200920	701797	918880	767109	-1.957	0.613	25	-0.083	0.387	28	0.28	0.343	28	2	94	94.1	Transitional endoplasmic reticulum ATPase	MOUSE	Q01853	Q01853|Q9D3R6|D3Z4J2|Q9D3R6-3|D6RGM7|D3Z0U5	90004.9	90	36	51.8	553.3
		Spata5	4	20800000	1	93300	117022	110225	130535	-0.404	0.273	4	-0.169	0.069	4	-0.208	0.156	4	2	3140000	2	6414	21188	30243	25634	-1.998	0.008	2	-0.295	0.115	2	0.206	0.165	2	2	94	94.2	Spermatogenesis-associated protein 5	MOUSE	Q3UMC0	Q3UMC0	97938.7	6	2	2.6	33.64
		Mthfd1	66	1030000000	35	3748210	4451375	5433990	5089064	-0.414	0.439	60	-0.114	0.759	60	0.075	0.404	60	38	102000000	25	459417	1702122	1725587	1397206	-1.997	0.737	37	0.335	0.356	37	0.387	0.282	37	2	95	95.1	C-1-tetrahydrofolate synthase, cytoplasmic	MOUSE	Q922D8	Q922D8	101882	104	37	41.8	551.65
Core matrisome	ECM Glycoproteins	Fgg	74	2810000000	22	22017051	6182697	1761537	1935599	2.48	1.417	69	0.891	1.177	69	-0.285	0.657	68	272	8370000000	31	31004205	50238034	1875897	2121495	2.226	1.476	209	2.785	1.712	209	-0.076	0.956	199	2	96	96.1	Fibrinogen gamma chain	MOUSE	Q8VCM7	Q8VCM7	50075.2	346	31	77	550.6
		Immt	52	414000000	30	2955311	4261157	3687887	2829600	0.01	0.655	52	0.349	0.703	52	0.104	0.481	52	33	62000000	24	376915	937216	1100026	1237445	-1.539	0.72	30	-0.382	0.355	30	-0.194	0.296	30	2	97	97.1	Isoform 2 of MICOS complex subunit Mic60	MOUSE	Q8CAQ8-2	Q8CAQ8-2|Q8CAQ8|Q8CAQ8-5|E9Q800|E9QAY6|Q8CAQ8-4	83326.9	85	37	55.4	549.58
		Immt	48	393000000	28	2874092	4207046	3671444	2836642	-0.143	0.593	48	0.349	0.696	48	0.098	0.479	48	33	62000000	24	376915	937216	1100026	1237445	-1.539	0.72	30	-0.382	0.355	30	-0.194	0.296	30	2	97	97.2	Isoform 3 of MICOS complex subunit Mic60	MOUSE	Q8CAQ8-3	Q8CAQ8-3	79125.4	81	35	55.4	529.7
		Dnajc3	86	2510000000	30	4084631	5101021	10165709	13535229	-1.47	0.767	79	-1.082	0.902	79	-0.468	0.79	79	78	928000000	31	733839	3829822	6754317	5345347	-2.749	1.132	68	-0.531	0.592	72	0.366	0.273	72	2	98	98.1	DnaJ homolog subfamily C member 3	MOUSE	Q91YW3	Q91YW3	57919.4	164	34	52.7	546.2
		Atp5a1	123	3850000000	31	4305719	9629288	10586758	8370956	-0.903	0.674	98	0.337	1.028	98	-0.105	0.744	98	80	576000000	30	1844156	2828175	3208140	3549906	-0.886	0.474	75	-0.258	0.499	76	-0.115	0.408	76	2	99	99.1	ATP synthase subunit alpha, mitochondrial	MOUSE	Q03265	Q03265|D3Z6F5|D6RJ16	59865.6	203	33	58.7	545.73
		Hspa9	87	1140000000	31	3143597	2224793	5969712	6034424	-0.899	0.517	82	-1.255	0.885	82	-0.018	0.418	82	44	153000000	22	312948	1016538	1609720	1385355	-1.959	0.797	44	-0.458	0.369	44	0.235	0.245	44	2	100	100.1	Stress-70 protein, mitochondrial	MOUSE	P38647	P38647	73745.2	131	34	50.6	544.92
		Golgb1	24	68600000	22	1790215	1098304	1319009	1587317	0.436	0.606	22	-0.421	0.818	22	-0.016	0.497	22	32	43600000	28	180339	777564	1059262	995263	-2.439	0.76	31	-0.453	0.409	31	-0.089	0.29	31	2	101	101.1	Protein Golgb1	MOUSE	E9QAH1	E9QAH1|E9PVZ8	366716	56	40	13.2	543.97
		ngl	628	137000000000	25	99742445	79059439	70944956	90862738	-0.075	0.588	573	-0.045	0.789	571	-0.495	0.565	570	935	128000000000	28	186915138	114854135	126260930	114029527	0.464	0.785	838	-0.027	0.557	825	0.152	0.489	835	2	102	102.1	Peptide-N(4)-(N-acetyl-beta-D-glucosaminyl)asparagine amidase F	ELIMR	P21163	P21163	39430.7	1563	29	79.3	539.8
Core matrisome	Collagens	Col12a1	7	30800000	7	190676	187901	130990	109352	1.323	1.347	6	0.991	0.373	6	0.114	0.89	7	53	146000000	35	457022	2834739	382786	425474	0.098	0.808	48	2.67	1.274	49	-0.111	0.503	46	2	103	103.1	Collagen alpha-1(XII) chain	MOUSE	E9PX70	E9PX70|Q60847|Q60847-5|Q60847-3	334922	60	36	17.4	539.2
Core matrisome	Collagens	Col12a1	7	30800000	7	190676	187901	130990	109352	1.323	1.347	6	0.991	0.373	6	0.114	0.89	7	53	146000000	35	452312	2829846	378421	422558	0.076	0.812	47	2.715	1.267	48	-0.117	0.495	45	2	103	103.2	Isoform 2 of Collagen alpha-1(XII) chain	MOUSE	Q60847-2	Q60847-2|Q60847-4	334863	60	36	17.7	537.74
		Snrnp200	53	219000000	36	3106546	2472175	2037202	2532963	0.528	0.57	49	0.235	0.678	49	-0.274	0.42	49	19	16000000	15	90835	327204	289893	309795	-1.182	0.732	17	0.21	0.303	17	0.068	0.224	17	2	104	104.1	U5 small nuclear ribonucleoprotein 200 kDa helicase	MOUSE	Q6P4T2	Q6P4T2	246197	72	40	20.6	538.61
		Krt33a	54	1560000000	18	1259362	3948947	13196476	1167770	0.155	0.794	42	1.377	1.458	42	3.17	1.375	42	108	1370000000	32	16184012	1340198	1950298	982289	3.59	1.676	72	0.139	0.71	72	0.566	0.807	72	2	105	105.1	Keratin, type I cuticular Ha3-I	MOUSE	Q8K0Y2	Q8K0Y2	47733.7	162	33	75.7	538.15
		Krt33b	50	1710000000	18	1765637	4192535	11122538	1971865	0.085	0.944	42	1.008	1.689	42	2.521	1.581	42	108	1480000000	30	13299092	1538417	2251949	1247933	3.076	1.702	71	0.062	0.785	71	0.594	0.716	71	2	105	105.2	Keratin, type I cuticular Ha3-II	MOUSE	Q61897	Q61897|Q6IFX3|E9PV64	47517.4	158	31	70.2	512.94
		Krt34	48	1470000000	17	1219507	3788534	12719291	1145900	0.139	0.804	43	1.229	1.5	43	3.028	1.528	43	108	1370000000	31	16234111	1281399	2025775	966512	3.488	1.668	74	0.145	0.718	74	0.673	0.857	74	2	105	105.3	Keratin, type I cuticular Ha4	MOUSE	Q9D646	Q9D646	46213.9	156	31	72.7	510.49
		Krt31	60	2040000000	21	2050293	5508563	13759303	2278365	0.105	0.932	52	1.152	1.661	52	2.76	1.536	52	106	1650000000	29	14185849	1594057	2326322	1302332	3.101	1.686	74	0.136	0.77	74	0.522	0.742	74	2	105	105.4	Keratin, type I cuticular Ha1	MOUSE	Q61765	Q61765	48942.3	166	31	67.3	498.69
			78	2860000000	28	2390312	7457609	17246440	2742433	-0.29	0.865	65	1.718	1.456	65	2.597	1.505	65	61	1090000000	19	11231127	1252929	2144044	1123744	3.076	1.893	47	0.055	0.652	47	0.701	0.823	47	2	105	105.5	Keratin, type I microfibrillar 48 kDa, component 8C-1	SHEEP	P02534	P02534	48099.9	139	30	64.5	486.74
		Krt17	38	1480000000	20	3254506	3716749	6070100	5966194	-0.764	0.818	37	-0.565	1.121	37	0.051	0.567	37	55	1430000000	27	3078748	2519752	4267754	3045393	-0.014	0.726	51	-0.321	0.643	51	0.41	0.501	51	2	105	105.6	Keratin, type I cytoskeletal 17	MOUSE	Q9QWL7	Q9QWL7|Q8CCX5|Q8CCX5-2	48446.3	93	29	56.8	429.06
		Krt19	39	1610000000	19	3105993	4081658	6615819	6684499	-1.41	0.971	34	-0.608	1.223	34	-0.076	0.493	34	45	1310000000	22	1940112	2396191	3876993	3259679	-1.532	1.416	38	-0.612	0.749	38	0.135	0.354	38	2	105	105.7	Keratin, type I cytoskeletal 19	MOUSE	P19001	P19001	44541	84	27	67.2	388.52
		Krt42	32	1040000000	19	2727262	3314407	4639106	4221053	-0.713	0.78	30	-0.33	0.941	30	0.034	0.386	30	56	822000000	25	1649306	1533122	2475924	1990106	-0.276	0.416	48	-0.339	0.467	48	0.27	0.329	48	2	105	105.8	Keratin, type I cytoskeletal 42	MOUSE	Q6IFX2	Q6IFX2	50474.5	88	27	46.2	371.38
			69	2020000000	25	1512986	5665496	15859945	1567082	-0.122	0.728	56	1.719	1.275	56	2.69	1.479	56	51	722000000	15	8299100	590345	1255149	596440	3.364	2.007	40	0.02	0.641	40	0.915	0.896	40	2	105	105.9	Keratin, type I microfibrillar, 47.6 kDa	SHEEP	P25690	P25690	47374.2	120	26	60.8	432.68
		Krt14	37	1210000000	21	4146519	4452868	7259978	8167140	-0.767	0.762	36	-0.489	0.961	36	-0.03	0.45	36	53	896000000	23	2649665	2491774	3801723	2928926	-0.224	0.48	46	-0.256	0.472	46	0.321	0.341	46	2	105	105.1	Keratin, type I cytoskeletal 14	MOUSE	Q61781	Q61781|Q9Z320|Q8VCW2	53208.4	90	24	39	341.95
		Krt35	33	1190000000	14	1461532	2928714	8826694	1759207	-0.29	1.021	29	0.941	1.572	29	2.908	1.568	29	26	632000000	11	3752094	728591	1215943	773545	2.437	1.965	21	0.016	0.596	21	0.647	0.785	21	2	105	105.11	Keratin, type I cuticular Ha5	MOUSE	Q497I4	Q497I4	51841.1	59	17	30.5	233.37
		KRT15	45	2520000000	11	2310591	2721545	6086106	3997587	-0.778	0.446	31	-0.347	0.778	31	-0.309	1.286	31	74	2370000000	17	2716304	2581180	3984191	3323592	-0.366	0.399	47	-0.342	0.59	47	0.207	0.309	47	2	105	105.12	Keratin, type I cytoskeletal 15	SHEEP	O77727	O77727|P08730-2	48769.2	119	16	27.3	238.85
		Krt10	38	2430000000	11	3948970	4411172	7117309	8685286	-0.941	0.545	31	-0.396	0.68	31	-0.384	0.632	31	75	2600000000	13	4177862	4490758	5607740	5018837	-0.31	0.667	53	-0.028	0.642	53	0.118	0.528	53	2	105	105.13	Keratin, type I cytoskeletal 10	MOUSE	P02535	P02535|P02535-2|A2A513|P02535-3	57940	113	14	24	232.05
		KRT35	33	1350000000	11	1533175	2918962	8550211	1697741	-0.012	0.936	30	0.973	1.434	30	2.69	1.538	30	25	681000000	10	4424769	767577	1350668	794167	2.862	1.988	20	0.149	0.505	20	0.712	0.725	20	2	105	105.14	Keratin, type I cuticular Ha5	SHEEP	B0LKP1	B0LKP1	51824.4	58	14	29.2	195.57
		Krt13	33	1580000000	10	2022631	2078002	3863952	3906851	-0.767	0.615	24	-0.486	0.979	24	-0.208	0.684	24	58	1660000000	13	2795993	2561359	3853461	3158861	-0.437	0.503	39	-0.317	0.655	39	0.176	0.314	39	2	105	105.15	Keratin, type I cytoskeletal 13	MOUSE	P08730	P08730	48095.6	91	14	24	185.15
		Krt16	19	911000000	11	2502545	2261004	3973521	4962492	-0.768	1.02	18	-0.562	1.229	18	-0.088	0.542	18	28	643000000	11	1226500	1337354	1770258	1456916	-0.433	0.376	23	-0.279	0.459	23	0.189	0.298	23	2	105	105.16	Keratin, type I cytoskeletal 16	MOUSE	Q9Z2K1	Q9Z2K1	52004.9	47	12	21.7	176.17
		Krt15	17	1560000000	6	2852334	2382936	5445186	6729940	-1.13	0.587	16	-1.024	0.853	16	-0.165	0.635	16	30	1240000000	10	1845209	1771335	2547059	1891519	-0.219	0.607	27	-0.217	0.66	27	0.303	0.491	27	2	105	105.17	Keratin 15, isoform CRA_a	MOUSE	B1AQ77	B1AQ77|Q61414	49664.3	47	10	14.6	136.66
		Krt20	10	58200000	7	775535	357127	569730	581950	-0.255	1.806	9	-0.718	1.167	9	-0.228	0.591	9	11	48400000	5	123183	514775	327996	236076	-0.911	1.07	10	-0.243	1.785	10	0.172	0.592	10	2	105	105.18	Keratin, type I cytoskeletal 20	MOUSE	Q9D312	Q9D312	49090.3	21	8	18.3	103.94
		Krt32	13	575000000	6	911212	1515332	2369965	1157812	0.002	1.284	11	1.41	2.004	11	1.89	1.498	11	6	409000000	4	765300	454300	675976	492258	0.192	1.528	6	-0.16	0.414	6	0.509	0.392	6	2	105	105.19	Keratin, type I cuticular Ha2	MOUSE	B1ATJ5	B1ATJ5|Q62168	52635.4	19	8	14.1	92.62
		Krt23	2	1260000	1	10914	7361	28197	18950	-0.838	0.068	2	-1.149	0.442	2	0.875	0.776	2	6	12000000	5	73697	184712	348330	224120	-1.617	1.439	6	-0.237	0.292	6	0.654	0.441	6	2	105	105.2	Keratin, type I cytoskeletal 23	MOUSE	Q99PS0	Q99PS0	48197.3	8	5	11.1	66.24
		KRT25	5	506000000	2	1405191	1141312	2292988	3638857	-1.373	0.136	5	-0.504	0.598	5	-0.628	0.182	5	13	285000000	2	805246	922714	1279113	1017854	-0.385	0.284	11	-0.417	0.419	11	0.38	0.295	11	2	105	105.21	Keratin, type I cytoskeletal 25	SHEEP	Q9BGM5	Q9BGM5	49883	18	2	4	33.41
Core matrisome	ECM Glycoproteins	Nid1	80	1330000000	30	4403685	7705698	2415364	2977403	0.271	0.581	64	1.248	0.626	64	-0.393	0.482	64	78	420000000	25	1177684	4561446	1414118	1373703	-0.264	0.573	66	1.463	0.69	66	0.006	0.334	66	2	106	106.1	Nidogen-1	MOUSE	P10493	P10493	139388	158	33	28.5	537.64
Core matrisome	ECM Glycoproteins	Nid2	11	44500000	9	565304	267182	134290	145793	1.393	0.957	9	0.973	0.412	9	-0.231	0.48	9	20	53300000	10	136264	627317	191400	170113	-0.009	0.621	18	1.903	0.808	18	0.29	0.383	18	2	106	106.2	Nidogen-2	MOUSE	O88322	O88322	156706	31	10	9.5	179.69
		Cct8	63	834000000	32	4790167	6091700	4107768	3883429	0.164	0.457	59	0.54	0.721	59	-0.051	0.539	59	15	36700000	12	221243	694468	805805	679760	-1.865	0.703	14	-0.076	0.188	14	0.228	0.158	14	2	107	107.1	T-complex protein 1 subunit theta	MOUSE	P42932	P42932|H3BL49	60125	78	33	62.7	536.85
		Hadha	71	1120000000	32	5679868	6527881	5850183	5096556	0.102	0.533	69	0.233	0.827	69	0.02	0.546	69	38	125000000	25	1282914	1655565	1496517	1822228	-0.431	0.39	38	-0.05	0.402	38	-0.252	0.232	36	2	108	108.1	Trifunctional enzyme subunit alpha, mitochondrial	MOUSE	Q8BMS1	Q8BMS1	83353	109	32	50.4	535.94
		Kif13b	30	120000000	24	1262803	997539	1062648	1326260	-0.046	0.617	27	-0.218	0.751	27	-0.44	0.43	27	38	79700000	28	340341	1225676	1434778	1175419	-2.028	1.015	36	-0.13	0.467	36	0.31	0.257	36	2	109	109.1	Protein Kif13b	MOUSE	E9Q4K7	E9Q4K7	205941	68	36	25	531.34
		Kif1c	6	74500000	5	408214	243238	111401	128587	1.309	0.855	4	-0.144	1.161	4	-0.388	0.543	4	2	5380000	2	6519	73814	133335	125242	-4.264	0	1	-0.763	0	1	0.09	0	1	2	109	109.2	Kinesin-like protein KIF1C	MOUSE	E9Q9B0	E9Q9B0|O35071|Q60575-3|A2AH75|Q60575|Q60575-2|Q3V3Y9	124612	8	4	3.8	42.79
		Kif13a	3	6250000	2	98967	88931	56332	60638	0.207	0.395	3	-0.693	0.85	3	-0.659	0.436	3	3	74900000	2	2598	22468	22291	16867	-2.091	0.162	2	0.474	0.339	3	0.336	0.099	3	2	109	109.3	Kinesin-like protein KIF13A	MOUSE	Q9EQW7	Q9EQW7|F8VQ75	197407	6	3	2.8	31.29
		Kif1a	4	41100000	3	175614	155455	142724	173195	0.654	0.689	3	-0.288	0.227	3	-0.755	0.351	3	1	4620000	1	6519	73814	133335	125242	-4.264	0	1	-0.763	0	1	0.09	0	1	2	109	109.4	Kinesin-like protein KIF1A	MOUSE	E9Q9G6	E9Q9G6|G3UW47|Q6TA13|P33173|E9QAN4	193585	5	3	2	28.84
		Ap3d1	53	294000000	30	2026846	1903345	1756046	2292756	-0.229	0.547	49	-0.254	0.699	48	-0.594	0.454	49	40	82700000	21	152108	1170382	1012572	884307	-2.19	0.993	33	0.312	0.464	39	0.243	0.249	36	2	110	110.1	AP-3 complex subunit delta-1	MOUSE	O54774	O54774	136277	93	32	31.4	530.71
		Aco2	77	1440000000	31	6047060	2375000	8686291	5911509	-0.11	0.477	75	-1.158	0.862	75	0.331	0.52	75	41	109000000	22	419932	1031452	1612665	1366625	-1.591	0.532	40	-0.381	0.33	40	0.318	0.263	40	2	111	111.1	Aconitate hydratase, mitochondrial	MOUSE	Q99KI0	Q99KI0	86203.6	118	32	49.4	530.64
Core matrisome	ECM Glycoproteins	Lama4	20	63100000	18	1594033	666430	423263	423946	1.439	0.984	20	0.592	0.661	20	-0.122	0.502	20	56	110000000	35	554355	3571914	713014	700222	-0.192	0.682	50	2.086	0.8	50	0.078	0.492	50	2	112	112.1	Laminin subunit alpha-4	MOUSE	P97927	P97927	204497	76	37	23.9	528.4
		Srpr	70	680000000	34	2056498	3636271	5883862	5626926	-1.376	0.502	62	-0.64	0.92	62	-0.188	0.602	62	33	89800000	21	347222	1112952	1356677	1680923	-2.042	0.869	28	-0.656	0.614	30	-0.215	0.373	30	2	113	113.1	Signal recognition particle receptor subunit alpha	MOUSE	Q9DBG7	Q9DBG7	70078	103	35	56.4	527.22
		Iars	47	368000000	30	1810843	2413198	3464613	4187013	-1.097	0.605	47	-0.636	0.903	47	-0.257	0.42	47	29	79500000	23	202512	747517	1539518	1548281	-2.555	1.123	28	-0.994	0.487	28	-0.001	0.232	28	2	114	114.1	Isoleucine--tRNA ligase, cytoplasmic	MOUSE	Q8BU30	Q8BU30	145638	76	35	29.7	525.19
		Pnlip	312	22900000000	22	5148919	9156206	54527400	65559024	-2.031	1.125	268	-1.605	1.058	276	-0.523	0.662	279	274	8980000000	24	1482480	8855753	21453618	12730757	-2.063	1.063	210	-0.423	0.633	239	0.695	0.348	239	2	115	115.1	Pancreatic triacylglycerol lipase	MOUSE	Q6P8U6	Q6P8U6	52168.8	586	27	67.7	521.35
		Sec23b	76	1220000000	27	2896212	3483114	6113081	6726217	-1.07	0.64	65	-0.629	0.987	64	-0.256	0.685	65	54	263000000	25	349709	1535740	2555208	1994430	-2.302	1.067	48	-0.26	0.495	48	0.349	0.229	48	2	116	116.1	Protein transport protein Sec23B	MOUSE	Q9D662	Q9D662	87348.4	130	32	50.3	519.02
		Sec23a	29	170000000	16	1223881	1330356	1447802	2117155	-0.665	0.92	26	-0.255	1.16	26	-0.412	0.696	26	17	28700000	9	49428	129051	159419	132608	-1.634	1.028	14	-0.284	0.532	14	0.421	0.334	14	2	116	116.2	Protein transport protein Sec23A	MOUSE	Q01405	Q01405|E9Q1S3	87073.1	46	17	26.5	274.17
		Macf1	36	86500000	34	1640574	1128702	976380	964307	0.749	0.488	32	0.237	0.573	32	-0.084	0.382	32	14	15500000	14	72617	259208	267925	294194	-1.267	0.714	12	0.02	0.288	12	-0.121	0.235	12	2	117	117.1	Microtubule-actin cross-linking factor 1	MOUSE	E9QA63	E9QA63|Q9QXZ0|E9PVY8|B1ARU4|Q9QXZ0-4|Q9QXZ0-2|Q9QXZ0-3|E9QNP1|B1ARU1	837458	50	40	5.7	517.1
		Dst	25	244000000	22	2057684	6209007	1352541	1290943	1.368	0.842	22	0.62	1.085	22	-0.077	0.456	22	3	18800000	3	29295	286601	350359	354556	-1.976	1.608	3	-0.241	0.227	3	-0.404	0.251	3	2	117	117.2	Dystonin	MOUSE	S4R1P5	S4R1P5|Q91ZU6-4|Q91ZU6|Q91ZU6-2|E9Q9X1|Q91ZU6-3|S4R2N8|Q91ZU6-5|Q91ZU6-6	876109	28	21	3.4	245.55
		Golga4	11	33400000	10	601135	385441	401375	363974	0.413	0.504	11	-0.221	0.456	11	-0.039	0.297	11	34	40200000	31	222741	895315	934646	851611	-2.049	0.789	33	0.083	0.215	34	0.07	0.173	34	2	118	118.1	Golgin subfamily A member 4	MOUSE	Q91VW5	Q91VW5	258986	45	35	17	515.18
		Actn1	62	538000000	32	2893170	2066965	3329831	2724576	-0.081	0.518	56	-0.326	0.531	56	0.2	0.448	56	22	55900000	17	115055	454318	453078	541403	-1.901	0.73	20	-0.143	0.452	21	-0.207	0.437	21	2	119	119.1	Alpha-actinin-1	MOUSE	Q7TPR4	Q7TPR4|A1BN54|Q9JI91|D3YY95	103694	84	34	44.3	515.16
		Actn4	57	528000000	29	2767123	2159945	2878153	2402309	0.145	0.493	54	-0.304	0.603	54	0.136	0.341	54	27	52700000	17	162637	517644	525264	551808	-1.53	0.592	27	-0.086	0.46	27	0.008	0.235	27	2	119	119.2	Alpha-actinin-4	MOUSE	P57780	P57780	105432	84	31	37.5	476.78
		Actn3	14	153000000	6	900872	908194	1061472	816513	0.124	0.422	14	-0.013	0.75	14	0.409	0.38	14	6	12500000	5	25018	92635	83686	95846	-1.609	0.775	5	0.084	0.552	5	-0.168	0.19	5	2	119	119.3	Alpha-actinin-3	MOUSE	O88990	O88990	103668	20	7	8.2	99.21
		Tars	82	1040000000	32	3226335	2566269	4298757	11689526	-1.94	0.736	76	-1.908	1.059	76	-1.472	0.736	76	31	107000000	19	220289	780998	1423871	1350442	-2.569	1.064	29	-0.87	0.547	29	0.172	0.196	29	2	120	120.1	Threonine--tRNA ligase, cytoplasmic	MOUSE	Q9D0R2	Q9D0R2	84267.3	113	34	44.5	514.83
		Ctnna1	45	200000000	29	3021103	2745523	2830790	2257347	0.289	0.598	39	0.042	0.695	40	0.067	0.5	40	16	23000000	16	141676	415890	432872	532323	-1.811	0.812	16	-0.454	0.426	16	-0.247	0.329	16	2	121	121.1	Catenin alpha-1	MOUSE	P26231	P26231|E0CXB9|Q61301|Q61301-3|Q61301-2|Q8BS72	100789	61	32	43.7	504.25
		Rpn1	88	2140000000	27	3013943	5871588	6043131	5670206	-1.025	0.928	78	0.301	1.251	78	-0.086	0.634	78	53	355000000	25	791203	1864436	1918007	2480473	-1.491	0.794	49	-0.344	0.69	49	-0.212	0.371	49	2	122	122.1	Dolichyl-diphosphooligosaccharide--protein glycosyltransferase subunit 1	MOUSE	Q91YQ5	Q91YQ5	68698.2	141	31	50.6	500.59
		Pdcd6ip	44	334000000	33	4632088	2684435	2466458	2413979	0.963	0.744	43	-0.05	0.667	43	-0.203	0.447	43	18	30300000	14	103180	494169	501751	545074	-2.37	0.736	16	-0.144	0.43	16	-0.103	0.251	16	2	123	123.1	Programmed cell death 6-interacting protein	MOUSE	Q9WU78	Q9WU78|Q9WU78-3|Q9WU78-2	96593	62	34	44.8	499.73
		Ubr4	40	147000000	38	2657151	2047031	1548475	1713030	0.762	0.615	39	0.408	0.73	39	-0.052	0.506	39	8	7280000	8	27391	83116	99864	117121	-2.052	0.616	6	-0.401	0.338	7	-0.154	0.431	7	2	124	124.1	Isoform 5 of E3 ubiquitin-protein ligase UBR4	MOUSE	A2AN08-5	A2AN08-5|A2AN08|A2AN08-3|A2AN08-2|A2AN08-4	582298	48	42	9.1	498.48
		Lars	56	525000000	31	2439722	3037599	4033309	4393416	-0.867	0.561	53	-0.535	0.709	53	-0.197	0.418	53	28	64000000	18	194508	572136	1100243	1043654	-2.134	0.896	27	-0.821	0.422	27	0.014	0.214	27	2	125	125.1	Leucine--tRNA ligase, cytoplasmic	MOUSE	Q8BMJ2	Q8BMJ2	135445	84	33	32.8	493.62
		Ap3b1	37	267000000	28	2528429	2580707	2791160	2690142	-0.129	0.344	34	0.075	0.942	34	-0.029	0.368	34	43	127000000	30	339687	2006426	1822274	1796332	-2.257	1.056	39	0.104	0.467	39	0.042	0.203	39	2	126	126.1	AP-3 complex subunit beta-1	MOUSE	Q9Z1T1	Q9Z1T1	123366	80	35	34.1	492.27
		Ap3b2	18	99500000	15	1459122	1064822	1207703	1247567	0.312	0.796	16	0.475	1.401	16	-0.041	0.258	16	12	36400000	10	140055	832794	580014	597563	-1.787	1.242	12	0.381	0.569	12	-0.013	0.192	12	2	126	126.2	AP-3 complex subunit beta-2	MOUSE	Q9JME5	Q9JME5|E9Q1S6	119818	30	16	15.3	223.46
		Ufl1	43	293000000	26	1813023	1770310	3537374	3112401	-0.928	0.539	37	-0.551	0.843	37	-0.084	0.505	37	32	83200000	22	180139	1105014	1229599	1169583	-2.355	0.796	29	-0.033	0.358	29	0.084	0.2	29	2	127	127.1	E3 UFM1-protein ligase 1	MOUSE	Q8CCJ3	Q8CCJ3|Q8CCJ3-1|Q8CCJ3-2	90089.1	75	29	39.8	486.51
		Idh2	94	3540000000	28	4468940	3020002	20517578	13312150	-1.28	0.675	85	-1.338	1.152	84	0.252	0.9	85	34	156000000	22	411680	916952	2258526	1874504	-2.167	0.631	32	-0.932	0.67	32	0.295	0.213	32	2	128	128.1	Isocitrate dehydrogenase [NADP], mitochondrial	MOUSE	P54071	P54071|D6RIL6|O88844	51361.7	128	29	51.3	486.48
		Ptpn6	26	172000000	20	1630959	1142892	1235497	1809632	-0.257	0.614	26	-0.724	0.866	26	-0.719	0.448	26	53	236000000	24	316550	2208077	2560077	2146528	-2.58	0.989	46	0.083	0.403	50	0.311	0.24	50	2	129	129.1	Isoform 2 of Tyrosine-protein phosphatase non-receptor type 6	MOUSE	P29351-2	P29351-2|P29351|P29351-3	68058.2	79	30	54.4	486.47
		Tufm	71	1300000000	23	4798248	4495192	6579545	9522581	-0.875	0.554	63	-0.81	0.898	63	-0.485	0.501	63	86	622000000	24	1110131	3005143	5922734	4907434	-2.197	0.893	79	-0.7	0.61	81	0.278	0.254	81	2	130	130.1	Elongation factor Tu, mitochondrial	MOUSE	Q8BFR5	Q8BFR5|D3YVN7|Q8BFR5-2	49906.8	157	28	65.4	485.47
		Hnrnpm	48	458000000	31	5073960	2247419	1889807	2235633	1.09	0.765	46	-0.372	1.288	46	-0.415	0.489	46	48	270000000	28	432382	1844609	1898297	1682590	-1.867	0.627	47	-0.169	0.43	47	0.017	0.325	47	2	131	131.1	Heterogeneous nuclear ribonucleoprotein M	MOUSE	Q9D0E1	Q9D0E1|Q9D0E1-2|B8JK32|B8JK33	77989.9	96	36	51.3	483.28
		Ap1b1	55	477000000	29	3333895	2634861	2687803	2691947	0.222	0.587	53	0.085	0.885	53	-0.235	0.529	53	15	27200000	11	87029	316702	443359	412708	-1.945	0.929	15	-0.318	0.41	15	0.143	0.273	15	2	132	132.1	AP-1 complex subunit beta-1	MOUSE	O35643	O35643|Q5SVG4|Q5SVG5	104789	70	31	35.6	481.82
		Ap2b1	52	426000000	28	3936448	2758296	2369200	2324116	0.46	0.684	48	0.141	0.93	49	-0.242	0.512	49	11	22400000	9	201785	543535	593449	575954	-1.348	0.964	10	0.001	0.485	10	0.138	0.235	10	2	132	132.2	Isoform 2 of AP-2 complex subunit beta	MOUSE	Q9DBG3-2	Q9DBG3-2|Q9DBG3|H3BIY9|H3BKM0	106633	63	30	35.8	457.97
		Jup	20	103000000	15	1216863	858567	1109574	968448	0.058	0.452	20	-0.154	0.565	20	0.084	0.232	20	56	195000000	29	631915	2139439	1846719	1757117	-1.327	0.656	52	0.291	0.469	52	0.16	0.263	52	2	133	133.1	Junction plakoglobin	MOUSE	Q02257	Q02257	82541	76	29	48.7	477.5
		Ctnnb1	19	81400000	16	1041091	938790	1137340	983564	-0.083	0.379	19	-0.058	0.404	19	0.041	0.348	19	13	33100000	9	134287	443416	400638	382089	-1.283	0.782	13	0.098	0.538	13	-0.055	0.241	13	2	133	133.2	Catenin beta-1	MOUSE	Q02248	Q02248|E9Q6A9	86096.7	32	20	27.7	290.73
		Yars	66	948000000	30	4376493	3104056	4795695	13039832	-1.307	0.472	64	-1.448	0.768	64	-1.32	0.494	64	25	82700000	20	181383	829635	1273700	1217928	-2.641	0.857	20	-0.55	0.288	20	0.048	0.179	20	2	134	134.1	Tyrosine--tRNA ligase, cytoplasmic	MOUSE	A2A7S7	A2A7S7|Q91WQ3	63400	91	32	53.9	476.98
		Nars	92	3060000000	25	3657578	3143908	10227630	16537530	-1.857	0.881	83	-1.763	1.216	84	-0.573	0.848	84	33	128000000	20	169399	633232	2577269	1737191	-2.767	0.986	29	-1.238	0.678	31	0.619	0.198	31	2	135	135.1	Asparagine--tRNA ligase, cytoplasmic	MOUSE	Q8BP47	Q8BP47	65191	125	29	45.2	476.9
		Dhx9	50	482000000	36	6090443	3162245	2652435	2448867	1.259	0.579	47	0.342	0.805	47	0.067	0.504	47	13	21400000	11	122978	573028	348825	338321	-1.702	0.542	13	0.462	0.452	13	0.093	0.199	13	2	136	136.1	ATP-dependent RNA helicase A	MOUSE	E9QNN1	E9QNN1|O70133-2|O70133|O70133-3	151000	63	36	27.6	473.51
		Cse1l	44	357000000	31	4001036	2672928	1424016	1392635	1.468	0.726	43	0.732	0.838	43	-0.12	0.474	43	10	71500000	6	309516	220337	547551	230767	-1.219	0.86	7	0.177	0.444	8	-0.042	0.637	8	2	137	137.1	Exportin-2	MOUSE	Q9ERK4	Q9ERK4|E9Q1T9|E9QAX7	111251	54	31	34.6	467.06
		Mcm5	53	527000000	35	6383336	3048740	1627164	1461504	1.736	0.895	49	0.748	0.813	49	-0.142	0.482	49	9	13300000	8	101059	389714	149900	119629	-0.151	0.508	7	1.846	0.586	7	0.419	0.33	7	2	138	138.1	DNA replication licensing factor MCM5	MOUSE	Q52KC3	Q52KC3|P49718	83204.1	62	36	50.5	463.47
		Pabpc1	57	655000000	24	2271046	1458184	4060439	5447318	-1.138	1.059	47	-1.803	1.215	47	-0.448	0.548	46	62	317000000	30	296399	1103417	3455432	2121049	-2.499	1.248	49	-0.784	0.676	50	0.617	0.319	50	2	139	139.1	Polyadenylate-binding protein 1	MOUSE	P29341	P29341|Q9D4E6|Q8C7D3	70897.8	119	33	53.9	461.7
		Pabpc4	74	1430000000	25	2403209	2308933	9610456	13043920	-2.322	0.941	70	-2.398	1.133	70	-0.634	0.674	70	74	783000000	26	333889	1253037	6525727	3624200	-2.901	1.315	68	-1.251	0.781	69	0.808	0.263	69	2	139	139.2	MCG5546, isoform CRA_c	MOUSE	Q6PHQ9	Q6PHQ9|A3KFU5|A3KFU8|Q91YZ8|D3Z5M2|V9GXG3|G5E8X2	72583.5	148	28	39.8	445.84
		Pabpc1l	13	69600000	5	164357	129953	313665	439551	-2.352	0.83	11	-2.938	1.504	11	-0.389	0.726	11	12	24300000	4	49590	196011	495906	300451	-2.433	0.853	9	-0.636	0.491	9	0.761	0.284	9	2	139	139.3	Embryonic poly(A)-binding protein	MOUSE	A2A5N3	A2A5N3	67774.5	25	5	8.8	73.64
		Abcf1	40	421000000	24	1617731	1791299	2849789	3628442	-1.097	0.541	36	-0.856	0.794	37	-0.403	0.439	38	32	207000000	23	242160	1480061	1978549	1381258	-2.296	0.886	29	0.057	0.456	32	0.414	0.193	32	2	140	140.1	ATP-binding cassette sub-family F member 1	MOUSE	Q6P542	Q6P542	95400.1	72	31	42.8	459.13
		Vcl	39	231000000	28	3554267	2310057	2443353	1847024	1.235	0.734	38	0.403	0.685	38	0.488	0.482	38	11	17700000	9	101748	240537	251413	287382	-1.01	0.909	10	-0.282	0.645	11	-0.451	0.65	11	2	141	141.1	Vinculin	MOUSE	Q64727	Q64727	117286	50	31	30.1	457.78
		Myo18a	20	89800000	19	1471527	874514	845472	942113	0.718	0.662	18	-0.041	0.546	18	-0.232	0.306	18	24	45500000	22	137149	630936	768675	694512	-2.032	0.859	23	-0.1	0.46	23	0.147	0.18	23	2	142	142.1	Unconventional myosin-XVIIIa	MOUSE	E9QAX2	E9QAX2|Q9JMH9-6|Q9JMH9|B2RRE2|K3W4L0|Q9JMH9-1|Q9JMH9-4|Q9JMH9-2|Q9JMH9-7|Q9JMH9-5|E9Q405|E9QA74	237125	44	32	16.1	457.04
		Vps35	62	672000000	30	3237244	2748305	3637518	4732845	-0.553	0.496	56	-0.738	0.913	56	-0.515	0.433	56	36	102000000	14	123198	619417	827159	623815	-2.388	1.115	32	0.006	0.358	34	0.347	0.229	34	2	143	143.1	Vacuolar protein sorting-associated protein 35	MOUSE	Q9EQH3	Q9EQH3	92510.1	98	31	39.3	455
		Ero1lb	95	2490000000	28	6144305	4913535	9638820	10099494	-0.609	0.584	90	-0.67	1.138	90	-0.159	0.693	90	49	299000000	22	392478	1705075	4569466	3295130	-2.793	0.865	44	-0.954	0.533	46	0.504	0.311	46	2	144	144.1	ERO1-like protein beta	MOUSE	Q8R2E9	Q8R2E9	54315.8	144	29	53.9	454.83
		Ero1l	14	490000000	5	1327981	1109374	2590339	2511368	-0.594	0.654	13	-0.35	1.14	13	0.117	0.511	13	5	43800000	2	49526	294910	685228	520583	-3.032	1.396	5	-0.738	0.922	5	0.431	0.217	5	2	144	144.2	ERO1-like protein alpha	MOUSE	Q8R180	Q8R180	54939.2	19	5	11.8	89.27
		Ncl	71	1250000000	28	9057105	4658650	6561477	9938873	-0.2	0.485	71	-0.855	0.939	71	-0.576	0.613	71	46	340000000	22	444422	2612588	3181664	3097142	-2.585	0.816	44	-0.226	0.358	45	0.072	0.198	45	2	145	145.1	Nucleolin	MOUSE	P09405	P09405	76778.7	117	28	37.3	449.23
		Aldh6a1	87	1730000000	27	3587941	3476606	9810427	9637571	-1.235	0.528	79	-0.941	0.955	79	-0.161	0.547	79	38	147000000	20	346070	1329142	2197624	1976596	-2.246	0.695	36	-0.593	0.498	36	0.113	0.184	36	2	146	146.1	Methylmalonate-semialdehyde dehydrogenase [acylating], mitochondrial	MOUSE	Q9EQ20	Q9EQ20	58371.1	125	27	56.8	448.14
		Actb	184	15800000000	25	16569018	18457023	21008249	14336127	0.024	0.665	165	0.092	0.75	164	0.054	0.814	165	114	1850000000	24	3215639	7256120	6196718	9716534	-1.471	0.629	106	-0.313	0.77	106	-0.422	0.447	106	2	147	147.1	Actin, cytoplasmic 1	MOUSE	P60710	P60710|E9Q1F2|V9GXQ2	42078.3	298	26	71.2	447.82
		Actg1	186	15700000000	25	16524008	18411277	20935971	14269954	0.034	0.662	166	-0.016	0.758	167	0.021	0.818	167	119	1840000000	24	3215919	7256941	6195248	9718700	-1.402	0.646	112	-0.249	0.774	112	-0.422	0.446	112	2	147	147.2	Actin, cytoplasmic 2	MOUSE	P63260	P63260|B1ATY1|G3UYG0	42134.4	305	26	71.2	447.22
		Acta2	126	11000000000	20	12972175	14968044	16958436	11085498	-0.05	0.647	114	0.271	0.779	114	0.251	0.781	114	100	1660000000	23	2849903	5966509	5514841	9506005	-1.713	0.759	93	-0.816	0.672	93	-0.663	0.5	93	2	147	147.3	Actin, aortic smooth muscle	MOUSE	P62737	P62737|P68033|P63268|P68134	42407.6	226	23	62.5	367.41
		Actbl2	84	6070000000	12	10747967	14370310	14648346	9801200	-0.065	0.653	78	0.361	0.715	78	0.171	0.799	78	52	735000000	12	1712572	3569727	3139363	5377194	-1.458	0.591	48	-0.525	0.655	48	-0.495	0.449	48	2	147	147.4	Beta-actin-like protein 2	MOUSE	Q8BFZ3	Q8BFZ3	42345.8	136	13	29.5	194.46
		Gars	65	1030000000	32	3642742	2590029	9139545	6448068	-0.949	0.583	61	-1.127	0.871	61	0.222	0.638	61	20	56400000	17	203539	531833	1034473	844773	-1.858	0.758	19	-0.645	0.349	19	0.29	0.246	19	2	148	148.1	Glycine--tRNA ligase	MOUSE	Q9CZD3	Q9CZD3	82675	85	33	43.2	446.45
		Gpd2	42	300000000	27	1615535	3473449	1425967	1206810	0.227	0.641	39	1.401	0.868	39	0.076	0.676	39	12	18900000	9	232107	264308	241177	314354	-0.472	0.429	12	-0.263	0.308	12	-0.391	0.359	12	2	149	149.1	Glycerol-3-phosphate dehydrogenase, mitochondrial	MOUSE	Q64521	Q64521|A2AQR0	81465.8	54	29	44	445.66
Matrisome-associated	ECM Regulators	Tgm2	27	162000000	17	2045269	1225662	789932	548725	1.763	0.811	21	1.155	0.526	21	0.38	0.519	21	60	354000000	27	1051366	5288616	1523380	1482164	-0.443	0.765	52	1.536	0.851	53	0.097	0.322	52	2	150	150.1	Protein-glutamine gamma-glutamyltransferase 2	MOUSE	P21981	P21981|G3UXE8	78200.7	87	28	51.1	445.41
		Aldh18a1	48	351000000	26	2306181	2191991	3555739	3659789	-0.774	0.558	41	-0.592	0.824	41	-0.23	0.6	41	28	71000000	17	348440	1116725	843715	844135	-1.239	0.541	26	0.202	0.47	26	0.011	0.245	26	2	151	151.1	Delta-1-pyrroline-5-carboxylate synthase	MOUSE	Q9Z110	Q9Z110|Q9Z110-2	87835.3	76	31	43.7	444.79
		Wars	91	1470000000	26	2640361	2792475	7264976	8275132	-1.391	0.64	78	-1.235	1.171	78	-0.181	0.751	79	41	155000000	21	170042	687683	2244150	1737331	-2.743	1.14	32	-1.058	0.555	34	0.368	0.398	34	2	152	152.1	Isoform 2 of Tryptophan--tRNA ligase, cytoplasmic	MOUSE	P32921-2	P32921-2|P32921|E0CXQ4|E0CXX4	54096.5	132	26	63.5	442.76
		Msn	55	811000000	27	7753406	3979843	3834980	2659022	1.205	0.935	53	0.255	0.733	53	0.198	0.703	53	19	84000000	15	193839	614467	749422	769650	-1.47	0.643	19	-0.302	0.299	19	-0.023	0.264	19	2	153	153.1	Moesin	MOUSE	P26041	P26041	67879.9	74	30	48.5	442.38
		Ezr	40	592000000	24	4479796	3079470	3195839	3294930	0.099	0.785	37	-0.063	1.017	37	-0.461	0.636	37	19	88100000	15	187420	617097	807079	798664	-1.995	0.726	17	-0.377	0.499	18	0.016	0.215	18	2	153	153.2	Ezrin	MOUSE	P26040	P26040	69519.7	59	26	42.6	370.78
		Rdx	47	656000000	23	4818726	2817911	2838551	2712374	0.379	0.688	43	-0.144	1.012	43	-0.312	0.623	43	14	73100000	11	142292	418700	553068	509439	-1.515	0.547	14	-0.29	0.33	14	0.138	0.198	14	2	153	153.3	Radixin	MOUSE	P26043	P26043|Q7TSG6	68655.7	61	25	43.2	379.91
		Myo1c	26	110000000	18	866894	1006430	719841	566342	0.529	0.323	22	0.825	0.801	22	0.146	0.421	22	44	97200000	28	377776	1026588	1101775	1653011	-2.085	0.769	39	-0.658	0.403	40	-0.462	0.361	40	2	154	154.1	Unconventional myosin-Ic	MOUSE	Q9WTI7	Q9WTI7|Q9WTI7-3|Q9WTI7-2|Q9WTI7-4	122798	70	30	31.5	440.15
		Eif3d	64	1230000000	23	3498985	2623679	5272000	7615610	-1.055	0.588	59	-1.142	0.956	59	-0.661	0.55	60	35	196000000	18	217838	907004	2133638	1485884	-2.479	1.043	30	-0.722	0.487	32	0.531	0.401	33	2	155	155.1	Eukaryotic translation initiation factor 3 subunit D	MOUSE	O70194	O70194	64615.2	99	26	54.1	439.24
Core matrisome	ECM Glycoproteins	Dmbt1	62	1130000000	23	1588133	3140320	5798295	6122628	-1.812	0.87	49	-1.076	1.047	49	-0.158	0.737	50	59	456000000	22	1205808	1897121	4423570	5206801	-1.868	0.589	47	-0.973	0.614	46	-0.232	0.283	47	2	156	156.1	Deleted in malignant brain tumors 1 protein	MOUSE	Q60997	Q60997|Q60997-3|Q60997-4|E9QPG8|Q60997-2	232231	121	28	15.4	438.72
		Mcm3	57	555000000	27	5993028	2953453	1357094	1418278	1.67	1.149	53	0.808	0.951	52	-0.163	0.529	52	13	18500000	9	158584	436558	180183	141173	0.143	0.434	10	1.591	0.714	10	0.333	0.308	10	2	157	157.1	DNA replication licensing factor MCM3	MOUSE	P25206	P25206	92286.4	70	28	41.5	437.69
		Kars	66	1070000000	28	3291923	2819632	6942834	8882032	-1.182	0.719	62	-1.243	0.994	61	-0.352	0.411	62	18	54200000	13	167944	448528	1041349	920853	-2.096	1.116	17	-1.07	0.517	17	0.146	0.151	17	2	158	158.1	Lysine--tRNA ligase	MOUSE	Q99MN1	Q99MN1|Q8R2P8	68294.9	84	29	47.8	436.68
		Eif5	50	825000000	22	2634367	2782877	4518733	7077242	-1.219	0.503	48	-1.266	1.04	48	-0.757	0.514	48	58	528000000	21	467286	3711502	8521470	6449629	-2.351	1.174	51	-0.725	0.523	55	0.454	0.252	55	2	159	159.1	Eukaryotic translation initiation factor 5	MOUSE	P59325	P59325	49424	108	26	49.6	436.11
		Phgdh	101	3320000000	24	2662705	3904084	8091859	8331897	-1.466	0.793	86	-0.84	0.808	86	-0.124	0.568	86	54	532000000	20	339481	1170046	3057761	2612942	-2.549	1.216	49	-1.072	0.6	52	0.227	0.27	52	2	160	160.1	D-3-phosphoglycerate dehydrogenase	MOUSE	Q61753	Q61753	57383.3	155	26	50	434.73
		Sec24d	55	766000000	26	3291126	4310804	6000788	6254980	-0.851	0.5	53	-0.53	0.683	53	-0.252	0.429	53	46	176000000	24	328241	1727408	2307389	2004101	-2.458	1.005	43	-0.341	0.439	45	0.241	0.348	45	2	161	161.1	Protein Sec24d	MOUSE	Q6NXL1	Q6NXL1	114157	101	28	31.8	434.24
		Srrt	35	233000000	25	3781858	1795876	1416030	1761221	0.881	0.556	32	0.022	0.738	32	-0.328	0.374	32	32	99000000	21	273730	1267585	1279628	1176784	-2.148	0.964	31	-0.037	0.367	32	0.175	0.166	32	2	162	162.1	Serrate RNA effector molecule homolog	MOUSE	Q99MR6	Q99MR6|Q99MR6-2|Q99MR6-4|Q99MR6-3	100907	67	31	32.5	433.9
		Pcx	37	308000000	26	2254824	1853141	3215449	2754841	-0.288	0.488	36	-0.354	0.683	36	0.02	0.311	36	23	40700000	20	694987	789229	545678	451213	0.801	0.58	21	0.828	0.471	21	0.286	0.328	21	2	163	163.1	Pyruvate carboxylase	MOUSE	E9QPD7	E9QPD7|G5E8R3|Q05920	130571	60	31	30.7	433.54
		Dctn1	40	481000000	28	3281864	1423012	1814099	1769992	0.985	0.587	38	0.067	0.798	38	-0.049	0.365	38	9	14400000	6	52096	222461	364394	287827	-1.976	0.673	9	-0.241	0.346	9	0.018	0.26	9	2	164	164.1	Dynactin subunit 1	MOUSE	E9Q586	E9Q586|E9Q3M3|O08788|O08788-2|D3YX34	137530	49	28	30.1	433.24
		Srp72	52	620000000	28	2755321	3245376	4778142	4436608	-0.657	0.547	52	-0.314	1.06	52	-0.081	0.415	52	25	52000000	14	158710	715074	718770	774309	-2.371	0.837	23	-0.038	0.386	23	-0.033	0.194	23	2	165	165.1	Signal recognition particle subunit SRP72	MOUSE	F8VQC1	F8VQC1|E9Q740	75226.4	77	29	41.1	432.86
		Atp5b	91	3940000000	23	2836447	8775793	6742882	5893400	-0.945	0.488	73	0.547	0.951	74	-0.203	0.621	72	52	323000000	19	915759	1232938	1378248	1262698	-0.231	0.471	46	-0.026	0.483	46	0.181	0.379	46	2	166	166.1	ATP synthase subunit beta, mitochondrial	MOUSE	P56480	P56480	56299.5	143	23	65.7	431.33
		Pkm	65	777000000	25	2114007	1606892	4096095	6089960	-1.31	0.498	59	-1.636	0.961	59	-0.542	0.439	59	27	67100000	18	255193	664067	981527	1010187	-1.849	0.558	27	-0.572	0.285	27	-0.021	0.205	27	2	167	167.1	Pyruvate kinase PKM	MOUSE	P52480	P52480|P52480-2|P53657|G3X925|E9Q509	58414.4	92	26	54.9	430.26
		Nnt	32	181000000	23	1421147	1745576	2187544	790539	0.571	0.776	30	0.955	0.75	30	1.163	0.684	30	21	47400000	15	214920	485905	618356	725838	-1.668	0.566	20	-0.494	0.362	20	-0.217	0.238	20	2	168	168.1	NAD(P) transhydrogenase, mitochondrial	MOUSE	Q61941	Q61941|Q8BGK0|Q8C9V5|E9Q8F4	114521	53	28	28	428.8
Core matrisome	ECM Glycoproteins	Vwa5a	31	163000000	20	1357562	852261	1383018	2017314	-0.644	0.343	31	-1.181	0.754	31	-0.549	0.351	31	49	171000000	24	244072	1260380	2328303	2088721	-2.318	1.038	46	-0.619	0.536	47	0.238	0.285	47	2	169	169.1	von Willebrand factor A domain-containing protein 5A	MOUSE	Q99KC8	Q99KC8	87882.9	80	27	37.2	428.73
		Eif4a1	78	2670000000	22	5363843	6534984	8332201	8965634	-0.597	0.498	73	-0.312	0.911	71	-0.351	0.617	73	67	751000000	25	479930	2274404	5429092	4075551	-2.406	1.116	59	-0.641	0.586	65	0.37	0.405	65	2	170	170.1	Eukaryotic initiation factor 4A-I	MOUSE	P60843	P60843|D6RJ11|D6RJ60	46381.4	145	26	60.5	427.11
		Eif4a2	63	1840000000	19	5196049	6486939	7156478	8135931	-0.5	0.62	55	-0.103	0.92	55	-0.319	0.521	55	48	553000000	22	365262	1885487	4360617	3182821	-2.459	0.913	41	-0.586	0.552	44	0.379	0.321	44	2	170	170.2	Isoform 2 of Eukaryotic initiation factor 4A-II	MOUSE	P10630-2	P10630-2|P10630|Q8BTU6|E9Q561	46716.7	111	25	60	383.83
		Eif4a3	30	430000000	18	2363154	2466337	1812266	2100007	0.509	0.598	29	0.496	1.047	29	-0.22	0.32	29	20	140000000	13	298453	1237160	2339230	1797967	-1.651	1.12	20	0.017	0.671	20	0.352	0.405	20	2	170	170.3	Eukaryotic initiation factor 4A-III	MOUSE	Q91VC3	Q91VC3|E9PV04	47124.4	50	22	49.3	323.11
		Dnm2	41	338000000	27	3739187	2275354	1874746	2028070	0.936	0.876	36	0.175	0.972	36	-0.161	0.313	36	26	101000000	21	242396	1102457	1315344	1167303	-1.958	0.99	23	-0.014	0.334	23	0.172	0.265	23	2	171	171.1	Dynamin-2	MOUSE	G3X9G4	G3X9G4|Q3TCR7|P39053|P39053-4|P39053-6|P39053-2|P39053-5|P39053-3|G3UY64|D6RH60	98357.8	67	31	36	426.14
		Dnm2	43	341000000	28	3736098	2272199	1874726	2027128	0.931	0.879	37	0.162	0.958	37	-0.169	0.302	37	28	104000000	21	246820	1126628	1356182	1201834	-1.976	1.006	25	-0.063	0.348	25	0.194	0.255	25	2	171	171.2	Dynamin-2	MOUSE	P39054	P39054|Q3T9X3|P39054-2|F8WIV5	98485.9	71	30	34.4	418.47
		Dnm3	11	118000000	8	1509260	1106745	744211	768603	0.619	0.717	11	0.294	0.582	11	-0.291	0.276	11	7	25300000	6	86954	372253	459329	399405	-1.967	0.461	4	-0.142	0.22	4	0.133	0.127	4	2	171	171.3	Dynamin-3	MOUSE	E9QLL2	E9QLL2|Q8BZ98|Q8BZ98-2|E0CXZ8|F2Z460	97671.2	18	9	10.7	116.77
		Pa2g4	101	3470000000	23	3019746	2074178	6582534	10325442	-1.595	0.681	95	-2.13	1.061	91	-0.585	0.741	95	31	185000000	20	238403	852955	1997874	1544275	-2.431	0.91	28	-0.731	0.432	29	0.363	0.198	29	2	172	172.1	Proliferation-associated protein 2G4	MOUSE	P50580	P50580	44040.4	132	26	66.2	421.62
		Ndufs1	47	1190000000	28	1589682	2846892	2484043	2240486	-0.57	0.402	43	0.209	0.765	44	-0.021	0.438	44	20	38200000	13	202951	389398	461479	493528	-1.186	0.514	20	-0.296	0.321	20	-0.027	0.168	20	2	173	173.1	NADH-ubiquinone oxidoreductase 75 kDa subunit, mitochondrial	MOUSE	Q91VD9	Q91VD9	80802.4	67	28	45.9	421
		Nsf	45	357000000	27	3153715	2875074	2384034	2318741	0.345	0.441	42	0.396	0.643	42	0.005	0.327	42	12	26600000	12	120397	479326	474913	426532	-1.675	0.514	12	0.053	0.48	12	0.158	0.151	12	2	174	174.1	Vesicle-fusing ATPase	MOUSE	P46460	P46460	83182.5	57	28	38.4	420.17
		Dars	43	749000000	24	2851377	2380795	3548032	3745549	-0.354	0.436	40	-0.444	0.496	40	-0.027	0.446	40	18	64800000	14	185256	618257	877604	911007	-2.726	0.887	17	-0.642	0.466	18	-0.055	0.262	18	2	175	175.1	Aspartate--tRNA ligase, cytoplasmic	MOUSE	Q922B2	Q922B2|Q8BJY7	57602.6	61	27	57.6	418.84
Core matrisome	Collagens	Col14a1	18	76100000	17	1055303	562812	342177	295131	1.805	0.798	17	0.633	0.584	17	0.044	0.533	17	32	79500000	22	465537	1803168	561254	697373	-0.54	0.479	30	1.297	0.499	30	-0.316	0.378	30	2	176	176.1	Collagen alpha-1(XIV) chain	MOUSE	K3W4R4	K3W4R4|Q80X19|B7ZNH7|Q80X19-2	194335	50	27	19.3	418.38
		Eif3b	51	822000000	23	2769897	3507544	4313736	5225861	-0.918	0.517	47	-0.491	0.979	48	-0.439	0.745	48	25	81100000	15	208849	716307	1869397	1307250	-2.448	0.766	23	-0.808	0.383	23	0.511	0.202	23	2	177	177.1	Eukaryotic translation initiation factor 3 subunit B	MOUSE	Q8JZQ9	Q8JZQ9	91767.9	76	27	35.1	416.96
		Cct7	50	489000000	25	2964458	3892225	2525583	2481009	-0.128	0.535	46	0.681	0.656	46	-0.177	0.468	45	14	30400000	8	110495	552706	673434	605657	-1.692	1.026	12	0.333	0.597	13	0.408	0.349	13	2	178	178.1	T-complex protein 1 subunit eta	MOUSE	P80313	P80313	60164.6	64	25	57.3	413.81
		Bzw1	33	325000000	18	2231278	2835083	2508506	2736829	-0.493	0.341	31	-0.044	0.51	31	-0.194	0.39	31	41	183000000	24	337530	2071359	2478279	2154075	-2.479	0.792	34	0.074	0.563	37	0.259	0.336	37	2	179	179.1	Basic leucine zipper and W2 domain-containing protein 1	MOUSE	Q9CQC6	Q9CQC6	48213.5	74	27	57.7	413.55
		Bzw2	13	85800000	12	548639	679613	676410	702792	-0.325	0.33	13	-0.117	0.545	13	-0.122	0.164	13	20	82100000	15	170914	822643	986136	892141	-2.82	0.783	18	-0.168	0.373	19	0.147	0.131	19	2	179	179.2	Basic leucine zipper and W2 domain-containing protein 2	MOUSE	Q91VK1	Q91VK1	48290.6	33	18	35	266.82
		Tcp1	62	691000000	25	4492869	5183561	3206490	3350601	0.242	0.503	58	0.62	0.64	58	-0.33	0.361	58	20	38300000	14	186918	961968	996737	801877	-1.909	0.699	19	0.304	0.395	20	0.311	0.294	20	2	180	180.1	T-complex protein 1 subunit alpha	MOUSE	P11983	P11983|P11983-2|F2Z483	60904	82	25	56.6	412.99
		Ddx1	41	667000000	26	4294527	2367733	5016999	5671376	-0.328	0.611	37	-0.718	0.995	37	-0.224	0.553	37	9	14200000	9	129295	246901	383503	341329	-2.104	0.96	8	-0.624	0.359	8	0.18	0.129	8	2	181	181.1	ATP-dependent RNA helicase DDX1	MOUSE	Q91VR5	Q91VR5	83525.7	50	28	45.5	412.65
		C3	32	256000000	26	3800852	1086625	723126	773976	2.159	0.825	30	0.351	0.61	30	-0.158	0.457	29	21	76400000	15	277292	1879307	301379	317675	-0.256	0.694	20	2.05	1.116	20	-0.061	0.414	20	2	182	182.1	Complement C3	MOUSE	P01027	P01027|P01027-2	188021	53	31	20.3	411.74
Core matrisome	ECM Glycoproteins	Emilin1	9	17500000	8	364235	178766	87849	117569	1.091	0.728	8	0.384	0.539	8	-0.341	0.327	8	41	158000000	24	220531	3070102	281923	332932	-0.554	0.725	35	3.157	1.289	35	-0.277	0.589	35	2	183	183.1	EMILIN-1	MOUSE	Q99K41	Q99K41	108895	50	26	38.3	409.46
		Hnrnpk	66	1520000000	21	10924804	4289471	3958295	5141374	0.684	0.98	63	-0.165	0.924	62	-0.45	0.543	63	57	488000000	20	908953	5036683	4597887	3790383	-1.812	1.039	52	0.239	0.518	55	0.22	0.325	55	2	184	184.1	Heterogeneous nuclear ribonucleoprotein K	MOUSE	B2M1R6	B2M1R6|P61979-3|P61979-2|P61979|D3Z5X4|D3YWG1|H3BLL4|Q8BT23|H3BJ43	48789.8	123	25	67.9	407.83
		Mcm6	39	363000000	30	5559838	3025656	1368753	1225735	1.977	0.874	36	1.017	0.951	36	0.083	0.442	35	2	1270000	2	22019	49249	27415	24203	-0.134	0.02	2	1.003	0.133	2	0.189	0.11	2	2	185	185.1	DNA replication licensing factor MCM6	MOUSE	P97311	P97311	93778.3	41	30	38.8	407.53
		Gspt1	55	1220000000	27	3681064	3397373	6588623	9117475	-1.122	0.596	54	-0.931	0.773	54	-0.534	0.543	54	43	303000000	24	503091	1741009	3873730	3005981	-2.276	1.087	40	-0.581	0.64	41	0.415	0.204	41	2	186	186.1	Eukaryotic peptide chain release factor GTP-binding subunit ERF3A	MOUSE	Q8R050	Q8R050|Q8R050-2|Q149F3	69423	98	28	41.3	407.52
		Naa15	34	552000000	30	3598221	3334012	3068222	3551329	-0.023	0.44	31	-0.119	0.678	31	-0.372	0.391	31	17	35200000	16	154895	589004	792809	708676	-2.078	0.592	16	-0.217	0.298	17	0.219	0.208	17	2	187	187.1	N-alpha-acetyltransferase 15, NatA auxiliary subunit	MOUSE	G3X8Y3	G3X8Y3|Q80UM3|Q9DBB4|E9PZ53	102406	51	33	33.8	407.38
		Rpl4	67	1270000000	23	2134522	2952121	6428855	6721236	-1.314	0.704	61	-0.815	1.026	61	-0.168	0.915	61	40	282000000	20	640914	1743186	1701307	2423672	-1.917	0.668	39	-0.336	0.458	39	-0.589	0.368	39	2	188	188.1	60S ribosomal protein L4	MOUSE	Q9D8E6	Q9D8E6	47438.1	107	28	56	407.29
		Ipo5	45	313000000	25	2307884	1901099	1417419	1339473	0.64	0.467	43	0.73	0.797	43	-0.169	0.461	43	9	8550000	7	23914	81232	90349	96469	-2.027	0.341	5	-0.237	0.559	7	-0.135	0.168	7	2	189	189.1	Importin-5	MOUSE	Q8BKC5	Q8BKC5|Q8BKC5-2|Q8BIV3	125072	54	27	31.8	406.8
		Hnrnpu	68	1220000000	26	8886808	5021468	4353710	3971783	0.912	0.972	61	0.304	0.911	58	-0.085	0.638	61	27	111000000	16	467746	2241335	1533605	1335268	-1.546	0.799	25	0.571	0.27	27	0.19	0.239	27	2	190	190.1	Heterogeneous nuclear ribonucleoprotein U	MOUSE	Q8VEK3	Q8VEK3|G3XA10	88714.9	95	27	38.5	406.05
		Farsb	40	388000000	25	2217592	1891900	3332512	6053451	-1.501	0.512	38	-1.458	0.797	38	-0.799	0.598	38	20	59500000	14	127119	471233	876333	751027	-2.71	0.676	20	-0.677	0.333	20	0.163	0.18	20	2	191	191.1	Phenylalanine--tRNA ligase beta subunit	MOUSE	Q9WUA2	Q9WUA2	66380.7	60	28	44.9	405.54
		Tkt	71	1290000000	24	3273241	2016017	9750535	7044445	-0.989	0.622	68	-1.197	1.026	68	0.354	0.65	68	25	118000000	17	169470	716381	1714718	1342780	-2.987	1.027	23	-0.989	0.416	24	0.258	0.226	24	2	192	192.1	Transketolase	MOUSE	P40142	P40142|E0CY51	68313.9	96	27	50.2	405.1
Matrisome-associated	ECM-affiliated Proteins	Anxa2	58	1210000000	25	3766329	4767950	6479636	4595065	-0.336	0.532	49	-0.138	0.99	51	0.15	0.67	51	26	84300000	15	478441	516812	584102	779514	-0.602	0.467	20	-0.549	0.441	22	-0.313	0.379	22	2	193	193.1	Annexin A2	MOUSE	P07356	P07356	38960.8	84	25	70.7	403.43
		Eif2s3x	54	1410000000	21	2726792	3194697	6166400	7994261	-1.359	0.642	51	-0.978	0.905	52	-0.405	0.353	52	36	306000000	20	432688	1670900	2628443	2239300	-2.534	0.77	33	-0.463	0.48	33	0.223	0.264	33	2	194	194.1	Eukaryotic translation initiation factor 2 subunit 3, X-linked	MOUSE	Q9Z0N1	Q9Z0N1|A2AAW9	51635.1	90	23	56.1	402.86
		Eif2s3y	44	998000000	19	2477178	2821764	5703689	7375690	-1.32	0.682	42	-0.968	0.93	43	-0.447	0.346	43	29	243000000	15	382505	1413907	2234891	1916407	-2.52	0.674	27	-0.463	0.505	27	0.223	0.258	27	2	194	194.2	Eukaryotic translation initiation factor 2 subunit 3, Y-linked	MOUSE	Q9Z0N2	Q9Z0N2	51700.2	73	21	53.3	340.17
		Hars	47	813000000	26	2069830	1932381	5762496	9372167	-2.003	0.824	45	-1.886	1.046	45	-0.719	0.669	45	19	63700000	16	116161	596077	1661058	1299300	-3.457	0.962	17	-1.057	0.385	17	0.356	0.19	17	2	195	195.1	Histidine--tRNA ligase, cytoplasmic	MOUSE	Q61035	Q61035|Q99KK9|G5E823	57944.8	66	27	50	396.48
		Capn1	26	149000000	17	1341416	1341345	1281438	1543826	-0.301	0.243	22	-0.187	0.354	22	-0.225	0.332	22	31	72500000	22	201733	921124	990376	939239	-2.107	0.889	30	-0.061	0.472	30	0.066	0.257	30	2	196	196.1	Calpain-1 catalytic subunit	MOUSE	O35350	O35350	82789.5	57	26	40.2	395.78
		Tubb5	115	4080000000	19	9768155	5439949	5751102	4735005	0.585	0.701	102	0.162	1.234	102	-0.227	0.721	102	90	756000000	19	628050	3404405	2538480	2107179	-1.55	0.717	77	0.471	0.654	80	0.202	0.385	80	2	197	197.1	Tubulin beta-5 chain	MOUSE	P99024	P99024	50126.4	205	21	64.8	395.18
		Tubb4b	111	3880000000	19	8564871	5398837	5940194	4910546	0.34	0.645	99	0.102	1.137	99	-0.189	0.742	99	82	691000000	17	630063	3060636	2388984	1985215	-1.582	0.669	73	0.307	0.674	76	0.21	0.394	76	2	197	197.2	Tubulin beta-4B chain	MOUSE	P68372	P68372|Q9D6F9	50286.6	193	20	58.6	364.25
		Tubb2a	92	3350000000	16	8108547	4748811	5323060	4225004	0.435	0.681	80	0.244	1.106	80	-0.105	0.762	80	64	617000000	14	500885	2578644	1910732	1565096	-1.658	0.671	57	0.338	0.702	59	0.287	0.348	59	2	197	197.3	Tubulin beta-2A chain	MOUSE	Q7TMM9	Q7TMM9|Q9CWF2	50305.5	156	17	46.7	304.18
		Tubb3	69	2470000000	15	4089204	2416584	2643948	2259902	0.48	0.741	58	0.146	1.295	58	-0.175	0.754	58	65	515000000	11	436420	2005067	1626451	1367219	-1.713	0.698	57	0.296	0.662	58	0.21	0.36	58	2	197	197.4	Tubulin beta-3 chain	MOUSE	Q9ERD7	Q9ERD7	50874.2	134	16	40.6	269.04
		Tubb6	50	1370000000	11	3334296	1807815	2303893	1905735	0.336	0.688	42	0.146	1.386	42	-0.171	0.812	42	42	362000000	9	323711	1326153	1154206	982427	-1.561	0.638	39	0.236	0.679	40	0.186	0.325	40	2	197	197.5	Tubulin beta-6 chain	MOUSE	Q922F4	Q922F4	50545.9	92	12	29.5	205.18
		Tubb1	23	1140000000	5	3020338	1209180	1959115	1648935	0.798	0.596	17	0.102	1.045	17	-0.094	0.511	17	19	291000000	8	268609	1169397	896623	762095	-1.503	0.899	19	0.306	1.077	19	0.156	0.214	19	2	197	197.6	Tubulin beta-1 chain	MOUSE	A2AQ07	A2AQ07	51124.7	42	8	19.5	121.59
		Usp9x	26	107000000	24	1238711	1261543	784714	818144	0.497	0.535	26	0.259	0.592	26	-0.111	0.265	26	14	40100000	12	86632	361772	331019	317036	-1.626	0.617	12	0.245	0.31	12	0.067	0.271	12	2	198	198.1	Probable ubiquitin carboxyl-terminal hydrolase FAF-X	MOUSE	P70398	P70398|Q4FE56|F8VPU6	294243	40	29	12.1	391.91
		Ahcyl1	46	714000000	22	3234597	2765445	3625905	4948226	-0.461	0.666	42	-0.57	1.062	42	-0.375	0.531	42	22	108000000	16	345132	1397648	1878885	1386290	-1.745	0.784	21	-0.17	0.599	21	0.416	0.272	21	2	199	199.1	Putative adenosylhomocysteinase 2	MOUSE	Q80SW1	Q80SW1	60034.4	68	27	43.3	390.68
		Ahcyl2	42	689000000	20	3108320	2495157	3822369	5361339	-0.716	0.648	38	-0.752	0.967	38	-0.398	0.599	38	19	102000000	14	283953	1293403	1807169	1327729	-1.892	0.639	18	-0.196	0.559	18	0.404	0.291	18	2	199	199.2	Adenosylhomocysteinase	MOUSE	F8WGT1	F8WGT1|Q68FL4|F8WI65|Q68FL4-2|H3BKT5|E9PX77	67797	61	24	33.8	358.81
		Ahcy	15	204000000	9	521766	607960	911556	1113477	-1.591	0.794	14	-0.964	0.805	14	-0.372	0.379	14	10	19000000	9	106026	278927	453613	371416	-1.805	0.433	10	-0.601	0.526	10	0.265	0.21	10	2	199	199.3	Adenosylhomocysteinase	MOUSE	P50247	P50247	48200.8	25	14	31	201.72
		Rpn2	71	1290000000	21	1215848	3427694	3001173	3214244	-1.165	0.541	63	0.301	1.113	63	-0.414	0.675	63	30	122000000	14	192388	831056	662336	1038778	-2.422	0.949	28	-0.216	0.514	28	-0.428	0.516	28	2	200	200.1	Dolichyl-diphosphooligosaccharide--protein glycosyltransferase subunit 2	MOUSE	Q9DBG6	Q9DBG6|A2ACG7	69175.7	101	22	45	389.64
		Sucla2	42	669000000	21	3277319	2271232	3582080	3657143	-0.118	0.451	40	-0.451	0.958	40	-0.02	0.436	40	19	90400000	14	251225	668633	1171936	923849	-1.824	0.518	18	-0.257	0.431	19	0.351	0.206	19	2	201	201.1	Succinyl-CoA ligase [ADP-forming] subunit beta, mitochondrial	MOUSE	Q9Z2I9	Q9Z2I9	50455.4	61	24	57.6	388.6
		Hnrnpl	56	1140000000	20	3654176	1375252	1609018	1982244	0.87	0.603	52	-0.27	0.893	52	-0.281	0.468	52	61	435000000	22	504915	1702664	1968898	1552310	-1.283	0.853	54	0.125	0.467	59	0.282	0.309	59	2	202	202.1	Heterogeneous nuclear ribonucleoprotein L	MOUSE	Q8R081	Q8R081|G3UY38	64590.1	117	24	49.3	388.28
		Etf1	38	457000000	17	2042440	2668318	3247277	3583991	-1.158	0.589	36	-0.471	0.823	36	-0.284	0.524	36	49	185000000	18	183729	815422	2114279	1530059	-3.048	1.103	38	-0.904	0.606	44	0.487	0.384	44	2	203	203.1	Eukaryotic peptide chain release factor subunit 1	MOUSE	Q8BWY3	Q8BWY3	49258.2	87	22	51.7	386.89
		Nomo1	35	170000000	25	572737	1137452	1132536	1089609	-0.944	0.439	32	0.275	0.734	32	-0.309	0.407	32	5	4920000	5	46294	86842	79928	81155	-0.828	0.287	5	0.078	0.222	5	0.087	0.103	5	2	204	204.1	Nodal modulator 1	MOUSE	Q6GQT9	Q6GQT9	134444	40	26	29.9	385.82
		Stip1	45	357000000	28	2683054	1491006	2712652	2207278	0.223	0.486	39	-0.562	0.792	38	0.193	0.446	39	4	5240000	3	24600	86338	128246	85735	-1.916	0.276	4	0.036	0.091	4	0.527	0.147	4	2	205	205.1	Stress-induced-phosphoprotein 1	MOUSE	Q60864	Q60864|Q64345|E9PV48	63208.6	49	27	46.5	385.26
		Eif3c	41	610000000	23	4267388	2775076	3404569	4466593	-0.511	0.595	35	-0.533	1.209	35	-0.407	0.582	35	35	146000000	21	410953	1093831	2077643	1811885	-1.956	0.974	34	-0.781	0.56	34	0.161	0.224	34	2	206	206.1	Eukaryotic translation initiation factor 3 subunit C	MOUSE	Q8R1B4	Q8R1B4	106214	76	26	27.7	384.21
		Asns	74	1490000000	24	2177342	2828148	8811459	10145531	-2.225	0.928	72	-1.643	1.016	72	-0.304	0.61	72	33	117000000	16	259776	850653	2641955	2137320	-3.102	1.167	30	-1.279	0.613	32	0.264	0.228	32	2	207	207.1	Asparagine synthetase [glutamine-hydrolyzing]	MOUSE	Q61024	Q61024	64909.1	107	24	42.7	381.64
		Smc3	33	141000000	27	2112451	1677879	1024406	907036	1.279	0.607	30	0.768	0.514	30	0.157	0.351	30	2	1160000	2	17944	50382	30116	30969	-0.676	0.135	2	0.448	0.293	2	-0.25	0.243	2	2	208	208.1	Structural maintenance of chromosomes protein 3	MOUSE	Q9CW03	Q9CW03	141953	35	28	22.5	381.57
		Mccc1	42	362000000	26	1161022	1196380	3510437	3732521	-1.483	0.821	37	-1.313	1.025	37	-0.074	0.503	37	10	11300000	6	31366	82426	97191	90410	-1.521	0.813	8	-0.039	0.366	8	0.167	0.131	8	2	209	209.1	Methylcrotonoyl-CoA carboxylase subunit alpha, mitochondrial	MOUSE	Q99MR8	Q99MR8|D6RI29	79741.8	52	26	40.5	381.43
		Mylk	24	279000000	18	950671	1062409	1422589	867838	0.114	0.539	23	0.205	0.649	23	0.733	0.639	23	18	48600000	16	106595	279275	609309	1048929	-2.92	1.23	16	-1.719	0.722	16	-0.592	0.389	16	2	210	210.1	Myosin light chain kinase, smooth muscle	MOUSE	B1B1A8	B1B1A8|Q6PDN3|Q6PDN3-3|Q6PDN3-2	216230	42	27	15.1	381.2
		Mylk	5	16500000	3	255945	217256	256554	128235	0.655	0.359	5	-0.121	0.745	5	0.933	0.295	5	3	8660000	3	22564	58232	144383	264531	-3.143	0.74	3	-1.732	0.322	3	-0.498	0.228	3	2	210	210.2	Isoform 4 of Myosin light chain kinase, smooth muscle	MOUSE	Q6PDN3-4	Q6PDN3-4	17814	8	4	32.7	58.79
		Pdia6	119	4060000000	21	2902177	3723199	4979964	5226001	-0.804	0.7	104	-0.366	0.945	104	-0.109	0.81	104	49	410000000	19	380714	1197997	2218679	1766275	-1.874	0.625	39	-0.44	0.431	42	0.3	0.252	42	2	211	211.1	Protein disulfide-isomerase A6	MOUSE	Q3TML0	Q3TML0|Q922R8	49087.6	168	22	51.2	380.95
		Kpnb1	49	475000000	24	4508934	2373993	1725934	1696725	1.133	0.738	43	0.641	0.843	43	-0.308	0.588	43	12	9770000	8	39944	165065	177766	170365	-1.852	0.825	11	-0.017	0.374	11	0.07	0.155	11	2	212	212.1	Importin subunit beta-1	MOUSE	P70168	P70168	98437.6	61	24	34	379.9
		Eef1g	97	5990000000	21	7149925	8477447	20058927	29329418	-1.757	0.728	77	-1.416	1.095	77	-0.406	0.9	77	51	599000000	20	425956	2355467	4454762	4552817	-2.969	1.528	45	-0.893	0.661	45	-0.063	0.246	44	2	213	213.1	Elongation factor 1-gamma	MOUSE	Q9D8N0	Q9D8N0	50402.1	148	25	54.9	377.56
		Cct3	44	500000000	26	3659941	4381509	3085375	3114579	0.319	0.54	41	0.564	1.13	41	-0.129	0.569	41	18	32300000	14	145678	673713	642840	599633	-1.996	0.567	16	0.025	0.423	16	0.159	0.219	16	2	214	214.1	T-complex protein 1 subunit gamma	MOUSE	P80318	P80318|Q3U0I3|E9Q133	61199.5	62	26	47.8	376.1
		Srp68	46	750000000	24	3722973	2972006	5584210	5037801	-0.589	0.5	44	-0.945	0.819	44	-0.021	0.603	44	23	73100000	14	209037	670895	711964	794387	-1.994	0.665	19	-0.295	0.34	21	-0.122	0.243	21	2	215	215.1	Signal recognition particle subunit SRP68	MOUSE	Q8BMA6	Q8BMA6|A2AAN2	71086.4	69	25	41.2	375.67
		Cct4	48	491000000	25	2854201	2994618	2286559	2393192	0.141	0.603	42	-0.006	0.922	42	-0.088	0.54	41	18	34000000	11	96711	264489	308099	288873	-1.438	0.677	13	0.028	0.407	14	0.174	0.424	16	2	216	216.1	T-complex protein 1 subunit delta	MOUSE	P80315	P80315|G5E839|G3UYW5|G3UXG2|G3UXF3	58578.8	66	26	58.4	375.39
		Cpb1	67	1310000000	18	1629213	1738081	6521142	6240171	-1.939	1.056	59	-1.745	1.375	60	-0.074	0.851	60	45	296000000	19	247701	1280024	3222206	1681844	-2.208	0.971	38	-0.301	0.623	43	0.799	0.305	43	2	217	217.1	Carboxypeptidase B1 (Tissue)	MOUSE	B2RS76	B2RS76	47972	112	21	54.4	375.36
		Ap2a2	30	258000000	25	3619858	2625727	1873476	1694467	0.446	0.79	28	0.397	0.597	28	-0.071	0.494	28	6	7160000	6	51087	172773	191407	202265	-1.973	0.162	4	-0.279	0.09	4	-0.008	0.309	4	2	218	218.1	AP-2 complex subunit alpha-2	MOUSE	P17427	P17427|E9PWD0	104928	36	26	29.3	375.33
		Ap2a1	30	245000000	25	3341058	2306051	1612971	1417362	0.737	0.869	26	0.49	0.797	26	-0.078	0.518	25	3	4310000	3	37176	129056	113273	134367	-1.828	0.098	3	-0.13	0.284	3	-0.156	0.278	3	2	218	218.2	AP-2 complex subunit alpha-1	MOUSE	P17426	P17426|P17426-2	108746	33	25	26.9	308.69
		Arcn1	65	1090000000	21	3339796	2774898	5275652	6084461	-0.885	0.454	60	-0.986	1.06	60	-0.258	0.444	60	49	276000000	21	299779	1138411	2330707	1846616	-2.566	1.037	42	-0.891	0.523	45	0.324	0.249	45	2	219	219.1	Coatomer subunit delta	MOUSE	Q5XJY5	Q5XJY5	57684.8	114	23	45.7	375.06
		Tuba1a	136	7140000000	19	11472065	8457651	6097756	5106501	0.733	0.794	121	0.445	1.106	121	-0.161	0.593	120	88	1050000000	21	817210	6056614	3941945	3529737	-1.631	1.04	73	0.587	0.529	78	0.224	0.332	78	2	220	220.1	Tubulin alpha-1A chain	MOUSE	P68369	P68369|P68373|P05214	50819.4	224	21	53.8	373.5
		Tuba4a	119	5260000000	19	8032373	6857922	7033930	6204969	0.466	0.936	109	0.281	1.085	109	-0.179	0.613	108	81	867000000	21	674990	4156526	3248804	2736831	-1.829	0.948	65	0.413	0.594	71	0.264	0.34	71	2	220	220.2	Tubulin alpha-4A chain	MOUSE	P68368	P68368	50665.2	200	21	54.2	372.57
		Tuba8	69	3300000000	10	3088020	3198523	1860582	1810053	0.647	0.83	62	0.445	1.007	62	-0.105	0.504	61	49	487000000	11	336268	1628267	1202279	1121186	-1.37	0.857	38	0.587	0.551	42	0.138	0.298	42	2	220	220.3	Tubulin alpha-8 chain	MOUSE	Q9JJZ2	Q9JJZ2	50735.3	118	11	28.2	193.85
		Tubal3	9	453000000	3	1025924	858963	708194	580383	0.657	0.768	8	0.96	1.566	8	-0.009	0.868	8	4	55300000	3	105957	449454	254966	248667	-0.995	0.388	4	0.705	0.518	4	0.04	0.227	4	2	220	220.4	Tubulin alpha chain-like 3	MOUSE	Q3UX10	Q3UX10	50728.9	13	4	8.7	52.34
		Psmd1	40	215000000	27	1684555	1666330	1242861	1217168	0.378	1.002	35	0.352	0.942	35	-0.275	0.571	35	0	0	0														1	221	221.1	26S proteasome non-ATPase regulatory subunit 1	MOUSE	Q3TXS7	Q3TXS7|D6RGR5	106755	40	27	34.9	373.4
		Acadvl	36	265000000	21	1904819	1909569	2194265	2116692	-0.281	0.452	34	-0.054	0.59	34	-0.186	0.447	34	16	26600000	13	250718	290203	286194	297793	-0.271	0.257	15	0.022	0.455	14	0.087	0.245	15	2	222	222.1	Very long-chain specific acyl-CoA dehydrogenase, mitochondrial	MOUSE	P50544	P50544|B1AR28	71273.6	52	24	48.7	371.28
		Sf3b3	36	380000000	25	3411849	2146573	2441476	2443245	0.411	0.415	35	-0.106	0.47	35	-0.17	0.356	35	26	64100000	21	216812	1117429	1283582	1090562	-2.105	0.801	25	-0.001	0.356	25	0.212	0.314	25	2	223	223.1	Splicing factor 3B subunit 3	MOUSE	Q921M3	Q921M3|Q921M3-2	136632	62	27	22.9	369.92
		Slc3a2	49	1090000000	21	2078294	4942045	7052474	5509699	-1.29	0.759	44	0.096	0.709	44	0.153	0.561	44	23	86700000	15	310687	538161	1069035	1520198	-2.031	0.667	21	-1.481	0.46	21	-0.374	0.214	21	2	224	224.1	Isoform 2 of 4F2 cell-surface antigen heavy chain	MOUSE	P10852-2	P10852-2|P10852	62352.7	72	24	39.4	368.18
		Slc25a12	43	271000000	20	2253232	2781199	2477505	1915777	0.203	0.613	40	0.561	0.711	40	0.152	0.527	40	17	15400000	12	94520	194882	202158	269384	-1.582	0.755	15	-0.292	0.48	15	-0.396	0.39	15	2	225	225.1	Calcium-binding mitochondrial carrier protein Aralar1	MOUSE	Q8BH59	Q8BH59|V9GXX9	74967.6	60	23	42.9	367.86
		Slc25a13	21	108000000	14	697566	1073567	1285852	971443	-0.461	0.619	20	0.193	0.727	20	0.26	0.506	20	4	7390000	4	34107	90126	101853	131048	-1.949	0.113	2	-0.574	0.282	2	-0.367	0.066	2	2	225	225.2	Calcium-binding mitochondrial carrier protein Aralar2	MOUSE	Q9QXX4	Q9QXX4	74864.9	25	15	29.7	218.43
		Ppp2r1a	49	353000000	22	4385556	1926990	2132508	2043797	0.601	0.696	45	0.033	0.602	45	-0.27	0.507	45	17	22600000	12	105058	403291	467977	434589	-1.653	0.871	14	-0.055	0.624	15	0.067	0.378	14	2	226	226.1	Serine/threonine-protein phosphatase 2A 65 kDa regulatory subunit A alpha isoform	MOUSE	Q76MZ3	Q76MZ3|G3UWS4|H3BKU1|Q3TTF6|Q7TNP2|H3BLQ0|H3BIV7|H3BLE7|G3UXQ1|H3BJ83	66120.2	66	23	45.3	366.55
		Mdh2	119	5520000000	20	10134438	5216439	12885685	10434101	-0.256	0.559	105	-0.732	0.838	105	0.053	0.66	105	34	177000000	18	319561	998022	1769028	1207379	-1.737	0.845	32	-0.344	0.632	33	0.544	0.244	33	2	227	227.1	Malate dehydrogenase, mitochondrial	MOUSE	P08249	P08249	36067.2	153	20	69.5	365.75
		Suclg2	72	1140000000	21	1743742	1930491	5763997	5970898	-1.564	0.648	68	-1.268	1.012	69	-0.1	0.562	69	27	146000000	14	291998	541089	1186895	956857	-2.517	1.017	23	-0.93	0.682	26	0.339	0.271	26	2	228	228.1	Succinyl-CoA ligase [GDP-forming] subunit beta, mitochondrial	MOUSE	Q9Z2I8	Q9Z2I8|Q9Z2I8-2	47124.4	99	22	57.5	365.6
		Aars	43	209000000	26	2635179	1973148	3562908	2884058	-0.235	0.37	39	-0.823	0.922	39	0.256	0.359	39	2	2180000	2	4617	13660	17210	15043	-1.704	0	1	-0.139	0	1	0.194	0	1	2	229	229.1	Alanine--tRNA ligase, cytoplasmic	MOUSE	Q8BGQ7	Q8BGQ7	107762	45	26	26.4	365.02
		Eif3l	40	512000000	21	2532692	2951937	2622075	2815646	-0.328	0.413	36	-0.08	0.811	36	-0.227	0.469	36	35	252000000	20	236985	686158	1475815	1285651	-2.278	0.653	33	-0.913	0.379	33	0.157	0.255	33	2	230	230.1	Eukaryotic translation initiation factor 3 subunit L	MOUSE	Q8QZY1	Q8QZY1	66839.9	75	23	39.7	364.55
		Cct2	49	532000000	20	3802610	3869734	2407060	2552191	0.425	0.708	44	0.455	0.814	44	-0.341	0.546	44	18	32100000	12	87629	304111	324565	294583	-1.646	0.688	16	0.013	0.261	17	0.143	0.247	17	2	231	231.1	T-complex protein 1 subunit beta	MOUSE	P80314	P80314	57818.6	67	20	49.5	364.45
		Lonp1	32	278000000	20	2814121	2593982	2063723	2173300	0.218	0.504	30	0.134	0.731	30	-0.142	0.465	30	23	37400000	16	461582	867897	894317	888238	-0.836	0.362	23	-0.016	0.259	23	-0.031	0.297	23	2	232	232.1	Lon protease homolog, mitochondrial	MOUSE	Q8CGK3	Q8CGK3	106411	55	25	24.6	363.78
		Tpr	23	110000000	21	1650462	821007	1121540	1321756	0.647	0.389	18	-0.192	0.591	18	-0.06	0.277	18	11	40800000	10	52945	197093	194571	186766	-1.701	0.825	9	-0.029	0.277	9	0.169	0.215	9	2	233	233.1	Nuclear pore complex-associated intranuclear coiled-coil protein TPR	MOUSE	Q7M739	Q7M739|F6ZDS4	267263	34	27	13	362.64
		Fermt2	21	151000000	16	1309154	1280947	1377782	1323266	-0.068	0.295	18	-0.055	0.504	18	-0.238	0.513	18	34	53700000	20	220488	673751	905780	916099	-2.044	0.916	26	-0.347	0.422	31	0.045	0.35	32	2	234	234.1	Fermitin family homolog 2	MOUSE	Q8CIB5	Q8CIB5	78483.7	55	24	42.9	362.02
		Matr3	30	312000000	21	3986097	1197853	986042	1188922	1.471	0.797	30	-0.063	0.694	30	-0.413	0.469	30	29	156000000	18	228126	1370078	1219263	1062265	-2.189	0.963	27	0.497	0.401	29	0.174	0.467	29	2	235	235.1	Matrin-3	MOUSE	Q8K310	Q8K310	95142.1	59	24	32.6	361.74
		Smc2	31	114000000	25	2200216	1429693	627057	654182	1.515	0.718	28	0.911	0.595	28	-0.081	0.411	28	0	0	0														1	236	236.1	Structural maintenance of chromosomes protein 2	MOUSE	Q8CG48	Q8CG48	134750	31	25	23.6	360.28
Matrisome-associated	ECM Regulators	Serpinb1a	59	1710000000	19	1335226	1765574	6591479	6963403	-1.778	1	56	-1.558	1.354	56	-0.163	0.751	56	39	217000000	18	212926	846833	2850035	1677349	-2.694	0.922	38	-1.028	0.571	39	0.702	0.315	39	2	237	237.1	Leukocyte elastase inhibitor A	MOUSE	Q9D154	Q9D154|Z4YK03|Q5SV42|Q8VHP7|I7HJI5|Q9DAV6|Q9D6A7	42745.3	98	22	55.1	358.52
Matrisome-associated	ECM Regulators	Serpini2	78	3780000000	17	2022856	3126966	10251815	11499969	-1.929	1.042	76	-1.553	1.023	76	-0.208	0.578	76	56	735000000	21	404257	1792618	6945457	4840956	-2.827	1.297	52	-1.223	0.617	55	0.602	0.304	55	2	237	237.2	Serpin I2	MOUSE	Q9JK88	Q9JK88	45888.8	134	21	55	353.48
		Nedd4	25	142000000	17	887742	1071025	1335120	1474854	-0.896	0.38	25	-0.458	0.817	25	-0.282	0.427	25	32	97200000	23	191806	958765	1115879	833428	-2.048	0.677	27	0.044	0.406	28	0.489	0.291	28	2	238	238.1	E3 ubiquitin-protein ligase NEDD4	MOUSE	P46935	P46935|Q3V335|V9GXK3|Q8CFI0-2|G3X9H8	103218	57	24	29.6	358.36
		Nedd4l	5	33900000	5	255062	322995	298884	333616	-1.032	0.803	5	0.104	1.109	5	-0.24	0.474	5	6	20100000	5	67913	379374	320671	271118	-1.721	0.918	5	0.475	0.232	5	0.208	0.17	5	2	238	238.2	E3 ubiquitin-protein ligase NEDD4-like	MOUSE	Q8CFI0	Q8CFI0|Q8CFI0-3|E9PXB7	115816	11	6	5.2	86.58
		Lrba	28	92400000	25	905752	801250	767259	765166	0.268	0.348	23	0.071	0.542	23	-0.068	0.371	23	12	18700000	12	124742	319839	321134	298600	-2.107	1.53	12	-0.397	1.27	12	0.011	0.289	12	2	239	239.1	Lipopolysaccharide-responsive and beige-like anchor protein	MOUSE	E9Q3Y4	E9Q3Y4	319662	40	27	10.5	358.31
		Lrba	27	87700000	24	865366	770702	733911	730196	0.28	0.355	22	0.078	0.552	22	-0.055	0.379	22	12	18500000	12	123715	352716	305696	282621	-2.107	1.6	12	-0.312	1.613	12	0.061	0.293	12	2	239	239.2	Lipopolysaccharide-responsive and beige-like anchor protein	MOUSE	Q9ESE1	Q9ESE1|Q9ESE1-2|Q9ESE1-3	320025	39	27	10.5	349.24
		Nbea	6	16300000	5	191155	207072	175814	86135	0.757	0.711	5	0.623	0.737	5	-0.006	0.693	5	2	4330000	2	43152	95484	105205	187960	-2.123	0	1	-0.977	0	1	-0.837	0	1	2	239	239.3	Neurobeachin	MOUSE	Q9EPN1	Q9EPN1|Q9EPN1-4|Q9EPN1-3	329190	8	5	2.3	73.81
		Cct5	36	432000000	23	3180329	3458056	2009381	2190831	0.27	0.52	34	0.379	0.85	34	-0.291	0.667	34	14	21000000	9	115569	442401	428234	363083	-2.1	1.139	12	-0.083	0.948	14	0.254	0.399	14	2	240	240.1	T-complex protein 1 subunit epsilon	MOUSE	P80316	P80316	60079.5	50	23	47.5	357.97
		Cep135	2	9040000	2	455493	194897	96325	99207	0.559	2.168	2	-0.041	1.493	2	-0.256	0.445	2	35	65600000	26	185224	1319598	696167	712178	-1.844	0.845	32	0.929	0.654	33	0.043	0.299	33	2	241	241.1	Centrosomal protein of 135 kDa	MOUSE	Q6P5D4	Q6P5D4	134028	37	28	25	356.98
		Pitrm1	34	304000000	26	1801210	1434736	2760428	3020582	-0.73	0.401	33	-1.065	1.161	33	-0.098	0.546	33	4	4090000	3	26692	42223	77415	60746	-0.576	0.625	4	-0.375	0.155	4	0.218	0.267	4	2	242	242.1	Presequence protease, mitochondrial	MOUSE	Q8K411	Q8K411|Q8K411-2|Q8K411-3	118511	38	26	25	356.76
		Canx	52	1090000000	24	2887283	3411284	3544419	3284630	-0.219	0.505	49	0.128	0.887	49	0.04	0.556	49	10	20200000	9	155945	311598	429833	400992	-1.154	0.357	10	-0.348	0.266	10	0.047	0.255	10	2	243	243.1	Calnexin	MOUSE	P35564	P35564	67676.1	62	25	42.4	356.56
		Eif2a	34	453000000	20	1579285	1216458	2581205	4575852	-1.468	0.582	28	-1.325	0.951	29	-0.97	0.297	29	32	119000000	16	176896	715925	1784065	1493079	-2.554	1.054	31	-1.03	0.498	31	0.218	0.239	31	2	244	244.1	Eukaryotic translation initiation factor 2A	MOUSE	Q8BJW6	Q8BJW6|Q8BJW6-2|D6RGA6|D6RFN2	64915.6	66	23	49.7	356.38
		Myo6	31	136000000	24	1708916	1283137	1365669	1306676	0.437	0.354	29	-0.089	0.43	29	0.028	0.321	29	13	22600000	9	146544	421447	525760	546944	-1.703	1.049	13	-0.331	0.336	13	0.122	0.193	13	2	245	245.1	Unconventional myosin-VI	MOUSE	E9PVU0	E9PVU0|E9Q175|V9GX76|V9GXM4|E9Q174|E9Q3L1|Q64331	147731	44	26	22	354.12
		Rpl7	51	1830000000	19	2747779	4977512	7398484	7638393	-1.359	0.76	48	-0.333	0.943	48	-0.068	0.542	48	45	384000000	19	1130171	3073648	2675917	4126865	-1.647	0.84	43	-0.322	0.39	43	-0.454	0.381	43	2	246	246.1	60S ribosomal protein L7	MOUSE	P14148	P14148	31476.1	96	22	55.9	354.08
		Capn2	22	182000000	17	1689439	1633637	1475626	1515661	0.14	0.303	22	-0.029	0.477	22	0.013	0.408	22	22	66900000	18	113711	644190	682574	513057	-1.791	0.76	18	0.101	0.72	20	0.353	0.335	20	2	247	247.1	Calpain-2 catalytic subunit	MOUSE	O08529	O08529	80726.5	44	23	38.2	354.06
		Vdac1	62	1380000000	14	2709670	4357361	4119353	3803808	-0.321	0.452	60	0.255	0.646	60	0.185	0.456	60	41	233000000	18	1055147	1099398	1743563	1915790	-0.624	0.41	41	-0.575	0.529	41	-0.052	0.321	41	2	248	248.1	Isoform Mt-VDAC1 of Voltage-dependent anion-selective channel protein 1	MOUSE	Q60932-2	Q60932-2|Q60932|F2Z471	30869	103	19	77.7	353.16
		Vdac3	38	619000000	11	1749122	1795935	2794109	2289744	-0.316	0.425	36	-0.026	0.915	36	0.151	0.416	36	28	133000000	12	771769	825000	1323528	1543085	-0.873	0.444	27	-0.669	0.495	27	-0.178	0.246	27	2	248	248.2	Voltage-dependent anion-selective channel protein 3	MOUSE	J3QMG3	J3QMG3|Q60931	31193.6	66	15	59.8	261.48
Core matrisome	ECM Glycoproteins	Vwf	11	38300000	10	914659	249772	250433	242677	1.9	0.848	9	0.227	0.423	9	0.119	0.723	9	36	125000000	26	596727	3168541	919871	1036456	-0.633	0.547	35	1.435	0.541	35	-0.197	0.273	35	2	249	249.1	von Willebrand factor	MOUSE	E9QPU1	E9QPU1|Q8CIZ8	322875	47	26	10.7	351.3
		Syncrip	43	484000000	21	1776497	1485037	2138376	2814715	-0.808	0.405	41	-0.554	0.702	41	-0.531	0.537	41	25	106000000	15	188987	738515	1398219	994167	-2.353	0.984	23	-0.596	0.385	24	0.499	0.252	24	2	250	250.1	Isoform 2 of Heterogeneous nuclear ribonucleoprotein Q	MOUSE	Q7TMK9-2	Q7TMK9-2|G3UZI2|G3UZ48|G3UXJ6|G3UXU5	62899.3	68	22	52.8	349.72
		Syncrip	43	473000000	21	1771801	1482063	2203250	2936955	-0.818	0.516	41	-0.554	0.796	41	-0.531	0.538	41	24	104000000	14	184951	729036	1388601	984163	-2.411	0.983	22	-0.611	0.38	23	0.512	0.23	23	2	250	250.2	Heterogeneous nuclear ribonucleoprotein Q	MOUSE	Q7TMK9	Q7TMK9|G3V018	69859.6	67	22	47.6	341.45
		Hnrnpr	28	260000000	13	1420051	884332	1261566	1604590	0.252	1.021	25	0.13	1.154	25	-0.27	0.5	25	14	39000000	8	123549	450419	704643	513568	-1.415	0.742	14	0.343	0.584	14	0.404	0.248	14	2	250	250.3	Heterogeneous nuclear ribonucleoprotein R	MOUSE	Q8VHM5	Q8VHM5|F7B5B5|V9GWW3	71172	42	13	24.2	199.21
		Dnm1l	26	109000000	19	1359947	1187501	862681	881702	0.62	0.524	23	0.301	0.639	23	-0.318	0.447	23	22	311000000	13	625079	786640	975899	905727	-1.877	1.035	20	-0.265	0.296	22	0.097	0.311	22	2	251	251.1	Dynamin-1-like protein	MOUSE	Q8K1M6	Q8K1M6|Q8K1M6-2|E9PUD2|Q8K1M6-3|Q8K1M6-4|Q8K1M6-5	83170	48	21	35.5	345.02
		Rtcb	44	597000000	23	2429376	1487737	3068459	3883512	-0.544	0.402	39	-1.092	0.849	39	-0.53	0.413	39	16	33800000	9	143512	348061	577006	478271	-1.712	0.524	13	-0.536	0.386	13	0.241	0.201	13	2	252	252.1	tRNA-splicing ligase RtcB homolog	MOUSE	Q99LF4	Q99LF4	55761.8	60	23	48.7	343.46
		Paics	28	379000000	19	1775775	1121181	1322613	2042740	-0.196	0.433	27	-0.587	1.113	27	-0.513	0.472	27	46	236000000	20	343514	1700848	2457129	1780129	-2.193	0.804	43	-0.231	0.482	43	0.397	0.218	43	2	253	253.1	Multifunctional protein ADE2	MOUSE	Q9DCL9	Q9DCL9|D6RCU8	47746.9	74	24	53.1	342.31
		Acaa2	31	281000000	15	589380	1233554	1341081	1581176	-1.237	0.639	28	-0.839	1.331	29	-0.438	0.502	29	19	52200000	15	124152	633305	667667	471046	-1.646	0.92	18	0.475	0.515	19	0.507	0.455	19	2	254	254.1	3-ketoacyl-CoA thiolase, mitochondrial	MOUSE	Q8BWT1	Q8BWT1	42285.6	50	20	74.3	341.47
		Tmem214	38	401000000	21	941954	1957842	3240777	3014040	-1.642	0.745	37	-0.664	0.628	37	0.019	0.455	37	18	51200000	12	95025	284052	425016	548317	-2.693	0.845	16	-1.121	0.736	16	-0.375	0.346	16	2	255	255.1	Transmembrane protein 214	MOUSE	Q8BM55	Q8BM55|D3Z6S1|Q8BM55-2|Q8BM55-3	77455.5	56	23	33.7	339.87
		Gnb2l1	40	680000000	18	2126595	3679707	4117163	4618340	-1.149	0.754	37	-0.435	1.049	38	-0.205	0.619	38	22	104000000	13	154992	615627	863743	832796	-1.782	0.782	20	-0.469	0.601	20	0.084	0.26	20	2	256	256.1	Guanine nucleotide-binding protein subunit beta-2-like 1	MOUSE	P68040	P68040	35532.5	62	22	70.9	339.76
		Gfpt1	41	355000000	22	1617070	2252256	3190272	1945389	-0.562	0.544	40	-0.003	0.645	40	0.302	0.609	40	7	3480000	4	25496	48511	86617	81785	-1.937	0.808	7	-0.703	0.421	7	0.117	0.217	7	2	257	257.1	Glutamine--fructose-6-phosphate aminotransferase [isomerizing] 1	MOUSE	P47856	P47856|P47856-2|Q9Z2Z9|D3YYD9	79336.5	48	22	35.1	338.2
		Gapdh	92	3450000000	22	11739144	8611745	13111227	15846044	-0.42	0.697	86	-0.382	1.024	86	-0.227	0.654	86	19	114000000	10	199621	795896	515013	504067	-1.198	0.631	17	0.702	0.73	17	0.183	0.33	17	2	258	258.1	Glyceraldehyde-3-phosphate dehydrogenase	MOUSE	P16858	P16858|P10096|D3YYI5|D3Z0Z9|V9GXA7|Q64467|S4R2G5	36094.6	111	22	58.8	337.59
		Gm3839	86	3130000000	22	11584923	8467522	12699640	15362724	-0.37	0.592	80	-0.286	0.973	80	-0.238	0.67	80	18	113000000	9	189992	781370	507837	495771	-1.224	0.569	16	0.68	0.752	16	0.184	0.328	16	2	258	258.2	Glyceraldehyde-3-phosphate dehydrogenase	MOUSE	S4R1W1	S4R1W1	36096.6	104	22	58.8	326
		Dpysl2	46	586000000	20	2721027	1067018	1295715	1261350	1.016	0.726	45	-0.087	0.786	45	0.043	0.496	45	28	120000000	16	231541	1191967	1142080	984782	-1.954	0.686	27	0.291	0.581	28	0.224	0.293	28	2	259	259.1	Dihydropyrimidinase-related protein 2	MOUSE	O08553	O08553	62675.8	74	21	49.6	337.58
		Dpysl3	9	92000000	8	885902	222120	460617	449421	0.887	0.655	8	-0.189	0.58	8	0.365	0.557	8	8	16400000	7	58360	272178	297725	331829	-2.088	0.923	7	-0.415	0.482	7	0	0.264	7	2	259	259.2	Dihydropyrimidinase-related protein 3	MOUSE	E9PWE8	E9PWE8|Q62188|Q3TT92	74339.5	17	10	19.7	151.81
		Crmp1	16	168000000	8	2021739	468149	735105	630657	1.839	0.844	16	-0.043	0.725	16	0.295	0.574	16	6	24100000	4	57352	306355	267036	234661	-1.919	0.676	6	0.335	0.453	6	0.132	0.298	6	2	259	259.3	Crmp1 protein	MOUSE	Q6P1J1	Q6P1J1|P97427	74675.9	22	8	13.2	116.92
		Dpysl4	3	4000000	2	68744	41322	32518	29203	1.385	1.297	3	0.486	0.321	3	0.183	0.22	3	0	0	0														1	259	259.4	Isoform 2 of Dihydropyrimidinase-related protein 4	MOUSE	O35098-2	O35098-2|O35098|Q3TMU8	65020.9	3	2	6	18.59
		Cadps	31	139000000	23	3835417	1639369	886103	837597	1.882	0.636	30	0.908	0.685	30	0.037	0.502	30	6	6190000	6	32538	111338	51527	55373	-0.902	1.346	6	0.813	0.783	6	-0.189	0.172	6	2	260	260.1	Isoform 2 of Calcium-dependent secretion activator 1	MOUSE	Q80TJ1-2	Q80TJ1-2|J3QJW3|K4DI76|Q80TJ1|Q80TJ1-4	155143	37	24	18.5	337.42
		Cadps2	8	40100000	5	800026	304024	168321	157763	2.175	0.882	8	1.011	0.519	8	0.129	0.572	8	6	26100000	6	97763	102395	81973	88666	-0.147	1.432	6	0.638	0.755	6	-0.141	0.072	6	2	260	260.2	Calcium-dependent secretion activator 2	MOUSE	E9Q835	E9Q835|Q8BYR5-2|E9PVF7|Q8BYR5|Q8BYR5-4|Q8BYR5-5|E9Q5C0|Q8BYR5-3|S4R1C6|Q8BYR5-6|Q8BYR5-7	149779	14	8	7.7	103.52
		Mybbp1a	32	226000000	20	1452648	1519220	1680459	1486071	-0.115	0.422	32	-0.025	0.797	32	0.003	0.452	32	20	19200000	13	60683	266328	237202	277486	-2.084	0.907	16	0.022	0.48	17	-0.095	0.398	17	2	261	261.1	Myb-binding protein 1A	MOUSE	Q7TPV4	Q7TPV4	152947	52	22	20.6	337.27
		Psmd2	30	221000000	22	2129083	1969705	2129539	1716481	0.318	0.381	28	0.123	0.574	28	0.083	0.376	28	2	2480000	2	1667	3171	4078	2870	-0.784	0	1	0.144	0	1	0.506	0	1	2	262	262.1	26S proteasome non-ATPase regulatory subunit 2	MOUSE	Q8VDM4	Q8VDM4|E9Q2S8	101000	32	22	26.1	337.16
		Gm5422	19	170000000	13	1506652	1537710	1504234	1181052	0.309	0.347	19	0.302	0.59	19	0.191	0.338	19	1	960000	1	1667	3171	4078	2870	-0.784	0	1	0.144	0	1	0.506	0	1	2	262	262.2	Uncharacterized protein	MOUSE	J3KMQ2	J3KMQ2	101074	20	13	13.9	190.55
		Sf3b1	36	294000000	20	3205958	2280167	1909136	2066865	0.465	0.578	36	-0.034	0.768	36	-0.358	0.365	36	17	54100000	12	129618	732979	742100	672624	-2.098	0.633	15	0.119	0.382	15	0.195	0.286	15	2	263	263.1	Splicing factor 3B subunit 1	MOUSE	G5E866	G5E866|Q99NB9	146570	53	23	19.2	334.98
		Scfd1	36	281000000	18	1093295	984622	1241191	1189362	-0.141	0.392	35	-0.177	0.543	35	-0.159	0.389	35	23	47300000	12	107747	422528	531360	458505	-1.986	0.788	22	-0.148	0.356	23	0.195	0.319	23	2	264	264.1	Sec1 family domain-containing protein 1	MOUSE	Q8BRF7	Q8BRF7|Q8BRF7-3|Q8BRF7-2	72663.9	59	19	34.1	334.77
		Stt3a	54	835000000	22	1512163	4848886	6293855	5248766	-1.492	0.843	52	-0.027	1.053	52	0.05	0.802	52	24	138000000	14	457887	1247385	1036093	1628124	-1.704	0.706	24	-0.43	0.668	24	-0.628	0.407	24	2	265	265.1	Dolichyl-diphosphooligosaccharide--protein glycosyltransferase subunit STT3A	MOUSE	P46978	P46978	81166.7	78	22	29	334.76
		Mars	30	312000000	22	1805118	1583182	2815854	2912717	-0.551	0.655	29	-0.623	0.952	29	-0.025	0.442	29	19	46100000	13	147706	395142	641833	629624	-2.195	0.707	18	-0.651	0.337	18	-0.014	0.211	18	2	266	266.1	Methionine--tRNA ligase, cytoplasmic	MOUSE	E9QB02	E9QB02|Q68FL6	103740	49	23	27.2	334.19
		Fubp3	12	58200000	12	1044735	598864	515148	723942	0.592	0.405	11	-0.345	0.749	11	-0.348	0.337	11	27	59200000	22	196974	931907	1024149	833593	-2.212	1.014	25	0.138	0.374	26	0.262	0.322	26	2	267	267.1	Protein Fubp3	MOUSE	Q3TIX6	Q3TIX6|A2AJ72	62301.2	39	24	46	333.61
		Khsrp	20	139000000	14	2685997	1248521	1830514	2171004	0.255	0.366	20	-1.317	0.744	20	-0.305	0.378	20	19	67000000	11	186962	798128	1469822	1008047	-2.383	0.891	17	-0.438	0.302	17	0.543	0.275	17	2	267	267.2	Far upstream element-binding protein 2	MOUSE	Q3U0V1	Q3U0V1	77230.5	39	16	20.1	229.32
		Fubp1	17	180000000	12	2369290	1056924	1567612	1717541	0.458	0.311	17	-0.075	0.782	17	-0.107	0.387	17	15	84600000	10	192864	938789	1560205	1089714	-2.283	0.739	15	-0.135	0.26	15	0.633	0.201	15	2	267	267.3	Isoform 2 of Far upstream element-binding protein 1	MOUSE	Q91WJ8-2	Q91WJ8-2|Q91WJ8|Q3TUE1	71041	32	13	19	193.5
		Rps3	50	2060000000	18	3827402	8864792	11904556	10106501	-1.134	0.625	44	-0.41	0.83	44	0.15	0.449	44	35	244000000	19	624709	2267850	2527627	2966179	-2.06	0.628	34	-0.471	0.562	34	-0.041	0.305	34	2	268	268.1	40S ribosomal protein S3	MOUSE	P62908	P62908|D3YV43	26845	85	21	83.5	333.5
		Cpa1	45	1960000000	14	1377359	1608960	6776647	10218602	-2.449	1.135	42	-1.706	1.229	42	-0.523	0.544	42	34	214000000	15	287884	1056807	3098420	1543685	-2.501	1.139	31	-0.608	0.61	31	1.076	0.239	32	2	269	269.1	Carboxypeptidase A1	MOUSE	Q7TPZ8	Q7TPZ8	47497.9	79	20	50.5	332.61
		Rcc2	38	495000000	21	2679733	1735940	1608021	2785597	-0.232	0.698	36	-0.675	1.188	36	-0.979	0.796	36	32	151000000	17	248951	1483504	1092136	1059970	-1.805	0.797	31	0.351	0.494	31	0.122	0.257	31	2	270	270.1	Protein RCC2	MOUSE	Q8BK67	Q8BK67	56724	70	22	51.1	331.89
		Rab1A	77	2190000000	25	4016617	4344406	6333606	8216532	-0.932	0.664	60	-0.807	1.057	60	-0.378	0.698	60	54	440000000	21	890502	2445338	3480143	3040126	-2.666	1.137	45	-0.333	0.421	45	0.244	0.245	46	2	271	271.1	Ras-related protein Rab-1A	MOUSE	P62821	P62821|P61028|Q9DD03|Q3TYH2|Q8K386|S4R1W7|H3BLG3|Q504M8|Q8BHD0|Q923S9|D3YWS1|Q8BNU1|D3YTZ8|D3Z444	22905.6	131	20	90.2	331.61
		Rab14	30	681000000	13	1754703	2276385	2113539	2634354	-0.491	0.534	29	-0.29	0.968	29	-0.345	0.474	29	27	109000000	12	145189	558481	875070	745112	-2.271	0.679	25	-0.507	0.426	25	0.258	0.256	25	2	271	271.2	Ras-related protein Rab-14	MOUSE	Q91V41	Q91V41|A2AL34	24124.7	57	15	76.7	260.41
		Rab10	32	985000000	13	4039294	4643900	4587137	5673577	-0.579	0.644	30	-0.117	1.12	30	-0.336	0.723	30	24	156000000	11	287432	1139339	1328952	1170313	-1.647	0.863	21	0.03	0.552	22	0.223	0.26	22	2	271	271.3	Ras-related protein Rab-10	MOUSE	P61027	P61027	22768.7	56	15	69	226.64
		Rab1b	44	1670000000	14	3243665	3847598	4347422	5184958	-0.698	0.813	38	-0.293	1.015	38	-0.261	0.607	38	29	300000000	11	823036	1826535	2478201	2197745	-2.407	1.169	26	-0.27	0.42	26	0.219	0.227	26	2	271	271.4	Ras-related protein Rab-1B	MOUSE	Q9D1G1	Q9D1G1	22357.9	73	15	73.6	226.59
		Rab3d	29	559000000	13	1878824	2132837	2463632	2988593	-0.854	0.707	27	-0.511	0.798	27	-0.339	0.437	27	20	63700000	7	149496	452726	601400	547284	-1.781	0.607	19	-0.363	0.467	19	0.142	0.222	19	2	271	271.5	Ras-related protein Rab-3D	MOUSE	P35276	P35276|D3YW33|P62823	24644.1	49	13	60.2	205.4
		Rab8a	29	1250000000	12	3258336	3861726	4586895	5082000	-0.698	0.708	27	-0.511	0.928	27	-0.345	0.459	27	23	205000000	10	811592	1562744	1918329	1726323	-2.205	1.081	22	-0.241	0.496	22	0.205	0.246	22	2	271	271.6	Ras-related protein Rab-8A	MOUSE	P55258	P55258	23838.9	52	12	49.7	175.29
		Rab3a	23	523000000	9	2822880	2401120	2355447	2689980	-0.367	1.207	22	0.038	1.014	22	-0.225	0.433	22	14	61600000	5	125284	411338	543173	490737	-1.801	0.492	13	-0.267	0.531	13	0.142	0.208	13	2	271	271.7	Ras-related protein Rab-3A	MOUSE	P63011	P63011	25197.7	37	9	47.2	146.01
		Rab6a	15	485000000	8	869239	1306399	931375	1074619	0.078	0.41	14	0.916	0.709	14	0.06	0.438	14	4	31300000	1	21219	73087	143453	107213	-2.481	0.598	3	-0.564	0.209	3	0.11	0.236	3	2	271	271.8	Ras-related protein Rab-6A	MOUSE	P35279	P35279|P35279-2|D3YV69|P61294	23703.5	19	8	44.2	128.54
		Rab35	19	630000000	7	1681594	1823786	1948450	2486130	-0.698	0.72	17	-0.695	1.018	17	-0.345	0.49	17	11	97300000	3	127953	449322	695960	531832	-2.407	0.793	10	-0.342	0.323	10	0.332	0.165	10	2	271	271.9	Ras-related protein Rab-35	MOUSE	Q6PHN9	Q6PHN9	23310.1	30	7	32.8	96.66
		Rab3b	14	417000000	5	1649712	1704463	1907778	2303113	-0.567	0.885	13	-0.511	0.983	13	-0.337	0.347	13	11	57700000	5	121329	397592	528495	479317	-2.052	0.553	9	-0.52	0.534	10	0.123	0.196	10	2	271	271.1	Ras-related protein Rab-3B	MOUSE	A2A7Z6	A2A7Z6|Q9CZT8	26170.2	25	6	27.6	86.16
		Rab12	8	314000000	5	883036	1063348	697772	786864	1.522	1.16	7	1.354	0.876	7	0.416	0.545	7	5	31400000	2	25010	83530	151822	113929	-1.961	0.809	4	-0.403	0.532	4	0.213	0.205	4	2	271	271.11	Ras-related protein Rab-12	MOUSE	A2CG35	A2CG35|P35283	32694	13	6	19.2	82.78
		Rab39b	7	301000000	4	549935	838558	641024	780206	-0.194	0.271	6	0.541	0.482	6	-0.158	0.359	6	5	31700000	2	24053	80288	150148	115168	-1.985	0.616	4	-0.403	0.243	4	0.105	0.304	4	2	271	271.12	Ras-related protein Rab-39B	MOUSE	Q8BHC1	Q8BHC1	24863.9	12	4	19.2	55.37
		Rab4b	8	311000000	3	464131	732005	522232	689362	-0.143	0.347	6	0.536	0.795	6	-0.252	0.316	6	7	33500000	3	33396	104429	182567	143073	-1.659	0.539	6	-0.373	0.439	6	0.107	0.185	6	2	271	271.13	Ras-related protein Rab-4B	MOUSE	S4R232	S4R232|Q91ZR1	11488.8	15	3	32	56.05
		Rab33b	7	310000000	3	675019	850327	696060	867659	-0.336	0.587	6	-0.221	0.994	6	-0.072	0.301	6	5	43400000	2	87567	238628	317462	248651	-1.961	0.724	4	-0.403	0.37	4	0.204	0.205	4	2	271	271.14	Ras-related protein Rab-33B	MOUSE	O35963	O35963	26222.6	12	3	12.6	48.28
		Rab37	6	301000000	3	440000	654248	496057	657959	-0.256	0.526	5	-0.152	0.66	5	-0.345	0.537	5	4	31300000	1	21219	73087	143453	107213	-2.481	0.598	3	-0.564	0.209	3	0.11	0.236	3	2	271	271.15	RAB37, member of RAS oncogene family	MOUSE	Q544E8	Q544E8|Q9JKM7|Q8BQX0	24886.7	10	3	20.1	38.56
		Rab4a	5	303000000	2	450536	666438	526960	696946	-0.577	0.228	4	-0.221	0.588	4	-0.312	0.357	4	6	33200000	3	26740	89304	163359	125973	-1.847	0.63	5	-0.242	0.232	5	0.11	0.289	5	2	271	271.16	Ras-related protein Rab-4A	MOUSE	P56371	P56371	24693.5	11	3	16	38.52
		Rab43	5	298000000	2	433816	649014	513290	670974	-0.555	0.224	4	-0.189	0.562	4	-0.106	0.373	4	4	31300000	1	21219	73087	143453	107213	-2.481	0.598	3	-0.564	0.209	3	0.11	0.236	3	2	271	271.17	Ras-related protein Rab-43	MOUSE	Q8CG50	Q8CG50|Q91Z34	23491	9	2	10.4	32.83
		Hnrnpul2	36	312000000	20	3464154	1483381	2018711	1864189	0.835	0.615	35	-0.293	0.734	35	0.106	0.507	35	22	143000000	15	197041	1024539	822816	710504	-1.67	0.628	21	0.482	0.477	21	0.184	0.312	21	2	272	272.1	Heterogeneous nuclear ribonucleoprotein U-like protein 2	MOUSE	Q00PI9	Q00PI9	85566.3	58	23	28.7	328.33
		Cct6a	48	441000000	21	3926014	5467673	3167709	3029557	0.238	0.535	46	0.757	0.971	46	-0.02	0.526	46	17	33100000	13	140144	632718	725476	613860	-1.957	0.514	14	0.114	0.518	17	0.28	0.285	17	2	273	273.1	T-complex protein 1 subunit zeta	MOUSE	P80317	P80317|E9QPA6|B1AT05	58459.7	65	21	43.6	328.23
		Cct6b	8	82500000	5	727081	1138241	444580	427283	0.497	0.422	6	1.092	0.325	6	-0.084	0.166	6	3	5030000	3	32171	117167	140810	132621	-2.026	0.354	3	-0.155	0.318	3	0.136	0.209	3	2	273	273.2	T-complex protein 1 subunit zeta-2	MOUSE	Q61390	Q61390	58697.2	11	6	11.4	81.54
Core matrisome	ECM Glycoproteins	Tgfbi	5	5440000	5	214640	180146	100565	74594	1.099	0.841	5	0.944	0.883	5	0.094	0.565	5	55	152000000	19	605712	2650567	553278	701988	-0.045	0.665	41	1.758	0.934	43	-0.302	0.568	42	2	274	274.1	Transforming growth factor-beta-induced protein ig-h3	MOUSE	P82198	P82198	75223.3	60	19	39.3	327.62
		Rbm39	21	159000000	12	1965766	911887	728096	900794	0.209	0.682	21	0.136	0.759	20	-0.806	0.582	21	43	147000000	19	301195	1803147	1293583	1321684	-1.373	1.032	39	0.511	0.572	40	0.065	0.353	39	2	275	275.1	RNA-binding protein 39	MOUSE	Q8VH51	Q8VH51|Q8VH51-2|E9Q8F0|Q8VH51-3|D6RJ85|E9Q999|D6RCZ8|B7ZD64|E9PZF9	59690.8	64	21	45.6	326.39
		Rps4x	68	2050000000	22	3722905	7578764	12218302	10472871	-1.444	0.643	64	-0.472	0.899	64	0.153	0.582	64	36	296000000	17	1531779	4005462	4247331	4582036	-1.763	0.584	35	-0.32	0.529	35	-0.055	0.265	35	2	276	276.1	40S ribosomal protein S4, X isoform	MOUSE	P62702	P62702|Q3V1Z5|V9GWY0	29825.4	104	22	61.9	325.62
		Gmps	30	189000000	19	2407256	1155279	1380621	1415448	0.388	0.545	28	0.053	0.651	28	-0.352	0.52	28	9	5780000	7	52543	122205	162303	137467	-1.826	1.646	6	0.03	0.424	9	0.345	0.251	9	2	277	277.1	GMP synthase [glutamine-hydrolyzing]	MOUSE	Q3THK7	Q3THK7	77463.8	39	21	36	325.07
		Sec24c	39	415000000	21	2651878	2304523	2971519	2948691	-0.07	0.496	36	0.03	0.903	36	-0.119	0.35	36	29	101000000	18	276200	1227952	1332794	1134220	-1.983	1.068	27	0.11	0.407	27	0.289	0.228	27	2	278	278.1	Protein Sec24c	MOUSE	G3X972	G3X972	120120	68	22	22.9	324.14
		Cnot1	29	101000000	26	1673559	1481325	836639	931267	0.823	0.572	27	0.59	0.613	27	-0.164	0.376	27	8	5580000	7	24567	77217	123312	91864	-1.731	0.495	7	0.189	0.666	7	0.298	0.43	7	2	279	279.1	Isoform 4 of CCR4-NOT transcription complex subunit 1	MOUSE	Q6ZQ08-4	Q6ZQ08-4|Q6ZQ08|Q6ZQ08-2|B7ZWL1|Q6ZQ08-3	269241	37	28	12.7	323.34
		Qars	34	225000000	21	1175247	1311129	1659159	1708487	-0.493	0.512	31	-0.366	0.78	31	-0.008	0.501	31	14	28600000	13	115335	319598	553622	578701	-2.352	0.726	10	-1.118	0.424	12	-0.117	0.248	12	2	280	280.1	Glutaminyl-tRNA synthetase	MOUSE	Q8BML9	Q8BML9|D3Z158|Q8R1V9	88587.8	48	24	36.9	320.36
		Rpl6	57	1430000000	19	3584200	7514872	8771066	8728293	-1.165	0.548	46	-0.313	1.321	46	-0.364	0.45	46	46	513000000	19	1441516	3458996	3392768	4692680	-1.594	0.571	41	-0.482	0.565	42	-0.374	0.496	42	2	281	281.1	60S ribosomal protein L6	MOUSE	P47911	P47911|E9PUX4	33566.1	103	22	53.3	319.59
		Ddx21	26	109000000	20	874217	964940	856886	888913	-0.1	0.462	23	0.083	0.584	23	-0.092	0.347	23	7	11600000	7	27837	107069	94686	91713	-2.058	0.838	5	0.07	0.326	5	0.071	0.331	5	2	282	282.1	Nucleolar RNA helicase 2	MOUSE	Q9JIK5	Q9JIK5	94177	33	21	26.9	319.55
		Cyfip2	29	667000000	21	2537437	2407315	1167422	1526808	-0.058	1.24	25	-0.709	1.553	25	-0.586	0.65	25	15	45700000	12	223532	765167	833102	956012	-2.132	0.849	14	-0.13	0.977	14	-0.06	0.935	14	2	283	283.1	Cytoplasmic FMR1-interacting protein 2	MOUSE	Q5SQX6	Q5SQX6	147540	44	25	19.6	319.43
		Cyfip1	30	681000000	21	2529230	2409130	1148198	1372795	-0.048	1.154	26	-0.529	1.463	26	-0.575	0.63	26	19	55800000	14	245904	828851	910178	1022886	-2.132	0.778	18	-0.137	0.877	18	-0.046	0.846	18	2	283	283.2	Cytoplasmic FMR1-interacting protein 1	MOUSE	Q7TMB8	Q7TMB8|Q7TMB8-2|E9PZS0	146893	49	24	18.9	316.8
		Arfgap3	15	72600000	10	698827	481182	917098	1945011	-0.754	0.676	15	-1.25	1.215	15	-0.625	0.529	15	29	156000000	18	216534	993986	2212504	1874232	-2.849	1.308	28	-1.065	0.53	29	0.184	0.315	29	2	284	284.1	ADP-ribosylation factor GTPase-activating protein 3	MOUSE	Q9D8S3	Q9D8S3	57911.2	44	20	38.8	318.77
		Xpo1	35	214000000	21	3117412	2989128	1046653	1008724	1.107	0.823	33	1.196	0.738	33	-0.241	0.6	33	6	8000000	5	45386	161267	125594	157351	-1.937	0.445	6	-0.127	0.214	6	-0.283	0.106	6	2	285	285.1	Exportin-1	MOUSE	Q6P5F9	Q6P5F9	124232	41	22	24.3	318.66
		Padi2	31	127000000	17	659777	818867	1886139	2170509	-1.631	0.844	26	-1.312	0.768	27	-0.315	0.353	27	30	65700000	15	225761	735547	1289184	926439	-1.757	0.801	24	-0.334	0.377	27	0.477	0.385	28	2	286	286.1	Protein-arginine deiminase type-2	MOUSE	Q08642	Q08642	76989.9	61	22	34.1	318.6
		Sfpq	39	709000000	17	5406452	3170441	2813473	2995620	0.657	0.762	37	0.09	0.915	37	-0.263	0.459	37	26	101000000	15	382143	2210843	1318382	1040184	-1.551	0.735	22	0.91	0.65	25	0.303	0.264	25	2	287	287.1	Splicing factor, proline- and glutamine-rich	MOUSE	Q8VIJ6	Q8VIJ6	75554.5	65	20	29.8	317.07
		Sytl4	31	243000000	21	2734092	2844541	1270463	1570046	0.567	0.849	27	0.636	0.955	27	-0.405	0.445	27	16	50000000	13	287297	1058515	454417	432896	-0.579	0.967	15	1.439	1.221	15	0.185	0.271	15	2	288	288.1	Synaptotagmin-like protein 4	MOUSE	Q9R0Q1	Q9R0Q1|Q9R0Q1-2|Q9R0Q1-3	76704.8	47	22	33.8	316.83
		Sytl5	7	44200000	6	496323	466453	275579	342111	0.5	0.228	7	0.428	0.156	7	-0.287	0.092	7	5	12900000	5	77996	266072	251891	202898	-1.115	0.611	5	0.249	0.57	5	0.402	0.144	5	2	288	288.2	Synaptotagmin-like protein 5	MOUSE	Q80T23	Q80T23|Q80T23-2	84942.8	12	6	8.3	100.96
		Rock1	21	67100000	18	1149722	829687	635792	667090	0.753	0.355	20	0.366	0.526	20	-0.072	0.231	20	14	22000000	13	103658	494286	445137	375566	-2.025	0.601	13	0.165	0.341	13	0.269	0.215	13	2	289	289.1	Rho-associated protein kinase 1	MOUSE	P70335	P70335|P70335-2	159138	35	24	19.1	316.14
		Rock2	9	31900000	9	508676	427596	281022	269886	0.898	0.227	8	0.57	0.337	8	-0.06	0.286	8	9	15000000	9	150642	373416	325658	297345	-1.428	0.798	9	-0.044	0.503	9	-0.007	0.214	9	2	289	289.2	Isoform 2 of Rho-associated protein kinase 2	MOUSE	P70336-2	P70336-2|F8VPK5|P70336	167898	18	14	9.6	178.84
		Pdxdc1	18	76200000	13	540622	312477	427189	509312	-0.012	0.474	17	-0.478	0.799	17	-0.287	0.406	17	30	89800000	19	127049	770906	1038031	894715	-2.843	0.786	26	-0.23	0.37	26	0.189	0.174	27	2	290	290.1	Isoform 4 of Pyridoxal-dependent decarboxylase domain-containing protein 1	MOUSE	Q99K01-4	Q99K01-4|Q99K01-2|Q99K01|Q99K01-3|D3YZA7|Q99K01-5	88889.6	48	23	36.9	315.4
		Rpl3	60	1350000000	19	3403626	5037599	8693406	8341332	-1.341	0.731	57	-0.598	1.282	59	-0.083	1.024	58	39	260000000	17	712048	1811385	1912187	2764057	-1.714	0.594	38	-0.665	0.61	38	-0.381	0.43	39	2	291	291.1	60S ribosomal protein L3	MOUSE	P27659	P27659	46394.4	99	22	45.1	314.9
		Ppib	91	5820000000	16	5624400	13475595	13978671	14824280	-1.228	0.644	88	-0.233	0.817	88	-0.224	0.66	88	69	1520000000	18	986080	4194242	9210437	8386924	-2.635	0.88	67	-0.695	0.542	68	0.201	0.308	68	2	292	292.1	Peptidyl-prolyl cis-trans isomerase B	MOUSE	P24369	P24369	23713	160	19	63.4	314.57
Matrisome-associated	ECM-affiliated Proteins	Anxa1	33	171000000	20	2451032	2138985	1508773	1024287	1.234	0.728	29	0.797	0.794	29	0.454	0.565	29	12	7760000	9	93899	205624	165923	267916	-1.291	0.523	11	-0.466	0.309	11	-0.713	0.356	11	2	293	293.1	Annexin A1	MOUSE	P10107	P10107	39018.9	45	21	62.7	314.56
		Ttc37	27	260000000	24	1079330	1020917	1441613	1341650	-0.349	0.472	26	-0.287	0.64	26	0.043	0.381	26	2	400000	2	2448	5409	8791	8918	-1.865	0	1	-0.721	0	1	-0.021	0	1	2	294	294.1	Protein Ttc37	MOUSE	F8VPK0	F8VPK0	176278	29	25	16.4	314.07
		Vdac2	46	1370000000	17	2714897	5187372	5333381	4725260	-0.714	0.476	44	0.008	1.036	44	-0.01	0.473	44	37	294000000	13	958245	1106895	2086043	2319656	-1.216	0.544	36	-0.882	0.566	36	-0.014	0.316	36	2	295	295.1	Voltage-dependent anion-selective channel protein 2	MOUSE	Q60930	Q60930	32359.9	83	18	68.1	314.04
		Mllt4	12	35900000	10	585220	320992	345429	410034	0.427	0.459	11	-0.546	0.615	11	-0.566	0.508	11	26	45700000	18	122883	642875	991219	839208	-2.289	1.039	25	-0.409	0.344	26	0.201	0.193	26	2	296	296.1	Isoform 1 of Afadin	MOUSE	Q9QZQ1-2	Q9QZQ1-2|E9Q852|E9Q9C3|Q9QZQ1|E9PYX7	205519	38	19	13.2	313.87
		Pcbp1	62	2000000000	18	5999556	5922791	5130981	4844946	-0.092	0.532	51	-0.541	0.995	51	-0.109	0.58	51	61	703000000	17	408222	2291928	2623333	2134109	-2.303	1.091	47	-0.035	0.562	51	0.256	0.34	51	2	297	297.1	Poly(rC)-binding protein 1	MOUSE	P60335	P60335	38010.7	123	18	72.1	313.53
		Pcbp2	51	1560000000	15	5995772	6093736	4737936	4479748	0.269	0.542	46	-0.142	0.918	46	-0.195	0.458	46	49	524000000	16	419355	2396852	2510736	2091814	-2.227	1.156	42	0.206	0.746	45	0.274	0.366	45	2	297	297.2	Poly(rC)-binding protein 2	MOUSE	Q61990	Q61990|Q61990-3	38620.4	100	17	59.1	263.8
		Pcbp2	50	1550000000	14	5931599	6082732	4708771	4435542	0.264	0.546	45	-0.14	0.887	45	-0.175	0.459	45	47	517000000	16	416819	2354663	2465535	2033242	-2.142	1.156	42	0.267	0.736	45	0.274	0.371	45	2	297	297.3	Isoform 2 of Poly(rC)-binding protein 2	MOUSE	Q61990-2	Q61990-2	35258.8	97	17	69.1	255.35
		Pcbp3	24	1260000000	9	4655582	4776359	3883000	3542927	0.229	0.651	20	-0.147	1.189	20	0.037	0.433	20	23	390000000	7	293742	1460342	1414204	1118015	-1.431	1.051	20	0.206	0.694	23	0.274	0.387	23	2	297	297.4	Poly(rC)-binding protein 3	MOUSE	P57722	P57722|P57722-2|E9Q7D8	39578.7	47	9	29.1	143.91
		Srsf1	46	1530000000	13	3866126	4966797	2842210	3824846	-0.133	0.333	37	0.345	0.829	37	-0.589	0.456	37	82	1710000000	19	2478658	4340718	3934869	2889492	-0.323	0.624	75	0.411	0.91	75	0.385	0.32	75	2	298	298.1	Serine/arginine-rich-splicing factor 1	MOUSE	H7BX95	H7BX95|Q6PDM2|Q6PDM2-2|Q6PDM2-3	28442.8	128	19	61.2	313.41
		Hadh	58	3700000000	17	12619265	8568722	14014994	18116824	-0.791	0.625	51	-0.846	1.044	51	-0.686	0.813	51	31	402000000	15	304228	1342098	3110762	2547087	-2.73	1.064	28	-0.859	0.433	30	0.146	0.314	30	2	299	299.1	Hydroxyacyl-coenzyme A dehydrogenase, mitochondrial	MOUSE	Q61425	Q61425	34634.4	89	22	61.4	313.25
		Larp1	30	232000000	21	1024063	1189164	1870993	2038687	-1.035	0.682	26	-0.831	0.779	26	-0.09	0.395	26	25	182000000	15	499245	901532	1867144	1389633	-1.803	0.839	22	-0.627	0.393	22	0.342	0.516	22	2	300	300.1	La-related protein 1	MOUSE	Z4YJT3	Z4YJT3|Q6ZQ58|Q9D423|Q6ZQ58-2	121549	55	25	24.8	313.14
		Dbt	36	396000000	19	1036648	1649026	3183082	3133994	-1.511	0.617	34	-0.816	0.498	34	-0.068	0.414	34	19	25600000	12	134030	468623	680708	653895	-1.734	0.928	17	-0.396	0.621	19	0.058	0.346	18	2	301	301.1	Lipoamide acyltransferase component of branched-chain alpha-keto acid dehydrogenase complex, mitochondrial	MOUSE	P53395	P53395	53587.9	55	21	52.6	312.97
		Ahnak	15	724000000	12	1023165	756471	934443	715586	0.305	0.509	15	-0.035	0.282	15	0.203	0.347	15	16	62500000	15	215091	621605	606107	932220	-1.977	0.506	15	-0.604	0.357	15	-0.466	0.256	15	2	302	302.1	Protein Ahnak	MOUSE	E9Q616	E9Q616	605041	31	24	4.8	312.14
		Eef1d	53	1990000000	17	2983762	2125020	9539918	14057166	-1.772	0.7	49	-1.718	1.432	49	-0.574	0.687	49	24	235000000	10	157125	633042	1595190	1354518	-2.731	0.865	19	-1.059	0.507	20	0.261	0.287	20	2	303	303.1	Elongation factor 1-delta	MOUSE	Q80T06	Q80T06|P57776|Q91VK2|P57776-3|D3YY68	31405.6	77	18	67.9	310.85
		Eef1d	49	2010000000	15	2776365	1940163	9076676	13607945	-1.835	0.677	45	-2.142	1.433	45	-0.633	0.695	45	20	139000000	9	151908	575757	1400055	1190975	-2.533	0.919	18	-1.003	0.487	18	0.261	0.287	18	2	303	303.2	Isoform 2 of Elongation factor 1-delta	MOUSE	P57776-2	P57776-2	28842.7	69	16	63.4	274.22
		Eef1b	39	1020000000	13	1926340	1456654	6529071	8622347	-1.828	0.783	35	-1.477	1.101	35	-0.476	0.768	37	15	68500000	8	89432	402396	841353	727535	-3.128	0.713	14	-1.034	0.413	15	0.176	0.136	15	2	303	303.3	Elongation factor 1-beta	MOUSE	O70251	O70251|G3UX43|M0QWH8|M0QWK5	24864.4	54	13	75.5	229.35
		Supt5h	20	120000000	16	1859702	1407829	1411862	1386830	0.378	0.595	18	0.017	0.748	18	-0.251	0.5	18	17	33200000	15	136266	791730	843904	686876	-1.748	0.758	17	0.108	0.29	17	0.316	0.128	17	2	304	304.1	Transcription elongation factor SPT5	MOUSE	O55201	O55201|O55201-2	121061	37	21	22.4	309.8
		Stxbp1	24	137000000	19	2841398	1521380	987438	661240	1.677	0.715	23	0.882	0.743	23	-0.025	0.625	23	9	12900000	8	94761	512446	203734	227526	-1.169	0.691	9	1.265	0.432	9	-0.123	0.345	9	2	305	305.1	Syntaxin-binding protein 1	MOUSE	O08599	O08599|O08599-2|Z4YL99	67966.9	33	22	39	309.52
Matrisome-associated	ECM-affiliated Proteins	Lman1	46	1040000000	20	2257384	3549574	5472643	3944457	-0.811	0.739	43	-0.178	1.252	43	0.345	0.741	43	20	106000000	12	338425	828375	1135018	1246567	-2.132	0.761	20	-0.659	0.482	20	-0.126	0.335	20	2	306	306.1	Protein ERGIC-53	MOUSE	Q9D0F3	Q9D0F3	58073	66	20	41	309.11
		Smc4	25	105000000	25	2439422	1087232	486358	448118	2.294	0.764	22	1.148	0.729	22	0.084	0.305	22	1	489000	1	14072	25537	10261	9188	0.615	0	1	1.475	0	1	0.159	0	1	2	307	307.1	Structural maintenance of chromosomes protein 4	MOUSE	Q8CG47	Q8CG47|E9Q2X6	147691	26	25	20.1	309.08
		Got2	57	1260000000	20	4770921	2223401	11603193	6112107	-0.396	0.501	49	-1.272	0.844	49	0.786	0.5	49	22	57600000	15	217016	776637	1158236	972912	-2.107	0.587	20	-0.264	0.366	20	0.343	0.294	20	2	308	308.1	Aspartate aminotransferase, mitochondrial	MOUSE	P05202	P05202	47809.9	79	21	45.3	308.01
		Srp54	42	510000000	17	2198568	2316258	4037820	3441456	-0.723	0.471	40	-0.404	0.645	40	0.066	0.417	40	15	45600000	13	173273	699747	682120	732457	-1.641	0.857	15	-0.01	0.449	15	-0.05	0.24	15	2	309	309.1	Signal recognition particle 54 kDa protein	MOUSE	P14576	P14576|E9PXC0|P14576-2	56005.1	57	19	39	307.84
		Gm9242	42	2120000000	14	8564173	2571650	4802320	4797472	0.691	0.813	39	-0.859	1.136	39	-0.072	0.673	39	29	393000000	15	668737	4567206	5315525	4019095	-1.775	0.962	29	0.163	0.784	29	0.424	0.235	29	2	310	310.1	Protein LOC102641013	MOUSE	J3QNY1	J3QNY1|Q8BG05-2|B2RXM2|E9Q7H5|V9GX38	37367.7	71	19	40.6	307.52
		Hnrnpa3	45	2220000000	15	8729454	2673112	4906777	4954343	0.695	0.806	41	-0.566	1.129	41	-0.115	0.632	41	26	383000000	13	627157	4487827	5246676	3964657	-1.916	0.778	26	0.128	0.738	26	0.447	0.228	26	2	310	310.2	Heterogeneous nuclear ribonucleoprotein A3	MOUSE	Q8BG05	Q8BG05|A2AL12	39879.5	71	19	40.8	292.28
		Ggt1	33	345000000	21	621721	1617470	3141805	2911976	-1.929	0.871	31	-0.763	0.506	31	0.026	0.378	31	14	21400000	9	146015	182028	451937	390355	-1.318	0.416	13	-1.2	0.341	13	0.228	0.126	13	2	311	311.1	Gamma-glutamyltranspeptidase 1	MOUSE	Q60928	Q60928	61903.8	47	21	36	307.31
		Hsd17b10	46	595000000	13	1155613	1471354	1811295	2581063	-1.201	0.72	44	-0.863	0.805	44	-0.524	0.522	44	27	70300000	16	209828	598947	1020528	837274	-1.802	1.172	21	-0.525	0.448	25	0.263	0.424	25	2	312	312.1	17beta-hydroxysteroid dehydrogenase type 10/short chain L-3-hydroxyacyl-CoA dehydrogenase	MOUSE	Q99N15	Q99N15|A2AFQ2|O08756	27387.2	73	17	79.6	306.54
		Srsf6	38	804000000	16	3518878	3482864	2945449	4684416	-0.265	0.533	34	-0.151	0.983	34	-0.69	0.593	34	52	789000000	20	1395068	4856697	4392054	3470096	-1.202	0.968	46	0.392	0.605	46	0.333	0.269	46	2	313	313.1	Serine/arginine-rich splicing factor 6	MOUSE	Q3TWW8	Q3TWW8	39138.7	90	20	41.2	306.03
		Srsf4	32	489000000	15	2111486	1632410	1116426	1664345	0.254	0.532	28	-0.095	0.765	28	-0.614	0.5	28	37	517000000	16	866098	3624604	2639297	2126969	-0.776	0.891	34	0.661	0.418	34	0.269	0.21	34	2	313	313.2	Serine/arginine-rich-splicing factor 4	MOUSE	Q542V3	Q542V3|Q8VE97|A2A837	56361.9	69	18	32.1	257.57
		Srsf5	19	267000000	10	1076635	690285	541525	1125459	0.09	0.454	15	-0.215	1.095	15	-0.976	0.645	15	21	378000000	9	347911	1803820	1731845	1392766	-1.943	0.907	19	0.488	0.661	19	0.282	0.207	19	2	313	313.3	MCG7614, isoform CRA_c	MOUSE	Q9D8S5	Q9D8S5|O35326	31092	40	12	41.1	169.1
		Cul3	22	148000000	15	1892625	1884098	1189009	1106957	0.627	0.514	22	0.648	0.543	22	-0.098	0.508	22	14	22200000	12	100931	351545	529728	385232	-1.795	0.528	12	-0.221	0.197	12	0.389	0.25	12	2	314	314.1	Cullin-3	MOUSE	Q9JLV5	Q9JLV5|E9Q4T8	89574.3	36	19	29.8	305
		Thop1	34	150000000	23	1633589	1049132	2219315	2632007	-0.806	0.442	32	-1.3	0.884	32	-0.345	0.417	32	6	4810000	5	19008	34611	92326	86149	-2.285	0.529	5	-1.543	0.416	6	0.107	0.081	6	2	315	315.1	Thimet oligopeptidase	MOUSE	Q8C1A5	Q8C1A5	78823.3	40	23	35.9	304.58
		FAM120A	17	64800000	15	499497	323376	430851	547560	-0.438	0.436	15	-0.612	0.932	15	-0.568	0.389	15	17	47200000	11	96080	576375	531165	437825	-1.983	0.742	13	0.535	0.545	13	0.273	0.181	13	2	316	316.1	Constitutive coactivator of PPAR-gamma-like protein 1	MOUSE	Q6A0A9	Q6A0A9	122842	34	20	22.3	304.53
		Esyt1	27	87200000	20	1232581	1313392	800727	664646	0.868	0.645	26	0.706	0.776	26	-0.102	0.478	26	5	8130000	4	27270	61269	45228	52961	-1.01	0.232	4	0.25	0.11	4	-0.321	0.182	4	2	317	317.1	Extended synaptotagmin-1	MOUSE	Q3U7R1	Q3U7R1|Q3U7R1-2	121780	32	22	22.6	304.52
		Sars	48	597000000	20	1286983	1346126	4203988	3790731	-1.341	0.747	45	-1.323	1.101	46	0.035	0.61	46	3	2640000	3	19900	52074	99371	78658	-1.983	0.009	2	-0.594	0.029	2	0.336	0.126	2	2	318	318.1	Serine--tRNA ligase, cytoplasmic	MOUSE	Q8C483	Q8C483|P26638	61679.4	51	20	43.6	303.85
		Ktn1	16	48900000	15	617329	326573	431117	383740	0.384	0.434	15	-0.204	0.455	15	-0.008	0.564	15	15	7310000	11	67194	173046	205427	184238	-1.575	0.705	13	-0.229	0.368	15	0.154	0.278	15	2	319	319.1	Kinectin	MOUSE	F8VQC7	F8VQC7|Q61595|Q61595-5|Q61595-15|Q61595-9|Q61595-6|Q61595-11|Q61595-7|Q61595-10|Q61595-3|Q61595-13|Q61595-8|Q61595-4|Q61595-14|Q61595-16|Q61595-12|Q61595-2	153111	31	21	20.9	303.59
		Ptbp1	45	407000000	16	3532511	2216706	2268238	2418846	0.389	0.917	43	-0.07	0.934	42	-0.278	0.556	43	46	161000000	16	214982	930958	1081053	1025853	-1.926	1.099	39	-0.32	0.386	42	0.159	0.369	42	2	320	320.1	MCG13402, isoform CRA_c	MOUSE	Q922I7	Q922I7|Q8BGJ5|P17225|Q8CB58|E9QMW9|E9Q279	59491.7	91	18	39.8	301.41
		Ptbp3	23	261000000	12	3041213	1806958	2045781	2077761	0.501	0.568	22	-0.133	0.857	22	-0.205	0.602	22	21	71000000	8	121672	671814	718325	701026	-1.856	1.2	20	-0.225	0.442	20	0.174	0.417	20	2	320	320.2	Polypyrimidine tract-binding protein 3	MOUSE	G3UXA6	G3UXA6|G8JL74|Q8BHD7|Q8BHD7-2|G3UZ01|F7C521|G3UXZ6	60068.8	44	13	28.8	202.35
		Lcp1	31	287000000	19	1883498	1280718	957015	803630	1.163	0.588	29	0.616	0.596	29	0.03	0.426	29	10	12700000	8	54395	257771	281142	255451	-2.159	0.731	8	-0.197	0.283	8	0.151	0.226	8	2	321	321.1	Plastin-2	MOUSE	Q61233	Q61233	70775.6	41	20	38.1	301.37
		Pls3	16	107000000	10	845395	616231	463580	418002	1.164	0.773	16	0.485	0.628	16	0.087	0.438	16	4	2040000	3	22591	51432	62382	61988	-1.836	0.604	4	-0.259	0.253	4	0.01	0.191	4	2	321	321.2	Plastin-3	MOUSE	B1AX58	B1AX58|Q99K51	72258.3	20	11	18.7	160.02
		Pls1	9	64700000	6	687728	664641	550642	603950	0.147	0.727	9	0.384	0.495	9	-0.058	0.388	9	5	1500000	4	20075	50122	63837	61648	-1.179	0.78	5	-0.259	0.136	5	0.18	0.211	5	2	321	321.3	Plastin-1	MOUSE	Q3V0K9	Q3V0K9	70805.7	14	8	15.7	104.85
		Ccar2	22	69900000	15	1031943	431694	482288	598642	0.43	0.594	22	-0.409	0.58	21	-0.402	0.393	22	19	25500000	13	77781	394854	519648	473003	-2.426	1.078	15	-0.125	0.418	15	0.176	0.186	15	2	322	322.1	Cell cycle and apoptosis regulator protein 2	MOUSE	Q8VDP4	Q8VDP4	103628	41	21	31.8	300.2
		Tjp1	18	90200000	17	685456	523680	568793	597294	0.186	0.26	15	-0.282	0.775	15	-0.109	0.338	15	17	89700000	15	185953	366519	515312	470893	-1.223	0.934	15	-0.198	0.44	15	0.103	0.206	15	2	323	323.1	Tight junction protein ZO-1	MOUSE	P39447	P39447|B9EHJ3	195137	35	22	14.6	300.04
		Slc25a5	71	5310000000	16	5334759	10498478	11725392	9820740	-0.855	0.53	65	-0.015	0.913	65	0.126	0.622	65	49	750000000	18	1090199	2409945	2751848	4523819	-1.955	0.803	47	-0.867	0.642	48	-0.446	0.619	48	2	324	324.1	ADP/ATP translocase 2	MOUSE	P51881	P51881|Q3V132	33158.9	120	19	56.7	297.56
		Slc25a4	59	3790000000	15	5541841	9099460	7757263	6242520	0.015	1.043	50	0.76	1.328	50	0.499	0.747	50	34	467000000	14	900783	1872327	1774012	3026791	-1.141	0.978	32	-0.165	0.707	33	-0.488	0.554	33	2	324	324.2	ADP/ATP translocase 1	MOUSE	P48962	P48962	33131.9	93	16	57	266.93
		Pcsk2	39	503000000	17	5221544	1790970	1189640	1022162	1.307	0.969	38	0.618	0.764	38	-0.03	0.509	38	9	16200000	7	193483	449557	142231	130365	0.167	0.558	8	1.545	0.536	8	0.193	0.216	8	2	325	325.1	Neuroendocrine convertase 2	MOUSE	P21661	P21661	71354.7	48	17	29.9	297.45
Core matrisome	Proteoglycans	Bgn	27	147000000	12	1285146	1547939	1302153	1007789	0.277	0.462	24	0.571	0.894	24	0.006	0.431	24	37	158000000	18	399980	1245464	1151975	2243766	-2.096	0.672	34	-0.456	0.518	34	-0.509	0.476	34	2	326	326.1	Biglycan	MOUSE	P28653	P28653	42094.9	64	18	53.6	297.12
		Ddx6	25	282000000	15	1765143	1616744	1226269	1374955	0.286	0.857	25	0.5	0.728	25	-0.259	0.325	25	29	78100000	16	193957	782335	963909	730478	-2.372	1.006	24	-0.059	0.48	25	0.418	0.151	25	2	327	327.1	Probable ATP-dependent RNA helicase DDX6	MOUSE	P54823	P54823	54590	54	18	43.2	296.48
		Fkbp4	33	348000000	19	2221876	1897590	3572344	3163322	-0.426	0.454	32	-0.755	0.998	32	-0.064	0.582	32	5	10800000	4	62200	162449	316867	236750	-1.927	0.806	5	-0.475	0.209	5	0.406	0.183	5	2	328	328.1	Peptidyl-prolyl cis-trans isomerase FKBP4	MOUSE	P30416	P30416|D6RDE2	51970.8	38	20	41.9	296.02
		Cep250	5	62000000	5	582801	556125	331494	303227	0.132	0.556	5	0.58	1.082	5	0.178	0.249	5	21	20500000	20	251637	513255	329546	281498	-1.506	1.309	18	0.823	0.371	18	0.2	0.293	18	2	329	329.1	Centrosome-associated protein CEP250	MOUSE	A3KGJ7	A3KGJ7|E9Q5A8|Q60952	280106	26	24	11.8	295.94
		Nop56	30	249000000	18	1514490	1387043	2225152	2285523	-0.836	0.435	29	-0.666	0.639	29	-0.22	0.438	29	19	17500000	9	65899	253895	244965	286703	-2.17	0.586	14	-0.146	0.352	15	-0.157	0.269	15	2	330	330.1	Nucleolar protein 56	MOUSE	Q9D6Z1	Q9D6Z1|E0CXZ0	64919.6	49	18	36.8	295.3
		Actr3	45	774000000	17	2686956	2228652	3048054	2833991	-0.206	0.392	45	-0.169	0.599	45	-0.118	0.451	45	14	45900000	11	105600	387621	694079	515222	-1.615	0.905	13	-0.333	0.456	14	0.29	0.223	14	2	331	331.1	Actin-related protein 3	MOUSE	Q99JY9	Q99JY9|Q641P0|Q641P0-2	47812.7	59	17	49	294.82
		Top2a	30	74400000	20	2052996	1218157	556028	592830	1.721	0.938	29	1.105	0.853	29	-0.057	0.315	29	6	4190000	5	53737	128468	49462	47251	0.191	0.643	6	1.432	0.462	6	0.22	0.413	6	2	332	332.1	DNA topoisomerase 2-alpha	MOUSE	Q01320	Q01320	173586	36	20	15	294.07
		Top2b	22	209000000	14	1153438	1079596	731138	692824	1.084	1.005	20	0.701	0.758	20	0.031	0.371	20	6	46200000	4	251154	387978	483581	585127	-0.811	0.685	6	0.593	0.875	6	-0.06	0.211	6	2	332	332.2	DNA topoisomerase 2-beta	MOUSE	Q64511	Q64511	182818	28	14	8.9	186.88
		Rpl5	41	814000000	17	1732648	2987038	3133407	3157178	-0.674	0.672	40	0.068	0.93	39	-0.19	0.408	40	26	209000000	14	623077	1928430	2494041	2848515	-1.977	0.546	25	-0.609	0.491	25	-0.147	0.293	25	2	333	333.1	60S ribosomal protein L5	MOUSE	P47962	P47962	34628.3	67	19	51.8	293.89
		Uqcrc2	40	710000000	18	1342665	2864168	4236655	3646784	-1.105	0.527	37	0.155	0.985	37	-0.011	0.662	37	27	72900000	15	773181	702538	910217	1053471	-0.319	0.423	26	-0.392	0.434	26	-0.217	0.254	26	2	334	334.1	Cytochrome b-c1 complex subunit 2, mitochondrial	MOUSE	Q9DB77	Q9DB77	48291.1	67	18	46.1	292.92
		Smc1a	24	114000000	20	1575944	894532	634629	614188	1.294	0.542	21	0.37	0.444	21	0.009	0.386	21	5	5850000	5	58147	204858	100932	105596	-0.838	0.121	5	0.971	0.135	5	-0.07	0.126	5	2	335	335.1	Structural maintenance of chromosomes protein 1A	MOUSE	Q9CU62	Q9CU62	143860	29	22	18.2	292.91
		Huwe1	23	69400000	22	875587	722017	457149	489242	0.57	0.4	21	0.338	0.547	21	-0.063	0.314	21	2	859000	2	6089	13606	15240	18693	-1.618	0	1	-0.458	0	1	-0.295	0	1	2	336	336.1	E3 ubiquitin-protein ligase HUWE1	MOUSE	A2AFQ0	A2AFQ0|Q7TMY8|Q7TMY8-3|Q7TMY8-4|Q7TMY8-2	486620	25	23	7.2	292.81
		Fam129a	28	232000000	19	1421610	1702399	2703746	2408353	-0.783	0.449	28	-0.272	0.556	28	0.012	0.395	28	22	50200000	16	167602	721364	1231775	1420034	-2.475	0.794	21	-0.764	0.455	21	-0.133	0.193	21	2	337	337.1	Protein Niban	MOUSE	Q3UW53	Q3UW53|E9PYV4|D3Z233	103503	50	21	24.6	292.53
		Psmc2	33	214000000	21	2128901	1957973	1572562	1581420	0.348	0.478	33	0.459	0.806	33	-0.117	0.37	33	6	6220000	5	21478	55896	76609	65841	-1.203	0.295	4	-0.194	0.088	4	0.227	0.289	4	2	338	338.1	26S protease regulatory subunit 7	MOUSE	Q8BVQ9	Q8BVQ9|P46471	53322.1	39	21	45.8	291.98
		Aldh7a1	28	306000000	16	413970	513762	1875524	1986975	-1.813	0.796	25	-1.591	1.237	25	-0.251	0.313	25	19	66900000	11	104054	449729	1373979	914068	-2.631	0.892	17	-0.998	0.642	19	0.617	0.245	19	2	339	339.1	Alpha-aminoadipic semialdehyde dehydrogenase	MOUSE	Q9DBF1	Q9DBF1|Q9DBF1-2|G3UYR8	59373.9	47	17	38.4	289.69
		Ywhaq	52	744000000	17	3847251	2673124	2428901	2320478	0.533	0.686	50	0.45	0.793	50	-0.078	0.618	50	29	177000000	13	191650	931550	1026042	820026	-1.884	0.869	25	0.175	0.538	29	0.299	0.312	29	2	340	340.1	14-3-3 protein theta	MOUSE	P68254	P68254|P68254-2	28063.1	81	18	71	288.81
		Ywhaz	40	445000000	16	3273239	2238904	2080761	2108871	0.427	0.692	38	0.074	1.057	38	-0.156	0.762	38	30	178000000	13	212314	840807	1117515	854838	-1.665	0.725	28	-0.065	0.556	30	0.369	0.276	30	2	340	340.2	14-3-3 protein zeta/delta	MOUSE	P63101	P63101	27941.8	70	17	69.7	289.55
		Ywhah	29	457000000	14	2886423	1782502	1627514	1497444	1.076	0.726	26	0.436	1.209	26	0	0.755	26	26	140000000	13	152287	684719	807450	646520	-1.638	0.679	22	0.193	0.621	24	0.308	0.353	24	2	340	340.3	14-3-3 protein eta	MOUSE	P68510	P68510	28382.4	55	17	66.6	276.18
		Ywhag	25	429000000	14	2257880	1453721	1412600	1456680	0.543	0.604	24	-0.007	1.182	24	-0.161	0.737	24	22	141000000	9	169735	639351	907944	697547	-1.865	0.664	18	-0.12	0.344	21	0.296	0.279	21	2	340	340.4	14-3-3 protein gamma	MOUSE	P61982	P61982	28473.3	47	15	64.7	231.69
		Ywhae	26	343000000	13	1983336	1416061	1099552	1187367	0.529	0.701	26	0.179	0.813	26	-0.463	0.669	26	19	137000000	12	164945	643747	971128	787307	-1.916	0.757	18	-0.171	0.363	18	0.42	0.307	18	2	340	340.5	14-3-3 protein epsilon	MOUSE	P62259	P62259|D6REF3	29344.6	45	14	57.6	224.66
		Ywhab	33	452000000	13	2620068	1790866	1575818	1550939	0.655	0.776	31	0.275	1.084	31	-0.06	0.742	31	16	130000000	8	145467	611441	772128	613595	-1.89	0.683	16	-0.065	0.373	16	0.294	0.305	16	2	340	340.6	14-3-3 protein beta/alpha	MOUSE	Q9CQV8	Q9CQV8|Q9CQV8-2	28200	49	13	62.6	209.22
		Sfn	12	299000000	6	1676604	1161577	1112062	1027040	0.546	0.726	12	0.513	1.16	12	0.108	0.794	12	8	112000000	4	110085	421768	567354	447176	-1.698	1.157	8	-0.08	0.128	8	0.327	0.396	8	2	340	340.7	14-3-3 protein sigma	MOUSE	O70456	O70456	27819.7	20	6	21.3	81.79
		Myo1b	26	93300000	19	1221017	966633	891336	867445	0.408	0.576	25	0.231	0.432	25	-0.068	0.34	25	15	19700000	10	71733	206867	265667	296049	-1.621	1.068	14	-0.402	0.365	14	-0.146	0.18	14	2	341	341.1	Myo1b protein	MOUSE	Q7TQD7	Q7TQD7|P46735|E9Q580|E9QNH6|P46735-2|O88329	133078	41	20	19.8	289.52
		Sdha	35	286000000	18	1704899	2114518	2393206	2212426	-0.501	0.484	35	0.192	0.761	35	0.03	0.507	35	12	35400000	9	349650	457890	482381	687461	-0.886	0.45	11	-0.628	0.379	11	-0.314	0.269	11	2	342	342.1	Succinate dehydrogenase [ubiquinone] flavoprotein subunit, mitochondrial	MOUSE	Q8K2B3	Q8K2B3	73668.1	47	19	33.1	289.48
		Ecm29	28	111000000	20	1255023	1034827	848111	888259	0.228	0.51	26	0.131	0.496	26	-0.29	0.435	26	4	1790000	3	6653	11352	18852	18447	-1.634	0.527	4	-0.135	0.744	4	0.046	0.203	4	2	343	343.1	Isoform 2 of Proteasome-associated protein ECM29 homolog	MOUSE	Q6PDI5-2	Q6PDI5-2|Q6PDI5|A2ALV6|A2ALW1	205794	32	21	14	289.15
		Eif4g2	20	305000000	15	1379381	1277894	1385280	1626219	-0.27	0.424	19	-0.311	0.631	19	-0.223	0.398	19	26	90400000	16	174838	841002	1139595	963677	-1.833	0.987	23	-0.217	0.525	25	0.144	0.302	25	2	344	344.1	Eukaryotic translation initiation factor 4 gamma 2	MOUSE	G3XA17	G3XA17|F7CBP1|Q62448|Q62448-2	102612	46	21	26.2	288.89
Core matrisome	Proteoglycans	Dcn	22	261000000	13	975676	2097324	2735308	2117796	-1.126	0.532	21	0.069	0.833	22	0.235	0.476	22	36	186000000	18	457172	1449589	2286076	2814176	-1.917	0.837	33	-0.685	0.545	34	-0.216	0.224	34	2	345	345.1	Decorin	MOUSE	P28654	P28654	40150.6	58	18	53.9	288.17
Matrisome-associated	ECM Regulators	Cela2a	388	102000000000	12	6900752	7873319	44634106	103337801	-1.95	1.371	310	-1.544	1.556	310	-0.867	0.735	331	472	31400000000	13	1376322	9988861	34423683	16683269	-2.214	1.254	324	-0.576	0.589	401	0.933	0.437	407	2	346	346.1	Chymotrypsin-like elastase family member 2A	MOUSE	P05208	P05208	29483.7	860	14	76.7	287.76
		Cap1	41	385000000	16	4246071	1496740	1574292	1262490	1.381	0.762	37	-0.341	0.85	37	0.096	0.594	36	12	13000000	8	16913	72635	75783	75513	-1.708	0.532	7	0.174	0.587	8	0.057	0.6	8	2	347	347.1	Adenylyl cyclase-associated protein 1	MOUSE	P40124	P40124	51906.2	53	19	55.2	287.46
			49	2740000000	9	2347887	2903238	1597272	2873845	-0.054	0.92	42	0.584	1.312	41	-0.35	0.749	42	123	8340000000	14	4099533	2440747	3056233	2673995	0.523	0.639	101	-0.058	0.552	101	0.15	0.432	101	2	348	348.1	Protease 1	ACHLY	P15636	P15636	68580.4	172	14	27.1	287.45
		Aldh1a1	37	323000000	19	809848	1070363	2449256	1727807	-1.368	0.567	32	-0.433	0.618	32	0.295	0.546	32	11	8140000	9	35053	99389	144317	108523	-1.141	0.768	11	-0.164	0.455	11	0.372	0.385	11	2	349	349.1	Retinal dehydrogenase 1	MOUSE	P24549	P24549|Q62148|Q9JHW9	55094.4	48	19	44.9	287.14
		Aldh2	16	74300000	9	500642	432381	905548	673692	-0.602	0.435	16	-0.57	0.451	16	0.194	0.372	16	18	38900000	13	460407	609485	259986	264475	0.864	0.55	16	1.107	0.562	16	-0.003	0.3	16	2	349	349.2	Aldehyde dehydrogenase, mitochondrial	MOUSE	P47738	P47738	57050	34	17	35.2	270.58
		Aldh1a7	33	245000000	15	605325	822462	1714174	1352763	-1.165	0.557	28	-0.53	0.507	28	0.252	0.542	28	7	8180000	6	25607	59585	117164	77336	-1.058	0.839	7	-0.411	0.425	7	0.493	0.431	7	2	349	349.3	Aldehyde dehydrogenase, cytosolic 1	MOUSE	O35945	O35945	55043.2	40	16	38.5	242.55
		Aldh1b1	4	15700000	4	117950	143000	303613	170331	-0.751	0.354	4	-0.393	0.334	4	0.616	0.397	4	2	181000	2	9832	12333	13306	12891	-0.328	0.076	2	-0.108	0.053	2	0.272	0.284	2	2	349	349.4	Aldehyde dehydrogenase X, mitochondrial	MOUSE	Q9CZS1	Q9CZS1	58122.4	6	5	9.6	74.78
		Gatm	53	780000000	18	1303036	1793929	5690034	3505175	-1.538	0.916	48	-1.15	1.229	47	0.202	0.762	48	25	113000000	13	181502	540075	1545949	967908	-2.54	0.942	25	-0.738	0.472	25	0.703	0.407	25	2	350	350.1	Glycine amidinotransferase, mitochondrial	MOUSE	Q9D964	Q9D964	48809.9	78	19	45.6	286.97
		Kif21a	26	79100000	17	441770	432226	473646	680278	-0.852	0.504	19	-0.907	0.889	19	-0.634	0.39	19	20	149000000	13	83617	169600	252298	200898	-1.496	0.716	13	-0.3	0.354	15	0.289	0.191	15	2	351	351.1	Kinesin-like protein KIF21A	MOUSE	E9Q0J5	E9Q0J5|Q9QXL2|Q9QXL2-4|F8WGN6|Q9QXL2-2|Q9QXL2-3|Q9QXL1|E9Q0A4|F8VQE2	188060	46	18	15.2	286.9
		Etfa	49	791000000	15	1528329	1810838	3983352	3827281	-1.01	0.5	47	-0.861	0.865	47	0.123	0.598	47	30	56400000	14	187398	551914	689398	560315	-1.357	0.5	28	0.086	0.287	27	0.293	0.281	28	2	352	352.1	Electron transfer flavoprotein subunit alpha, mitochondrial	MOUSE	Q99LC5	Q99LC5	35351.1	79	16	60.6	286.48
		Sec23ip	19	119000000	16	1159669	1198268	1191155	1280823	-0.17	0.354	18	-0.083	0.645	18	-0.182	0.317	18	12	22100000	11	114456	391715	468527	445158	-2.061	0.757	12	-0.195	0.319	12	0.123	0.314	12	2	353	353.1	SEC23-interacting protein	MOUSE	G3X928	G3X928|Q6NZC7	111389	31	21	18.6	286.46
		Eea1	12	40700000	11	435729	388444	437026	398225	0.092	0.531	12	-0.219	0.472	12	0.073	0.42	12	18	25900000	18	164721	266575	469783	404417	-1.171	0.352	15	-0.469	0.417	15	0.308	0.204	15	2	354	354.1	Early endosome antigen 1	MOUSE	Q8BL66	Q8BL66	162053	30	21	15.8	285.93
		Eif4b	14	90900000	10	738169	387481	779950	1204115	-0.527	0.633	12	-1.444	1.376	11	-0.737	0.754	12	26	99400000	18	266528	724374	1674747	1403678	-2.041	1.035	24	-0.992	0.468	26	0.243	0.308	26	2	355	355.1	Eukaryotic translation initiation factor 4B	MOUSE	Q8BGD9	Q8BGD9	69009.9	40	20	36.1	285.72
		Safb	20	97800000	17	913966	679636	490069	614980	0.59	0.637	18	-0.584	0.652	18	-0.339	0.41	18	9	13700000	7	274412	489042	376003	356110	-1.007	0.694	9	-0.357	0.582	9	-0.158	0.231	9	2	356	356.1	Scaffold attachment factor B1	MOUSE	S4R1M2	S4R1M2|D3YXK2|Q80YR5	105829	29	21	24.7	285.44
		Mcm2	29	324000000	20	3059766	1767822	938623	859820	1.819	0.725	25	1.11	0.702	25	-0.044	0.37	25	6	6100000	4	49407	119750	61656	52427	-0.039	0.557	6	1.204	0.474	6	0.28	0.209	6	2	357	357.1	DNA replication licensing factor MCM2	MOUSE	P97310	P97310	102760	35	20	27.1	285.21
		Chd4	23	116000000	21	2273712	1554669	954206	892791	1.417	0.908	21	0.736	0.771	21	0.036	0.38	21	1	306000	1	5867	19129	15307	15850	-1.434	0	1	0.271	0	1	-0.05	0	1	2	358	358.1	Chromodomain-helicase-DNA-binding protein 4	MOUSE	E9QAS5	E9QAS5|Q6PDQ2|E9QAS4|B1AR17|E9Q614	220171	24	22	11.5	283.56
		Chd5	8	62400000	7	1014538	700617	373407	330180	1.674	0.847	7	1.074	0.25	7	0.154	0.387	7	2	950000	2	7453	21283	17460	18192	-0.998	0.436	2	0.075	0.196	2	-0.086	0.035	2	2	358	358.2	Chromodomain-helicase-DNA-binding protein 5	MOUSE	E9PYL1	E9PYL1|A2A8L1|E9PYU4	224164	10	9	4.9	109.51
Core matrisome	ECM Glycoproteins	Lama3	1	10000000	1	505053	759489	157772	194191	1.379	0	1	1.968	0	1	-0.3	0	1	24	35400000	19	261625	1067428	335840	410548	-0.604	0.764	23	1.356	0.543	23	-0.324	0.422	23	2	359	359.1	Laminin subunit alpha-3	MOUSE	Q61789	Q61789|Q61789-2	375292	25	19	7.6	283.56
		Hibch	38	458000000	17	1431954	1038361	3898704	3880569	-1.254	0.559	35	-1.328	1.061	35	-0.107	0.45	35	17	52300000	12	138395	436997	1085670	775247	-2.278	0.73	17	-0.76	0.394	17	0.393	0.189	17	2	360	360.1	3-hydroxyisobutyryl-CoA hydrolase, mitochondrial	MOUSE	Q8QZS1	Q8QZS1|E0CX19	43322.1	55	17	48.3	283.47
		Dock7	22	95900000	19	1015954	604195	763384	1320522	0.897	1.413	18	0.207	1.223	18	-0.172	0.581	18	12	16400000	9	164848	215195	250404	241621	-1.617	1.3	12	0.091	0.528	12	0.016	0.254	12	2	361	361.1	Dedicator of cytokinesis protein 7	MOUSE	E9PX48	E9PX48|Q8R1A4|Q8R1A4-2|A2A9M5|E9QPN7|Q8VDR9	239974	34	22	12.2	282.28
		Dock8	4	13100000	4	95149	80297	62826	80870	-0.103	1.037	4	-0.495	1.07	4	-0.384	0.76	4	0	0	0														1	361	361.2	Dedicator of cytokinesis protein 8	MOUSE	Q8C147	Q8C147	241542	4	4	2.2	37.91
		Abcf3	15	58300000	12	721718	644000	837616	1046720	-0.542	0.36	15	-0.402	0.664	15	-0.382	0.266	15	24	67000000	17	223582	727334	1176384	1030864	-2.438	0.801	22	-0.538	0.379	22	0.191	0.204	22	2	362	362.1	ATP-binding cassette sub-family F member 3	MOUSE	Q8K268	Q8K268	80262.7	39	19	30.6	282.24
		Cyb5r3	36	954000000	16	2456720	6428456	2827080	2257828	0.072	0.415	33	1.14	0.874	33	0.094	0.535	33	17	91400000	10	1141802	818236	603801	716846	0.43	0.405	17	0.001	0.463	17	-0.245	0.361	17	2	363	363.1	NADH-cytochrome b5 reductase 3	MOUSE	Q9DCN2	Q9DCN2|Q9DCN2-2|F2Z456	34355.3	53	17	53.4	281.88
		2016-09-07	42	711000000	17	2979280	1651313	1975491	2869764	-0.069	0.435	39	-0.769	1.124	39	-0.548	0.63	39	27	93900000	12	165289	786059	808654	838850	-2.276	1.029	25	0.001	0.387	26	0.022	0.181	26	2	364	364.1	Septin-7	MOUSE	E9Q1G8	E9Q1G8|E9Q9F5|O55131|Q9DA97|S4R2P6	50990.4	69	19	49.8	281.64
		2016-09-11	38	471000000	14	1845704	1229466	1397722	1972559	-0.123	0.362	36	-0.356	0.97	36	-0.538	0.357	36	24	113000000	12	145831	727917	827571	808330	-2.492	0.946	21	-0.217	0.379	21	0.042	0.162	21	2	364	364.2	Septin-11	MOUSE	Q8C1B7	Q8C1B7|Q8C1B7-2|Q8C1B7-3	50036.1	62	16	47.3	280.79
		2016-09-08	22	202000000	10	1327304	753370	1002034	1314168	-0.049	0.444	21	-0.714	1.262	20	-0.435	0.396	21	16	46900000	7	119233	574181	628092	684090	-3.036	1.144	15	-0.374	0.447	15	-0.023	0.339	15	2	364	364.3	Septin-8	MOUSE	B1AQZ0	B1AQZ0|B1AQY9|B7ZC46|Q8CHH9-2|Q8CHH9	56443.9	38	12	27.2	165.24
		2016-09-06	15	76600000	8	740671	599749	573036	795291	-0.107	0.461	15	-0.272	0.495	15	-0.734	0.443	15	10	32700000	7	90554	348358	387378	383800	-1.834	0.844	9	0.012	0.46	9	0.005	0.166	9	2	364	364.4	Septin-6	MOUSE	Q9R1T4	Q9R1T4|Q9R1T4-3|Q9R1T4-2	50075.1	25	9	20.5	130.36
		2016-09-10	14	158000000	5	1003210	382179	627206	845379	0.065	0.643	14	-0.944	1.425	14	-0.377	0.244	14	7	21700000	1	16252	175377	191718	192172	-3.538	0.919	6	-0.079	0.282	6	0.036	0.154	6	2	364	364.5	Septin-10	MOUSE	Q8C650	Q8C650|Q8C650-2	53220	21	5	11	72.59
		Atp13a1	30	213000000	19	810934	1636119	1979197	1774236	-1.25	0.608	28	-0.181	0.576	28	0.023	0.343	28	14	25200000	11	118810	315562	363676	462216	-2.015	0.262	14	-0.546	0.299	14	-0.265	0.189	14	2	365	365.1	Manganese-transporting ATPase 13A1	MOUSE	Q9EPE9	Q9EPE9	134040	44	20	18.8	281.07
		Atp6v1c1	24	203000000	18	2157343	1999064	1251528	1114633	0.732	0.661	23	0.705	0.599	23	0.054	0.478	23	7	3420000	5	27167	108766	109752	95365	-0.962	0.687	7	0.202	0.217	7	0.191	0.41	7	2	366	366.1	V-type proton ATPase subunit C 1	MOUSE	Q9Z1G3	Q9Z1G3	44057.9	31	19	50.2	280.25
		Atp6v1a	29	208000000	17	1875921	1144675	1886742	2067081	-0.312	0.41	29	-0.5	1.048	29	-0.242	0.487	29	10	18000000	8	164666	325696	446182	334639	-1.205	0.469	9	-0.113	0.224	9	0.377	0.061	9	2	367	367.1	V-type proton ATPase catalytic subunit A	MOUSE	P50516	P50516|P50516-2	68667.2	39	19	35.1	280.05
		Metap2	34	297000000	13	1680045	1170314	1407095	1972220	-0.408	0.661	32	-0.435	0.697	31	-0.415	0.325	31	28	141000000	14	170794	900825	1971371	1652954	-2.701	1.163	26	-0.842	0.429	27	0.229	0.358	27	2	368	368.1	Methionine aminopeptidase 2	MOUSE	Q3UI33	Q3UI33|O08663|Q3TMN1	54972	62	17	47.5	279.57
		Opa1	26	145000000	19	1599967	2003082	1550165	1426510	0.293	0.397	24	0.433	0.53	24	-0.093	0.472	24	7	9800000	7	85341	143108	200081	263247	-1.521	0.336	7	-0.807	0.223	7	-0.218	0.198	7	2	369	369.1	Isoform 2 of Dynamin-like 120 kDa protein, mitochondrial	MOUSE	P58281-2	P58281-2|H7BX01|P58281|E0CXD1	116104	33	19	20	279.11
		Ddx39b	39	533000000	20	5528714	3916876	2565627	2302551	1.108	0.654	36	0.69	1.16	36	-0.035	0.548	36	15	55900000	10	245148	1076086	859610	839117	-1.848	0.472	15	0.267	0.315	15	0.009	0.122	15	2	370	370.1	Spliceosome RNA helicase Ddx39b	MOUSE	Q9Z1N5	Q9Z1N5	49491	54	21	44.3	279.01
		Ddx39a	27	402000000	15	3763350	2849810	1477727	1468010	1.092	0.587	25	0.823	0.863	25	-0.087	0.445	25	13	49100000	9	224890	953621	752896	728550	-1.823	0.614	13	0.295	0.346	13	0.009	0.11	13	2	370	370.2	ATP-dependent RNA helicase DDX39A	MOUSE	Q8VDW0	Q8VDW0|D6RHT5|Q8VDW0-2	49580	40	16	39.5	220.11
		Pak2	17	98400000	12	745508	433918	463045	521623	0.153	0.479	12	-0.01	0.849	12	-0.276	0.327	12	24	50300000	14	104086	362465	729539	554240	-1.555	1.05	22	-0.462	0.387	24	0.461	0.278	24	2	371	371.1	Serine/threonine-protein kinase PAK 2	MOUSE	Q8CIN4	Q8CIN4|Q61036|Q61036-2|O88643|G5E884|S4R2K7	58214.6	41	17	43.5	278.05
		Usp5	34	285000000	19	2151062	1083677	959036	996857	0.92	0.685	28	-0.076	0.794	28	-0.263	0.446	28	3	727000	2	4179	7291	8341	7206	-0.76	0.161	2	0.034	0.093	2	0.199	0.051	2	2	372	372.1	Ubiquitin carboxyl-terminal hydrolase 5	MOUSE	P56399	P56399|Q3U4W8	96744.4	37	19	28.3	278.01
		Rps3a	42	918000000	16	1728675	2718130	4105336	4887777	-1.176	0.702	37	-0.59	0.947	37	-0.099	0.659	37	23	127000000	14	405977	1055341	1516198	1389658	-1.706	0.402	21	-0.296	0.36	21	0.005	0.278	21	2	373	373.1	40S ribosomal protein S3a	MOUSE	P97351	P97351	30112.6	65	19	61.3	277.41
		colG	20	57100000	19	911107	664172	854757	1536708	0.592	1.31	19	0.054	1.423	19	0.61	1.187	19	6	15000000	6	92322	104666	99754	128285	-0.478	0.448	6	-0.202	0.231	6	-0.236	0.158	6	2	374	374.1	Collagenase	CLOHI	Q9X721	Q9S0X0|Q9X721	126354	26	21	22	277.35
		Hsd17b13	57	1190000000	12	1113899	2568399	4564180	4821667	-1.91	0.904	53	-0.546	0.728	54	-0.141	0.38	54	29	140000000	15	448692	992672	1380134	1627830	-1.645	0.708	28	-0.735	0.553	28	-0.28	0.258	28	2	375	375.1	Isoform 2 of 17-beta-hydroxysteroid dehydrogenase 13	MOUSE	Q8VCR2-2	Q8VCR2-2|Q8VCR2|A8Y5N4	33757	86	15	53	277.06
		Rplp0	82	4480000000	15	5348176	8980430	17392788	11885519	-1.039	0.678	78	-0.329	0.828	79	0.175	0.655	79	51	286000000	15	564247	2170622	3153122	3225285	-2.278	1.005	49	-0.439	0.582	50	0.123	0.358	50	2	376	376.1	60S acidic ribosomal protein P0	MOUSE	P14869	P14869|E9Q070	34387	133	16	55.5	276.47
		Myo5c	13	38800000	12	646358	435644	567194	542692	0.449	1.112	9	-0.023	0.761	9	-0.002	0.372	9	17	66400000	14	269830	473158	611217	666682	-1.804	0.879	15	-0.639	0.432	15	-0.071	0.182	15	2	377	377.1	Protein Myo5c	MOUSE	E9Q1F5	E9Q1F5|P21271-3|G3X9Y9|P21271|G5E8G6	204011	30	23	12.3	275.89
		Myo5a	22	59200000	20	1111835	666613	649723	697971	0.704	1.013	18	0.346	0.779	18	-0.15	0.523	18	4	6340000	4	54981	145247	131510	154532	-1.355	0.449	4	0.01	0.487	4	-0.247	0.241	4	2	377	377.2	Unconventional myosin-Va	MOUSE	Q99104	Q99104|D3Z4J3|D3YZ62	217189	26	20	10.8	256.81
		Hnrnpll	18	75000000	9	708587	451675	326360	353977	0.613	0.713	18	0.335	0.596	18	-0.131	0.581	18	26	36200000	14	127852	498916	473459	392717	-1.22	0.659	22	0.427	0.533	24	0.297	0.296	24	2	378	378.1	Heterogeneous nuclear ribonucleoprotein L-like	MOUSE	Q921F4	Q921F4|V9GXB6|Q921F4-4	64979.5	44	16	34	275.72
		Phb	36	508000000	16	1949155	4124591	3124592	2542060	-0.259	0.557	32	0.675	0.76	32	0.16	0.519	32	22	72900000	12	465627	499121	649458	727012	-0.604	0.469	21	-0.518	0.356	21	-0.078	0.368	21	2	379	379.1	Prohibitin	MOUSE	P67778	P67778	29876.6	58	17	63.6	275.59
		Coro1c	29	296000000	18	3159776	1886488	3248206	3339825	-0.222	0.354	27	-0.765	0.66	27	-0.118	0.517	27	12	28900000	9	112084	305950	484688	361943	-2.488	1.056	12	-0.446	0.543	12	0.48	0.197	12	2	380	380.1	Coronin-1C	MOUSE	Q9WUM4	Q9WUM4|E9PX03|Q920M5-4|Q920M5-2|Q920M5|B9EIZ7|Q920M5-3	53804.6	41	19	35.6	275.32
		Gm20425	34	478000000	16	1101450	1900291	3283070	2938864	-1.255	0.756	32	-0.317	0.927	32	0.037	0.339	32	14	322000000	10	167880	367799	458032	503946	-1.53	0.313	12	-0.639	0.557	12	-0.1	0.262	12	2	381	381.1	Protein Gm20425	MOUSE	E9Q035	E9Q035|P47758|Q921I1	109962	48	17	18	275.13
		Vwa8	21	86900000	19	932504	806661	857851	855674	0.179	0.508	18	0.111	0.461	18	-0.018	0.387	18	9	11100000	8	85141	201938	212042	200805	-1.235	0.39	8	0.033	0.218	8	0.152	0.175	8	2	382	382.1	von Willebrand factor A domain-containing protein 8	MOUSE	Q8CC88	Q8CC88|Q8CC88-2|Q8CC88-3	214501	30	21	12.3	274.98
		Ckap5	19	45900000	18	991877	661269	377134	357776	1.283	0.408	14	0.629	0.71	14	-0.023	0.293	14	11	15600000	10	88305	210502	172946	147091	-0.891	0.65	11	0.653	0.578	11	0.189	0.322	11	2	383	383.1	Cytoskeleton-associated protein 5	MOUSE	K3W4R5	K3W4R5|A2AGT5|A2AGT5-3|Z4YL78|A2AGT5-2	227286	30	23	11.9	274.73
		Ampd2	26	155000000	19	858470	799152	1806011	2742612	-1.676	0.424	22	-1.611	0.744	22	-0.727	0.49	22	16	29300000	13	122444	334217	1047367	670720	-2.319	1.021	16	-1.125	0.684	16	0.618	0.148	16	2	384	384.1	AMP deaminase 2	MOUSE	A2AE27	A2AE27|Q9DBT5|O08739	95378.9	42	22	23.1	273.99
		Trim28	30	199000000	17	2077260	708599	795168	873039	1.029	0.903	29	-0.539	0.757	28	-0.218	0.534	28	6	6280000	4	28375	113410	85997	100756	-1.826	0.414	6	0.287	0.226	6	-0.008	0.429	6	2	385	385.1	Transcription intermediary factor 1-beta	MOUSE	Q62318	Q62318|Q62318-2	90614.2	36	17	34.2	273.44
		Hnrnpa2b1	43	1560000000	17	6722113	2203710	3325624	3565966	0.918	0.761	37	-0.648	1.559	37	-0.379	0.726	37	30	313000000	13	577940	3898895	4824831	3734364	-1.985	0.854	27	-0.172	0.443	27	0.344	0.216	27	2	386	386.1	Heterogeneous nuclear ribonucleoproteins A2/B1	MOUSE	O88569	O88569|O88569-2|O88569-3	37459.1	73	19	55.5	272.84
		Psmd12	30	229000000	19	2805767	2556508	2140311	2022196	0.343	0.455	29	0.063	0.774	29	0.009	0.39	29	10	15200000	10	84809	252515	405305	343441	-2.02	0.772	10	-0.638	0.531	10	0.193	0.196	10	2	387	387.1	26S proteasome non-ATPase regulatory subunit 12	MOUSE	Q9D8W5	Q9D8W5|B1AT36|Q3TRH2	53293.7	40	22	50	272.27
		Sec63	18	150000000	15	773959	1203708	1481891	1307033	-1	0.766	18	-0.171	0.637	18	0.004	0.546	18	8	12000000	8	62594	170310	205394	281784	-2.132	0.905	7	-0.653	0.539	8	-0.443	0.459	8	2	388	388.1	Translocation protein SEC63 homolog	MOUSE	Q8VHE0	Q8VHE0	88267.8	26	17	27.1	271.56
		Cbs	37	273000000	16	763619	911989	3255494	2535614	-1.562	1.011	32	-1.23	1.282	33	0.147	1.029	33	10	29400000	8	115481	219064	596234	469779	-1.68	1.158	9	-0.737	0.569	9	0.217	0.179	9	2	389	389.1	Cystathionine beta-synthase	MOUSE	Q91WT9	Q91WT9|Q91WT9-2	62284.3	47	18	37.9	269.52
		Cpe	45	999000000	18	8490395	3178144	2443972	1795733	1.919	0.932	39	0.68	1.035	39	0.241	0.432	39	5	3430000	3	28345	120226	48678	45331	-0.67	0.495	4	1.42	0.353	4	0.054	0.117	4	2	390	390.1	Carboxypeptidase E	MOUSE	Q00493	Q00493	53654.3	50	18	42	269.2
		Eftud1	14	56100000	13	492503	398417	492621	583896	-0.391	0.653	13	-0.583	0.554	13	-0.402	0.516	13	17	28300000	15	70907	322995	523855	401009	-2.127	1.146	15	-0.311	0.552	16	0.363	0.302	16	2	391	391.1	Elongation factor Tu GTP-binding domain-containing protein 1	MOUSE	Q8C0D5	Q8C0D5	127201	31	20	22.4	268.73
		Nckap1	22	125000000	16	1506694	907072	1083059	1449434	0.027	0.348	20	-0.424	0.486	20	-0.504	0.333	20	7	23500000	6	86869	387168	459711	443013	-2.169	0.617	7	-0.413	0.272	7	0.155	0.188	7	2	392	392.1	Nck-associated protein 1	MOUSE	A2AS98	A2AS98|P28660|P28660-2|Q8K1X4	130821	29	17	15.5	267.59
		Eif2s2	29	445000000	14	1116813	1193886	2530655	2848187	-1.257	0.561	27	-1.271	0.666	27	-0.411	0.376	27	19	125000000	13	200205	701991	1096685	954309	-1.988	0.936	18	-0.577	0.589	19	0.263	0.15	19	2	393	393.1	Eukaryotic translation initiation factor 2 subunit 2	MOUSE	Q99L45	Q99L45	38433.7	48	17	47.7	267
		Atp6v1b2	33	235000000	18	1681364	952376	1237869	1524026	0.147	0.64	28	-0.227	0.924	28	-0.353	0.677	28	15	15100000	8	90811	210832	272210	219260	-1.312	0.601	12	-0.058	0.244	13	0.37	0.262	13	2	394	394.1	V-type proton ATPase subunit B, brain isoform	MOUSE	P62814	P62814|Q91YH6	56892.1	48	18	42.2	266.83
		Dnajc7	21	95400000	16	1243570	1144571	1101849	1378182	-0.16	0.282	20	-0.371	0.36	20	-0.385	0.361	20	17	37700000	13	168150	585093	951857	877474	-2.538	0.605	17	-0.618	0.306	17	0.251	0.188	17	2	395	395.1	DnaJ homolog subfamily C member 7	MOUSE	Q9QYI3	Q9QYI3	57273.6	38	18	39.6	265.47
Matrisome-associated	ECM-affiliated Proteins	Anxa4	30	451000000	16	1156521	1622662	1843693	1457060	-0.654	0.662	27	0.382	0.664	27	0.098	0.588	27	13	29500000	11	714807	503207	457568	478243	0.964	0.487	12	-0.062	0.324	12	0.047	0.165	12	2	396	396.1	Annexin A4	MOUSE	P97429	P97429|S4R1F2	36200.4	43	17	55.1	264.35
Matrisome-associated	ECM Regulators	Cela1	276	37700000000	13	3982531	5153076	25163392	45283270	-2.241	1.296	212	-1.799	1.439	220	-0.989	0.95	227	231	14300000000	12	969150	7169451	36458842	16598221	-2.265	1.215	161	-0.756	0.567	180	0.964	0.409	180	2	397	397.1	Chymotrypsin-like elastase family member 1	MOUSE	Q91X79	Q91X79	29413.6	507	14	78.1	263.86
		Ak3	31	390000000	12	875476	1332194	2216950	2349471	-1.123	0.617	28	-0.695	0.708	28	-0.242	0.409	28	15	48300000	11	79343	284026	567605	481023	-2.357	1.088	13	-0.726	0.201	14	0.214	0.215	14	2	398	398.1	GTP:AMP phosphotransferase AK3, mitochondrial	MOUSE	Q9WTP7	Q9WTP7	25482.9	46	14	67.8	263.86
		Prpf40a	15	99800000	12	1089131	1322178	696356	832051	0.243	0.583	14	0.934	1.161	14	-0.348	0.447	14	18	40300000	13	532013	443652	479808	412127	0.588	0.771	15	0.192	0.409	15	0.255	0.192	15	2	399	399.1	Pre-mRNA-processing factor 40 homolog A	MOUSE	Q9R1C7	Q9R1C7|Q9R1C7-2	108764	33	18	15.8	263.69
		Palld	9	31800000	7	192570	228690	364008	237226	-0.475	0.554	6	-0.246	0.429	6	0.399	0.457	6	20	43500000	16	237141	595925	664324	897325	-1.661	0.976	20	-0.586	0.514	20	-0.357	0.229	20	2	400	400.1	Isoform 6 of Palladin	MOUSE	Q9ET54-6	Q9ET54-6|Q9ET54-4|Q9ET54-3|Q9ET54|Q9ET54-5|Q9ET54-2|Q5DTJ9	152091	29	18	15.9	263.52
		Acat1	41	392000000	15	2837148	1379317	2393522	2261242	0.205	0.46	40	-0.702	0.641	40	-0.252	0.366	40	12	32900000	7	113410	346449	324673	310990	-1.361	0.608	12	0.2	0.168	12	0.101	0.189	12	2	401	401.1	Acetyl-CoA acetyltransferase, mitochondrial	MOUSE	Q8QZT1	Q8QZT1	45157.7	53	15	48.5	263.41
		Gart	25	120000000	18	1660262	2252986	1438085	1354826	-0.194	0.731	25	-0.419	1.215	25	-0.007	0.387	25	0	0	0														1	402	402.1	Trifunctional purine biosynthetic protein adenosine-3	MOUSE	Q64737	Q64737|Q64737-2|D6RCG1	108700	25	18	22.8	263.25
		Ddost	36	801000000	16	1324766	4119881	4642020	3729513	-1.579	0.545	31	0.196	1.028	32	0.088	0.61	32	23	83100000	13	548818	1029540	982889	1298378	-1.02	0.535	23	-0.273	0.536	23	-0.325	0.225	23	2	403	403.1	Dolichyl-diphosphooligosaccharide--protein glycosyltransferase 48 kDa subunit	MOUSE	O54734	O54734	49255.2	59	18	42.6	262.97
		Mthfd1l	22	492000000	15	1179738	1036852	1334491	1422971	-0.227	0.493	20	-0.361	0.732	20	0.147	0.388	20	8	8280000	8	93634	133839	150256	179936	-0.667	0.491	7	-0.037	0.521	7	0.114	0.425	7	2	404	404.1	Monofunctional C1-tetrahydrofolate synthase, mitochondrial	MOUSE	Q3V3R1	Q3V3R1	106583	30	20	23.5	262.19
		Ola1	36	476000000	19	1896158	1805090	2812111	2949303	-0.717	0.365	31	-0.561	0.699	32	-0.247	0.559	32	16	86300000	9	142783	510710	1178871	930040	-2.544	0.777	15	-0.726	0.47	16	0.237	0.357	16	2	405	405.1	Obg-like ATPase 1	MOUSE	Q9CZ30	Q9CZ30|B1AYJ9|Q9CZ30-2	44956.9	52	19	55	261.7
		Lrrc59	56	1200000000	15	983051	1537476	3707388	3382670	-1.58	0.79	50	-0.892	0.788	51	-0.201	0.652	51	29	126000000	12	205407	750962	793693	958189	-2.214	0.962	27	-0.435	0.386	28	-0.101	0.379	28	2	406	406.1	Leucine-rich repeat-containing protein 59	MOUSE	Q922Q8	Q922Q8	35333.2	85	15	50.4	261.19
Matrisome-associated	ECM Regulators	Serpinh1	20	267000000	14	1838043	1690000	1041461	890784	0.919	0.421	19	0.872	0.953	19	0.192	0.38	19	19	49600000	12	153150	711211	388556	532733	-1.797	0.91	17	0.461	0.413	17	-0.341	0.266	17	2	407	407.1	Serpin H1	MOUSE	P19324	P19324	46646.9	39	16	41.7	261.01
		Eif3e	35	551000000	17	2072625	2305098	2518779	2676242	-0.264	0.448	34	-0.153	0.546	34	-0.147	0.571	34	25	82400000	15	217961	665535	1149527	1006582	-2.069	0.731	24	-0.711	0.458	24	0.191	0.166	24	2	408	408.1	Eukaryotic translation initiation factor 3 subunit E	MOUSE	P60229	P60229	52619.2	60	18	39.1	260.26
		Map1b	20	103000000	16	1647785	778152	409860	334648	1.922	0.797	17	0.872	0.669	17	-0.194	0.52	17	9	8590000	7	31828	147911	85370	84351	-1.179	0.354	9	0.849	1.05	9	0.094	0.17	9	2	409	409.1	Microtubule-associated protein 1B	MOUSE	P14873	P14873|A2ARP8|Q9QYR6-2|Q9QYR6	271505	29	18	10.5	258.97
		Dnaja2	22	147000000	15	939447	1276952	1253481	1317354	-0.577	0.276	21	-0.261	0.647	21	-0.379	0.634	21	26	44100000	14	151585	492788	869570	673512	-2.024	0.645	22	-0.434	0.403	22	0.407	0.242	23	2	410	410.1	DnaJ homolog subfamily A member 2	MOUSE	Q9QYJ0	Q9QYJ0	46372.4	48	18	55.5	258.21
		Cpt2	21	182000000	17	1775431	1811620	1790434	1474683	0.06	0.59	21	0.303	0.713	21	-0.225	0.469	21	5	6230000	5	79101	78291	67990	64916	0.152	0.408	5	0.3	0.281	5	0.027	0.634	5	2	411	411.1	Carnitine O-palmitoyltransferase 2, mitochondrial	MOUSE	P52825	P52825|A2A8E7	74549.7	26	19	34.3	258.11
		Cops4	22	134000000	15	1723685	1500552	1250453	1193960	0.337	0.424	21	0.293	0.556	21	0.033	0.51	21	9	8110000	6	46015	154112	266408	219654	-2.02	0.281	8	-0.479	0.243	8	0.253	0.303	8	2	412	412.1	COP9 signalosome complex subunit 4	MOUSE	O88544	O88544	46569.3	31	17	48.7	258.1
		Ssb	32	297000000	17	2897975	2309671	2023603	2072960	0.39	0.443	32	0.056	0.734	32	-0.191	0.53	32	15	16800000	10	201542	343127	394253	302866	-0.731	0.461	14	0.145	0.283	14	0.327	0.254	14	2	413	413.1	Lupus La protein homolog	MOUSE	P32067	P32067|D6RI87	47926.8	47	18	39.7	258.06
Matrisome-associated	ECM-affiliated Proteins	Anxa5	26	246000000	16	1505151	3258366	1494255	1330324	-0.042	0.548	20	1.043	0.836	20	-0.124	0.411	20	12	32700000	9	555310	320301	425850	325561	0.729	0.379	11	0.012	0.267	11	0.452	0.186	11	2	414	414.1	Annexin A5	MOUSE	P48036	P48036	35808.9	38	16	50.4	257.65
		Sec16a	16	75500000	13	731790	414475	785305	954676	-0.342	0.368	11	-1.313	0.64	11	-0.618	0.449	11	23	60700000	14	89355	419385	1098860	828616	-2.39	1.429	18	-0.954	0.413	19	0.468	0.191	19	2	415	415.1	Protein Sec16a	MOUSE	A2AIX1	A2AIX1|E9QAT4	257837	39	20	11.6	257.59
		Ank3	14	2010000000	12	377439	450157	474406	611153	-1.177	0.904	13	-0.658	0.833	13	-0.35	0.393	13	13	31200000	12	57244	196087	467558	432804	-2.67	0.741	12	-1.036	0.351	12	0.159	0.259	12	2	416	416.1	Ankyrin-3	MOUSE	S4R2S8	S4R2S8|G5E8K5|G5E8K3|G5E8K2|G5E8K5-3|S4R1S2|G5E8K5-2|S4R165|S4R2J6|G5E8K5-4|G5E8K5-5|S4R2F5|S4R187|S4R2C1|G5E8K5-6|S4R1X7|G3X971|Q3UVY0|W4VSQ0	218332	27	18	10.8	257.38
		Ank1	12	30300000	10	449241	288345	209385	452802	1.185	0.994	11	0.635	1.165	11	-0.249	0.611	11	0	0	0														1	416	416.2	Isoform 6 of Ankyrin-1	MOUSE	Q02357-6	Q02357-6|Q02357-4|Q0VGY9|D3YTV8|Q02357|E9QNT8|B7ZW98|Q02357-2|G5E8J2|Q02357-5|D3Z5M4|Q02357-3|G8JL84|G3UY11|D6RJ51	210743	12	10	6.6	131.1
		Ank2	7	10900000	6	243675	207223	119207	140534	0.55	0.905	7	0.403	0.574	7	-0.013	0.236	6	1	1470000	1	5354	22537	87435	75952	-3.826	0	1	-1.753	0	1	0.203	0	1	2	416	416.3	Isoform 4 of Ankyrin-2	MOUSE	Q8C8R3-4	Q8C8R3-4|S4R291|S4R249|Q8C8R3-2|S4R1F9|S4R245|Q8C8R3|S4R285|Q8C8R3-5|S4R2D0|S4R2F3|S4R2H6|Q8C8R3-3|S4R1V6	435314	8	6	2	81.82
		Psmd5	19	93400000	15	1010615	854585	662332	702157	0.483	0.441	18	0.334	0.542	18	-0.147	0.329	18	5	17400000	5	23327	60026	73642	79226	-1.548	0.662	5	-0.266	0.508	5	-0.052	0.245	5	2	417	417.1	26S proteasome non-ATPase regulatory subunit 5	MOUSE	Q8BJY1	Q8BJY1	56370.5	24	16	39.2	257.3
		Uqcrc1	34	809000000	14	1456401	3777943	4322471	2919599	-0.78	0.895	31	0.378	0.638	33	0.109	0.625	32	19	38800000	12	361776	409082	513024	614814	-0.689	0.812	18	-0.544	0.589	18	-0.232	0.299	18	2	418	418.1	Cytochrome b-c1 complex subunit 1, mitochondrial	MOUSE	Q9CZ13	Q9CZ13	53478.4	53	15	43.3	256.6
		Abcf2	24	219000000	17	1727075	1189037	2545937	2927402	-0.768	0.335	24	-1.095	0.604	24	-0.365	0.378	24	5	13800000	5	47182	205668	358243	269119	-2.352	0.419	5	-0.409	0.179	5	0.395	0.167	5	2	419	419.1	ATP-binding cassette sub-family F member 2	MOUSE	Q99LE6	Q99LE6	72351	29	18	27.3	255.67
		Pah	31	222000000	16	811321	1104608	2289786	2630447	-1.678	0.645	23	-1.15	0.702	23	-0.195	0.451	23	14	17600000	9	47554	169595	461799	343324	-2.689	0.661	7	-1.104	0.184	8	0.513	0.164	8	2	420	420.1	Phenylalanine-4-hydroxylase	MOUSE	P16331	P16331|D3YZ73	52412.4	45	18	40.1	253.81
		Ddx19a	21	130000000	14	1518886	822900	930849	1020027	0.438	0.555	18	-0.235	1.045	18	-0.246	0.354	18	11	24500000	9	76280	356062	513223	454557	-2.698	0.517	10	-0.315	0.329	10	0.162	0.233	10	2	421	421.1	ATP-dependent RNA helicase DDX19A	MOUSE	Q61655	Q61655|Q8BZY3|Q8R3C7|Q9QY15	54388.5	32	17	34.3	253.02
		Glud1	22	99300000	14	1077284	696761	1374702	1280782	-0.428	0.53	20	-1.13	0.699	20	-0.085	0.491	20	13	30300000	12	225748	472152	388945	406201	-0.62	0.665	13	0.339	0.654	13	0.054	0.41	13	2	422	422.1	Glutamate dehydrogenase 1, mitochondrial	MOUSE	P26443	P26443	61678	35	17	35.6	252.9
		Mccc2	26	152000000	16	382213	465276	1082670	1085705	-1.458	0.717	24	-0.861	0.569	24	-0.146	0.579	24	2	958000	2	8099	13116	19611	20888	-0.864	0.638	2	-0.252	0.52	2	0.184	0.331	2	2	423	423.1	Methylcrotonoyl-CoA carboxylase beta chain, mitochondrial	MOUSE	Q3ULD5	Q3ULD5	61948.5	28	16	38.8	252.48
		Usp14	22	206000000	18	2059812	1443344	1514028	1193304	0.714	0.495	19	0.428	0.844	19	0.016	0.473	19	4	3180000	4	33318	69727	111932	95898	-1.603	0.358	2	-0.455	0.063	2	0.228	0.061	2	2	424	424.1	Ubiquitin carboxyl-terminal hydrolase 14	MOUSE	Q9JMA1	Q9JMA1|E9PYI8	56457.4	26	18	37.5	252.19
		Xrn2	12	71500000	11	700446	386037	470435	554785	0.285	0.488	12	-0.436	0.607	12	-0.42	0.445	12	15	96700000	13	90990	285380	317499	273525	-1.764	0.923	13	-0.077	0.621	13	0.235	0.259	13	2	425	425.1	5'-3' exoribonuclease 2	MOUSE	Q9DBR1	Q9DBR1|Q9DBR1-2	109655	27	18	23.8	252.1
		Eif2s1	29	700000000	15	2081250	2140842	4216443	5353744	-1.318	0.612	26	-1.302	0.902	26	-0.431	0.537	26	16	106000000	11	228435	951196	1457824	1173412	-2.549	0.691	16	-0.479	0.381	16	0.262	0.122	16	2	426	426.1	Eukaryotic translation initiation factor 2 subunit 1	MOUSE	Q6ZWX6	Q6ZWX6	36392.8	45	17	55.8	251.75
		Srsf3	44	1050000000	12	5215279	4284488	2615191	5623183	0.031	0.59	38	-0.198	1.338	38	-0.734	0.752	38	81	1950000000	15	5352166	6813044	5242741	4195167	0.391	0.538	71	0.315	0.753	71	0.304	0.277	71	2	427	427.1	Serine/arginine-rich splicing factor 3	MOUSE	P84104	P84104|P84104-2|A2A4X6	19557.5	125	16	54.8	251.2
		Srsf7	25	411000000	11	1648703	1793368	1214265	1810578	-0.135	0.528	21	0.27	1.558	21	-0.603	0.861	21	46	806000000	13	1693097	2586419	1828513	1493538	0.168	0.438	39	0.448	0.756	39	0.097	0.25	39	2	427	427.2	Serine/arginine-rich splicing factor 7	MOUSE	Q8BL97	Q8BL97|Q8BL97-2|Q8BL97-4|Q8BL97-3	31045.2	71	14	39.3	216.01
		Drg1	25	123000000	12	658303	715496	865848	1095657	-0.877	0.393	25	-0.558	0.475	25	-0.403	0.286	25	21	61800000	13	129967	441049	1048723	797729	-2.385	0.643	20	-1.041	0.35	20	0.269	0.21	20	2	428	428.1	Developmentally-regulated GTP-binding protein 1	MOUSE	P32233	P32233	40796.6	46	16	51.2	251.13
		Fndc3a	21	117000000	19	833214	998894	1678259	1477646	-1.107	0.546	21	-0.631	0.706	21	0.123	0.398	21	5	2830000	4	36534	82746	90794	104365	-1.538	0.187	5	-0.427	0.438	5	-0.243	0.241	5	2	429	429.1	Fibronectin type-III domain-containing protein 3A	MOUSE	Q8BX90	Q8BX90	133896	26	20	18.2	251.01
		Golga3	8	17300000	8	159984	92890	129600	208986	-0.384	0.214	6	-1.048	0.296	6	-0.652	0.163	6	13	13100000	13	143415	349098	290605	250215	-1.865	0.886	13	-0.094	0.581	13	0.295	0.251	13	2	430	430.1	Golgin subfamily A member 3	MOUSE	E9QP99	E9QP99|P55937|P55937-1	167744	21	17	13.5	250.87
		Luc7l2	25	437000000	10	2209270	2683578	1281858	2007109	0.28	0.353	25	0.526	0.507	25	-0.636	0.395	25	44	685000000	15	1316534	4838170	3879857	3239514	-1.213	0.571	43	0.411	0.436	43	0.202	0.22	43	2	431	431.1	Putative RNA-binding protein Luc7-like 2	MOUSE	Q7TNC4	Q7TNC4|Q7TNC4-4|Q05CX5|Q7TNC4-3|Q7TNC4-2|E9PX54|E9Q715	46981.6	69	15	32.1	250.74
		Luc7l	14	209000000	6	1486964	1910016	814563	1292886	0.27	0.526	14	0.745	0.513	14	-0.639	0.362	14	27	324000000	10	598101	1941256	1671496	1413653	-1.203	0.587	27	0.411	0.513	27	0.16	0.278	27	2	431	431.2	Putative RNA-binding protein Luc7-like 1	MOUSE	Q9CYI4	Q9CYI4|Q9CYI4-2|D6RGP6|D6REI1	44332.8	41	10	27.2	146.34
		Nbas	20	83700000	20	1203743	1221062	1334931	1146240	-0.012	0.341	18	0.128	0.492	18	0.161	0.485	18	10	14000000	10	65623	191035	345837	334675	-2.354	0.735	9	-0.508	0.62	10	-0.239	0.512	10	2	432	432.1	Protein Nbas	MOUSE	E9Q411	E9Q411	269022	30	21	8.7	250.72
		Eif3m	24	136000000	14	867265	640810	1444962	1677357	-0.715	0.518	21	-0.326	1.026	21	-0.257	0.613	21	11	17500000	6	32329	61564	88127	70787	-1.171	0.695	7	-0.207	0.534	7	0.31	0.181	7	2	433	433.1	Eukaryotic translation initiation factor 3 subunit M	MOUSE	Q99JX4	Q99JX4|A2A702	42972.6	35	15	45.7	249.85
		Hbs1l	15	86300000	13	415754	454207	813366	938525	-1.275	0.397	13	-0.923	0.621	13	-0.446	0.254	13	19	53800000	13	124280	337004	632445	482553	-2.09	0.871	17	-0.391	0.382	18	0.397	0.205	18	2	434	434.1	HBS1-like protein	MOUSE	Q69ZS7	Q69ZS7|Q69ZS7-2|L7N209|J3KMK0|Q69ZS7-3	75669.7	34	16	31.6	249.73
		Etfb	38	726000000	15	2479899	2342213	5984859	5317002	-1.094	0.807	33	-0.855	1.013	33	0.1	0.539	33	12	58900000	11	158676	488686	535928	457765	-1.543	0.267	11	0.198	0.328	11	0.208	0.131	11	2	435	435.1	Electron transfer flavoprotein subunit beta	MOUSE	Q9DCW4	Q9DCW4	27851	50	15	67.4	248.56
		Nploc4	17	110000000	14	1122272	698316	1072492	1199156	-0.185	0.317	15	-0.705	0.42	15	-0.242	0.385	15	19	46300000	13	71544	383279	670712	536389	-2.159	1.165	15	-0.42	0.503	18	0.393	0.169	18	2	436	436.1	Nuclear protein localization protein 4 homolog	MOUSE	P60670	P60670|P60670-2	68985.8	36	17	33.8	248.52
		Mcm7	24	219000000	16	2640265	1420355	701925	629875	1.909	1.055	24	0.83	0.828	24	0.078	0.515	24	4	5660000	4	28990	82497	43300	42724	-0.261	0.506	4	1.54	0.699	4	0.22	0.439	4	2	437	437.1	DNA replication licensing factor MCM7	MOUSE	Q61881	Q61881|D3Z6N3	81836.9	28	16	26.2	247.76
		Tjp2	16	65100000	14	1268341	942566	1062660	1251787	-0.13	0.434	16	-0.384	0.503	16	-0.33	0.244	16	16	39600000	14	195301	483817	786922	696889	-1.827	0.725	15	-0.713	0.333	16	0.186	0.184	16	2	438	438.1	Tight junction protein ZO-2	MOUSE	Q9Z0U1	Q9Z0U1	131506	32	19	17.9	247.09
		Diap1	12	44100000	11	525024	358697	523994	599936	-0.371	0.297	11	-0.897	0.493	11	-0.281	0.245	11	16	26400000	12	100241	328535	537417	518121	-2.43	1.113	14	-0.56	0.384	14	0.041	0.234	14	2	439	439.1	Protein diaphanous homolog 1	MOUSE	E9PV41	E9PV41|O08808|E9PXV7|Q6NS79|D3Z074	141198	28	18	14.3	246.79
		Phb2	28	299000000	17	1528992	2872188	2458384	2115037	-0.461	0.534	25	0.623	0.927	25	0.167	0.614	25	23	61800000	14	606335	453752	600240	616801	-0.039	0.293	21	-0.611	0.431	21	-0.047	0.252	21	2	440	440.1	Prohibitin-2	MOUSE	O35129	O35129	33295.8	51	19	65.2	246.59
		Gcat	54	462000000	14	688826	1051156	1931177	2275483	-1.281	0.546	44	-0.631	0.828	44	-0.292	0.506	44	36	94300000	11	249418	602597	866996	685117	-1.494	0.875	28	-0.156	0.486	33	0.471	0.315	33	2	441	441.1	2-amino-3-ketobutyrate coenzyme A ligase, mitochondrial	MOUSE	O88986	O88986|E9PWY6	45500.3	90	15	47.3	246.2
		Mon2	19	64400000	19	1015506	961461	759490	742787	0.483	0.521	17	0.321	0.482	17	0.029	0.28	17	5	3150000	5	20231	75238	72839	89752	-2.156	0.248	5	-0.311	0.2	5	-0.308	0.184	5	2	442	442.1	Protein MON2 homolog	MOUSE	Q80TL7	Q80TL7|B9EKJ3|Q80TL7-2	191243	24	21	12.1	245.85
		Strap	15	75900000	9	1021858	641765	1009675	1187763	-0.455	0.511	14	-1.095	0.989	14	-0.148	0.262	14	20	46100000	12	93645	418074	888084	605780	-2.325	0.845	19	-0.526	0.232	20	0.634	0.231	20	2	443	443.1	Serine-threonine kinase receptor-associated protein	MOUSE	Q9Z1Z2	Q9Z1Z2	38726.8	35	14	50.2	245.82
		Atp2b1	27	136000000	17	1456888	1466804	866755	664661	0.689	0.747	26	0.867	0.649	26	0.13	0.447	26	5	3220000	3	13981	16990	19464	19764	-0.661	0.398	5	-0.217	0.059	5	0.083	0.265	5	2	444	444.1	Calcium-transporting ATPase	MOUSE	G5E829	G5E829	135714	32	17	15.6	245.09
		Atp2b4	20	73500000	13	1157033	1094212	713855	528795	0.752	0.776	18	0.758	0.656	18	0.145	0.477	18	5	5080000	3	19729	33193	50171	109904	-0.661	1.391	5	-0.238	0.844	5	-0.196	0.66	5	2	444	444.2	Calcium-transporting ATPase	MOUSE	Q6Q477	Q6Q477|E9Q828|F7AAP4|Q32ME1	134207	25	13	11.2	172.47
		Atp2b3	11	46700000	7	708455	605239	379354	220149	1.345	1.137	10	1.272	0.81	10	0.35	0.638	10	2	1510000	1	7327	10211	10123	11977	-0.699	0.038	2	-0.228	0.01	2	-0.261	0.066	2	2	444	444.3	Calcium-transporting ATPase	MOUSE	Q0VF55	Q0VF55|A2ALL9|Q8C048	135556	13	7	5.9	93.53
		Atp2b2	7	31900000	6	703877	588487	398869	223872	1.384	0.989	7	0.82	0.776	7	0.845	0.597	7	0	0	0														1	444	444.4	Calcium-transporting ATPase	MOUSE	F8WHB1	F8WHB1|Q9R0K7|S4R1C4	137979	7	6	5.4	82.48
		Mcm4	27	245000000	17	2277322	1716223	734683	658341	0.947	1.174	25	1.04	0.828	25	-0.022	0.423	25	0	0	0														1	445	445.1	DNA replication licensing factor MCM4	MOUSE	P49717	P49717	97419.1	27	17	27	245.07
		Tagln2	31	368000000	11	1653628	905942	1744596	1956170	-0.274	0.619	30	-0.561	0.861	30	-0.269	0.619	30	25	45800000	12	121495	330490	717806	552775	-2.02	0.937	22	-0.616	0.415	23	0.304	0.269	23	2	446	446.1	Transgelin-2	MOUSE	Q9WVA4	Q9WVA4	22566.2	56	16	77.8	244.88
		Tagln3	1	2120000	1	11222	1086	3130	6478	0.793	0	1	-2.577	0	1	-1.049	0	1	2	8230000	2	15206	66354	203121	144643	-1.997	1.354	2	-0.389	0.771	2	0.51	0.02	2	2	446	446.2	Transgelin-3	MOUSE	Q9R1Q8	Q9R1Q8	22641.4	3	3	18	35.87
		Ppp1cb	38	353000000	14	992028	912787	1155632	1402165	-0.856	0.513	32	-0.634	0.54	33	-0.45	0.45	33	21	67900000	13	95083	344672	538838	414641	-2.212	0.632	16	-0.046	0.508	17	0.323	0.261	17	2	447	447.1	Serine/threonine-protein phosphatase PP1-beta catalytic subunit	MOUSE	P62141	P62141	37984.9	59	15	59	244.69
		Ppp1ca	34	354000000	14	1275706	1102174	1232734	1404296	-0.79	0.57	30	-0.54	0.606	31	-0.481	0.452	31	20	65400000	13	133496	526521	814480	616013	-2.369	0.71	17	-0.007	0.436	18	0.356	0.259	18	2	447	447.2	Serine/threonine-protein phosphatase PP1-alpha catalytic subunit	MOUSE	P62137	P62137	38281.1	54	15	56.9	243.57
		Ppp1cc	29	233000000	12	1316052	967552	1161431	1294999	-0.856	0.608	26	-0.634	0.593	27	-0.53	0.402	27	14	32700000	10	60656	279036	387600	268150	-2.369	0.702	11	0.183	0.385	12	0.343	0.317	12	2	447	447.3	Isoform Gamma-2 of Serine/threonine-protein phosphatase PP1-gamma catalytic subunit	MOUSE	P63087-2	P63087-2|P63087	39245.3	43	13	47.4	213.03
		Sacm1l	22	228000000	18	1024410	1740884	1824807	1499444	-0.711	0.388	21	0.228	0.596	21	0.026	0.527	21	7	20000000	7	149114	291235	284337	354408	-1.195	0.323	7	-0.403	0.191	7	-0.368	0.161	7	2	448	448.1	Phosphatidylinositide phosphatase SAC1	MOUSE	Q9EP69	Q9EP69	67513.1	29	18	30.8	244.67
		Rangap1	21	89100000	16	1652206	918751	750662	780353	0.974	0.634	20	0.218	1.005	20	-0.29	0.507	20	5	6180000	5	25954	162631	178204	161133	-2.595	0.56	5	0.033	0.138	5	0.192	0.166	5	2	449	449.1	Ran GTPase-activating protein 1	MOUSE	P46061	P46061	64043.3	26	17	32.4	244
		Atxn10	24	124000000	18	1920327	1886111	1089943	895631	1.09	0.696	23	0.799	0.916	23	0.122	0.415	23	2	1750000	2	14383	47036	54172	54757	-1.62	0.358	2	-0.183	0.041	2	0.072	0.098	2	2	450	450.1	Ataxin-10	MOUSE	P28658	P28658	54333.5	26	18	38.7	243.62
		Pacsin2	20	210000000	12	1064071	1006234	1587440	2050226	-0.823	0.453	18	-0.865	0.483	17	-0.386	0.333	18	15	50800000	11	202211	359000	781174	649759	-2.513	1.054	12	-0.91	0.822	14	0.262	0.305	14	2	451	451.1	Protein kinase C and casein kinase substrate in neurons protein 2	MOUSE	Q9WVE8	Q9WVE8	56174.2	35	15	31.2	243.54
		2016-09-09	24	222000000	18	1635395	1292189	955398	1141877	0.588	0.773	24	0.252	0.69	24	-0.376	0.473	24	13	24200000	7	77272	285846	282765	287277	-2.011	0.775	13	0.055	0.359	13	0.059	0.227	13	2	452	452.1	Isoform 3 of Septin-9	MOUSE	Q80UG5-3	Q80UG5-3|Q80UG5|A2A6U3|Q80UG5-2	65116.1	37	18	33.5	243.06
		Itga6	18	93900000	16	401443	775291	888417	701615	-0.826	0.289	16	0.034	0.55	16	0.373	0.267	16	3	2330000	3	20997	34618	52453	52271	-1.599	0.207	3	-0.517	0.302	3	0.174	0.209	3	2	453	453.1	Integrin alpha-6	MOUSE	Q61739	Q61739|Q61739-2	123298	21	16	17.9	242.87
		Rpl7a	57	1810000000	14	2021536	2743400	4534590	4436000	-1.104	0.626	52	-0.385	0.935	52	-0.103	0.449	52	30	182000000	12	331622	1346835	1474718	1809861	-2.111	0.767	27	-0.316	0.407	27	-0.334	0.34	27	2	454	454.1	60S ribosomal protein L7a	MOUSE	P12970	P12970|F6VBB8|F6SSI5	30147.2	87	16	46.9	242.67
		Psmd11	28	197000000	17	2235260	2289497	1787343	1802676	0.107	0.537	25	0.412	0.78	25	-0.124	0.349	25	8	5430000	6	20766	73982	99872	87784	-1.819	0.355	6	-0.302	0.203	6	0.268	0.168	6	2	455	455.1	26S proteasome non-ATPase regulatory subunit 11	MOUSE	Q8BG32	Q8BG32|G3UYL3|G3UYI4	47721.2	36	17	39.8	242.6
		Gbf1	23	99400000	18	1326063	1255895	1008337	961819	0.472	0.435	23	0.267	0.484	23	-0.042	0.378	23	3	2320000	3	18292	23063	25287	27116	-0.743	0.502	3	-0.307	0.338	3	0.053	0.205	3	2	456	456.1	Golgi-specific brefeldin A-resistance factor 1	MOUSE	Q6DFZ1	Q6DFZ1	208832	26	19	11.9	242.41
		Rps2	35	1570000000	14	4074865	4983805	9220694	8232464	-1.163	0.724	34	-0.535	1.188	34	0.15	0.541	34	28	290000000	14	558943	2000770	2278193	2481469	-2.067	0.488	27	-0.398	0.37	27	-0.077	0.227	27	2	457	457.1	40S ribosomal protein S2	MOUSE	P25444	P25444|D3YWJ3|J3QMG5|F6YTZ4|E9Q1N8|D3Z536	31516	63	16	48.4	242.1
		Ddb1	23	105000000	18	1316344	925777	1004127	999437	0.402	0.423	20	0.06	0.738	20	-0.046	0.325	20	7	11200000	7	52630	223991	266901	194340	-1.762	0.277	7	0.223	0.232	7	0.443	0.144	7	2	458	458.1	DNA damage-binding protein 1	MOUSE	Q3U1J4	Q3U1J4	128106	30	18	17.4	241.9
		Sec24a	17	71600000	14	525803	716193	991120	1130951	-1.092	0.31	17	-0.502	0.592	17	-0.258	0.282	17	12	24400000	10	47363	199426	540148	421629	-2.588	0.701	12	-0.69	0.372	12	0.467	0.184	12	2	459	459.1	Protein transport protein Sec24A	MOUSE	Q3U2P1	Q3U2P1|Q3U2P1-2	119522	29	16	18.7	241.46
		Sec24a	16	70400000	13	522159	709818	983760	1121878	-1.073	0.313	16	-0.421	0.611	16	-0.243	0.291	16	11	22300000	10	48987	197149	534616	419007	-2.608	0.88	11	-0.736	0.363	11	0.399	0.177	11	2	459	459.2	Protein transport protein Sec24A	MOUSE	A2AA71	A2AA71|A2AA72	119394	27	16	18.6	239.61
		Snrnp70	26	357000000	13	3253310	2707130	2005019	2757048	0.248	0.437	25	-0.212	0.555	25	-0.389	0.435	25	22	124000000	14	478051	1146258	1184746	1039787	-1.038	0.468	21	0.135	0.349	21	0.098	0.247	21	2	460	460.1	U1 small nuclear ribonucleoprotein 70 kDa	MOUSE	Q62376	Q62376|Q62376-2	52048.2	48	16	30.1	240.86
Matrisome-associated	ECM-affiliated Proteins	Anxa7	33	244000000	17	1718756	2271547	2417122	2106050	-0.469	0.542	33	-0.095	0.753	32	-0.081	0.505	33	21	61600000	14	260564	559279	1036149	946281	-1.779	0.555	21	-0.674	0.359	21	0.138	0.254	21	2	461	461.1	Annexin A7	MOUSE	Q07076	Q07076	50209.7	54	17	36.5	240.54
		Rap1gap	21	97800000	12	519380	450048	773366	1066764	-1.253	0.49	19	-1.136	0.583	19	-0.505	0.263	19	24	77500000	13	134966	502597	1144674	795370	-2.4	0.741	20	-1.009	0.552	20	0.416	0.324	20	2	462	462.1	Isoform 2 of Rap1 GTPase-activating protein 1	MOUSE	A2ALS5-2	A2ALS5-2|A2ALS5-3|A2ALS5|A2ALS4|A2ALS5-4	81062.3	45	16	24.3	240.5
		Carkd	29	309000000	14	715599	996341	2578284	2290573	-1.308	0.647	27	-1.037	0.946	27	-0.144	0.373	27	21	69900000	13	154796	431825	1078269	890418	-2.32	0.928	17	-1.093	0.381	21	0.313	0.289	21	2	463	463.1	ATP-dependent (S)-NAD(P)H-hydrate dehydratase	MOUSE	K3W4M4	K3W4M4|Q9CZ42|Q9CZ42-3|J3QMM7|Q9CZ42-2|J3QN06|J3QPU6	39424.6	50	14	49.5	240.17
		Ddx42	12	45800000	9	709255	482651	410682	516518	0.955	0.871	11	-0.018	0.705	11	-0.348	0.289	11	20	46800000	14	98234	652102	519335	534260	-2.116	0.791	19	0.414	0.316	20	0.012	0.234	20	2	464	464.1	ATP-dependent RNA helicase DDX42	MOUSE	Q810A7	Q810A7|Q810A7-2	102248	32	16	19.8	239.73
		Alcam	21	137000000	14	454968	1113147	837014	658270	-0.594	0.569	20	0.495	0.772	20	0.16	0.405	20	4	976000	2	18900	28478	17020	20335	-0.115	0.061	4	0.551	0.706	4	-0.183	0.282	4	2	465	465.1	CD166 antigen	MOUSE	Q61490	Q61490|E9Q4G8|E9Q3Q6|Q5MPX5	65775.6	25	16	35.6	239.14
		Arfgef2	18	65800000	15	1380039	1183375	992035	916180	0.491	0.419	17	0.288	0.568	17	-0.069	0.309	17	12	19700000	11	80251	389381	315185	304458	-1.853	0.598	10	0.372	0.433	12	-0.06	0.31	12	2	466	466.1	Brefeldin A-inhibited guanine nucleotide-exchange protein 2	MOUSE	A2A5R2	A2A5R2	204689	30	17	10.4	239.05
		Arfgef1	12	42200000	10	879819	905228	683394	593399	0.491	0.369	11	0.684	0.422	11	-0.127	0.386	11	10	12400000	9	57746	251681	218962	205043	-1.623	0.579	8	0.372	0.479	10	0.128	0.364	10	2	466	466.2	Brefeldin A-inhibited guanine nucleotide-exchange protein 1	MOUSE	G3X9K3	G3X9K3|D3YYK9	210664	22	14	9.4	190.51
		Cul5	16	73700000	16	1206013	911634	642935	636580	0.77	0.525	16	0.535	0.469	16	0.04	0.423	16	5	1780000	5	19398	53181	59818	59469	-1.634	0.844	5	-0.128	0.419	5	-0.094	0.134	5	2	467	467.1	Cullin 5	MOUSE	G3X914	G3X914|E9PV12|Q9D5V5|E9Q6Z0	99610.3	21	17	19.2	238.5
		Gstm2	38	628000000	17	793532	1096809	6565896	5462317	-2.032	0.963	34	-1.64	0.929	34	-0.021	0.701	34	8	35700000	6	78044	169795	563176	367372	-2.262	0.76	7	-1.128	0.337	7	0.718	0.174	7	2	468	468.1	Glutathione S-transferase Mu 2	MOUSE	P15626	P15626|D3YX76|Q80W21|D3YVP5|D3YVP6|O35660|G5E8M7|F6Y363	25887.4	46	15	66	238.45
		Gstm1	30	735000000	12	893486	1483941	7703636	6217765	-1.901	0.909	26	-1.172	1.021	26	0.318	0.814	26	12	59700000	8	163817	331694	958396	612124	-2.039	0.846	11	-0.92	0.396	11	0.64	0.244	11	2	468	468.2	Glutathione S-transferase Mu 1	MOUSE	P10649	P10649	26083.6	42	12	52.7	189.85
		Gstm5	14	243000000	10	530083	781934	3020420	2407474	-0.957	0.944	11	0.089	1.357	11	0.215	0.712	11	3	17200000	2	56719	100009	296625	208573	-2.039	0.52	3	-1.101	0.145	3	0.559	0.133	3	2	468	468.3	Glutathione S-transferase Mu 5	MOUSE	P48774	P48774|E9PV63|E9Q024	27033.8	17	10	41.9	123.27
		Gstm4	12	262000000	7	420640	454415	4064363	3723254	-2.2	0.861	10	-1.601	1.195	10	0.096	0.758	10	4	17300000	3	56719	100009	296625	208573	-2.039	0.52	3	-1.101	0.145	3	0.559	0.133	3	2	468	468.4	Glutathione S-transferase mu 4	MOUSE	Q8R5I6	Q8R5I6|A2AE91|J3QQ61	25690.2	16	7	30.2	99.82
		Ogdh	22	108000000	19	724194	567080	1266298	837832	-0.208	0.519	19	-0.455	0.707	19	0.366	0.592	19	9	13300000	7	85131	141959	78781	81961	0.112	0.656	7	0.886	0.69	7	-0.111	0.349	7	2	469	469.1	Isoform 3 of 2-oxoglutarate dehydrogenase, mitochondrial	MOUSE	Q60597-3	Q60597-3|Q60597-4|Q60597|Z4YJV4|Q60597-2	119375	31	20	20.1	238.39
		Ogdhl	9	72100000	8	377307	286822	501885	369430	0.055	0.501	8	-0.326	0.918	8	0.378	0.587	8	7	11400000	6	120037	146759	41402	36263	1.534	0.578	5	1.968	0.671	5	0.106	0.43	5	2	469	469.2	Protein Ogdhl	MOUSE	E9Q7L0	E9Q7L0	117568	16	11	11.3	105.18
		Mecr	29	191000000	14	734123	889682	2184037	2850873	-1.347	0.626	28	-1.295	0.916	28	-0.501	0.471	28	11	19500000	8	32287	115624	290922	216860	-2.362	0.909	10	-0.648	0.36	10	0.431	0.142	10	2	470	470.1	Trans-2-enoyl-CoA reductase, mitochondrial	MOUSE	Q9DCS3	Q9DCS3	40570.2	40	16	62.7	238.33
		Mut	24	120000000	16	539435	585469	1279712	1315036	-1.096	0.441	22	-1.15	0.732	22	-0.088	0.466	23	3	2790000	3	22175	47030	78078	71422	-1.812	0.305	3	-0.576	0.088	3	0.133	0.167	3	2	471	471.1	Methylmalonyl-CoA mutase, mitochondrial	MOUSE	P16332	P16332	83299.1	27	16	26.3	238.32
		Lrrc47	24	218000000	16	2032240	831640	1189648	1609016	0.192	0.51	24	-0.526	0.666	24	-0.453	0.419	23	10	13000000	8	38940	179035	190593	136150	-1.287	0.798	9	0.458	0.332	10	0.553	0.305	10	2	472	472.1	Leucine-rich repeat-containing protein 47	MOUSE	E9PV22	E9PV22|Q505F5	66587.5	34	16	37.9	237.84
		Cttn	10	45200000	9	1182417	407369	595893	686006	0.659	0.683	10	-0.737	0.774	10	-0.141	0.272	10	19	103000000	14	363334	1103275	1537382	1231621	-1.754	0.686	19	-0.087	0.342	19	0.299	0.243	19	2	473	473.1	Src substrate cortactin	MOUSE	Q60598	Q60598|Q921L6	61419.8	29	16	29.1	236.9
		Maob	25	361000000	14	2133982	4971126	2077886	1500119	0.458	0.58	24	1.79	0.986	24	0.129	0.597	24	10	25700000	8	473180	481587	202536	305522	0.62	0.296	9	0.735	0.353	9	-0.475	0.315	9	2	474	474.1	Amine oxidase [flavin-containing] B	MOUSE	Q8BW75	Q8BW75|E9Q3X6|E9PVL9	59070.2	35	16	36.1	236.34
		Smarcc2	19	76400000	17	1723482	803155	565419	554722	1.452	0.504	18	0.324	0.548	18	-0.018	0.317	18	4	4150000	3	23829	112892	62638	67067	-1.579	0.665	3	1.025	0.485	3	-0.218	0.175	3	2	475	475.1	SWI/SNF complex subunit SMARCC2	MOUSE	Q6PDG5	Q6PDG5|Q3UID0|Q6PDG5-2	133001	23	17	14	236.17
		Smarcc1	12	55300000	10	742803	558298	287918	319739	0.963	0.596	10	0.817	0.79	10	-0.166	0.443	10	2	3180000	2	20902	104031	60101	63710	-1.607	0.027	2	0.631	0.394	2	-0.097	0.121	2	2	475	475.2	SWI/SNF complex subunit SMARCC1	MOUSE	P97496	P97496|Q3UNN4|P97496-2|D3Z1X8|Q3UZD0	123401	14	10	11.7	119.62
		Ap1g1	27	203000000	18	1758043	1729193	1348347	1288074	0.359	0.515	25	0.339	0.729	25	-0.098	0.549	25	8	10700000	8	88868	286209	301463	330697	-1.81	0.389	8	-0.338	0.461	8	-0.161	0.208	8	2	476	476.1	AP-1 complex subunit gamma-1	MOUSE	Q8CBB7	Q8CBB7|P22892	92576.1	35	19	24.1	235.84
		Ap1g2	5	23800000	4	341877	305131	251847	241388	0.435	0.585	5	0.076	0.345	5	-0.012	0.13	5	3	4460000	3	77461	253277	137888	171871	-2.031	0.981	3	-0.396	0.871	3	-0.335	0.258	3	2	476	476.2	AP-1 complex subunit gamma-like 2	MOUSE	O88512	O88512|D6RFT7	88660.3	8	5	4.6	44.47
		Luc7l3	23	138000000	13	1691666	1354084	661529	1018024	0.627	0.477	20	0.239	0.863	20	-0.655	0.423	20	31	96600000	14	280583	1951893	1202668	1209307	-1.446	1.337	25	0.692	0.439	26	0.015	0.248	26	2	477	477.1	Isoform 2 of Luc7-like protein 3	MOUSE	Q5SUF2-2	Q5SUF2-2|Q5SUF2-3|Q5SUF2|F8WGA8	58891.1	54	16	30.5	235.82
		Nudc	25	264000000	14	2735179	2335722	1598659	2040197	0.838	1.072	24	0.835	1.39	24	-0.144	0.425	24	13	36700000	11	179447	672796	519594	398258	-1.79	0.934	12	0.539	0.581	12	0.317	0.34	12	2	478	478.1	Nuclear migration protein nudC	MOUSE	O35685	O35685	38357.3	38	15	45.4	235.31
		Arfgef3	14	45700000	12	803529	661773	728377	743115	-0.154	0.511	14	-0.211	0.478	14	-0.328	0.558	14	11	13000000	11	47712	157902	218493	193787	-2.193	1.004	9	-0.29	0.39	11	0.13	0.367	11	2	479	479.1	Brefeldin A-inhibited guanine nucleotide-exchange protein 3	MOUSE	Q3UGY8	Q3UGY8	243396	25	17	10.4	235.24
		Pycr2	37	488000000	13	1142426	1160345	1883572	2141891	-0.735	0.712	29	-0.82	1.081	29	-0.158	0.52	29	23	94700000	12	211997	615270	824644	683641	-1.697	0.872	21	-0.223	0.589	21	0.136	0.281	21	2	480	480.1	Pyrroline-5-carboxylate reductase 2	MOUSE	Q922Q4	Q922Q4	34000.8	60	14	50.3	235.14
		Pycr1	33	364000000	14	777731	1123171	1433202	1766721	-1.537	0.787	28	-0.783	1.068	28	-0.435	0.576	28	20	56500000	9	146996	392370	777762	624592	-1.617	0.908	18	-0.568	0.542	20	0.324	0.406	20	2	480	480.2	Pyrroline-5-carboxylate reductase 1, mitochondrial	MOUSE	Q922W5	Q922W5	32658.1	53	14	53.7	229.39
		Mdh1	30	881000000	16	2950853	2121763	8374205	5846021	-0.915	0.534	26	-1.469	1.135	26	0.49	0.766	26	16	68900000	11	308617	515259	1272370	1058084	-1.878	0.872	16	-0.813	0.75	16	0.241	0.165	16	2	481	481.1	Malate dehydrogenase, cytoplasmic	MOUSE	P14152	P14152	36681.7	46	16	40.7	234.89
		Rps6	32	951000000	11	1538135	2513964	3915124	3729200	-1.083	0.657	30	-0.933	1.105	30	-0.025	0.556	30	29	229000000	14	691329	1757759	2108749	2460374	-1.636	0.612	25	-0.411	0.417	25	-0.189	0.209	25	2	482	482.1	40S ribosomal protein S6	MOUSE	P62754	P62754	28851.3	61	15	46.5	233.98
		Prdx1	98	6490000000	14	17601425	9680033	17483445	18789085	-0.06	0.615	90	-0.722	0.989	90	-0.299	0.555	90	62	1250000000	12	902959	7901291	8600494	7960424	-2.672	0.843	56	-0.066	0.569	56	0.145	0.275	56	2	483	483.1	Peroxiredoxin-1	MOUSE	P35700	P35700	22404.3	160	14	63.8	233.37
		Prdx4	40	1620000000	11	2586944	2876670	6437044	7448144	-0.961	1.008	32	-0.813	1.072	32	-0.314	0.389	32	27	350000000	8	684730	1621716	3272547	2832746	-2.849	0.684	22	-0.665	0.466	22	0.292	0.223	22	2	483	483.2	Peroxiredoxin-4	MOUSE	O08807	O08807	31280.1	67	12	56.2	193.55
		Hdac6	21	264000000	15	4636828	1075417	1003178	1104760	1.919	1.063	19	-0.167	1.029	19	-0.226	0.451	19	12	27400000	8	82800	586665	356647	264138	-1.584	0.779	11	0.917	0.921	12	0.407	0.345	12	2	484	484.1	Histone deacetylase 6	MOUSE	Q9Z2V5	Q9Z2V5	127667	33	15	14.9	232.79
		Rpl15	26	492000000	14	1038654	1420419	1955961	2845262	-1.127	0.849	20	-0.749	1.318	20	-0.426	0.684	20	38	237000000	18	634190	1336294	1256253	1709250	-1.248	0.619	33	-0.254	0.516	33	-0.383	0.28	33	2	485	485.1	60S ribosomal protein L15	MOUSE	Q9CZM2	Q9CZM2|E9QAZ2	24259.7	64	19	62.2	232.67
		Cacybp	28	198000000	16	2614029	2099209	1385204	1992368	0.125	0.483	27	-0.06	0.846	27	-0.418	0.348	27	23	117000000	12	179366	1031281	1386658	1036019	-2.651	1.026	22	0.107	0.423	22	0.446	0.221	22	2	486	486.1	Calcyclin-binding protein	MOUSE	Q9CXW3	Q9CXW3	26623.8	51	17	64.1	232.42
		Pck2	17	87800000	13	474837	432180	1041396	847390	-1.045	0.584	16	-0.888	0.884	16	-0.054	0.62	16	11	19100000	7	148845	267405	227204	216696	-0.558	0.367	10	0.326	0.315	10	0.09	0.313	10	2	487	487.1	Phosphoenolpyruvate carboxykinase [GTP], mitochondrial	MOUSE	Q8BH04	Q8BH04	71382.5	28	15	28.1	232.06
		Ap3m1	18	120000000	10	588671	956395	602272	774553	-0.376	0.237	17	-0.061	0.644	17	-0.363	0.35	17	18	46100000	11	77843	398117	435135	371391	-2.021	1.139	17	0.147	0.486	18	0.223	0.531	18	2	488	488.1	AP-3 complex subunit mu-1	MOUSE	Q9JKC8	Q9JKC8|H7BWY2|Q8R2R9|D6RI63	47277.6	36	12	44.4	232.05
		Uqcrfs1	24	402000000	14	790610	1419459	1880460	1724011	-1	0.569	22	-0.372	0.523	22	-0.124	0.399	22	9	30100000	7	176772	200032	228712	275861	-0.592	0.434	8	-0.502	0.224	8	-0.141	0.117	8	2	489	489.1	Cytochrome b-c1 complex subunit Rieske, mitochondrial	MOUSE	Q9CR68	Q9CR68	29652.4	33	15	61.3	231.95
		2210010C04Rik	200	18300000000	13	3817067	2918870	28180112	50228565	-1.998	1.227	145	-1.605	1.318	147	-0.91	0.766	161	93	2410000000	8	347627	1652873	4770649	2387932	-2.027	1.151	69	-0.679	0.762	83	0.909	0.398	83	2	490	490.1	Protein 2210010C04Rik	MOUSE	Q9CPN9	Q9CPN9	27106.2	293	13	70.8	231.76
		Dnaja1	22	145000000	12	1131877	1119163	1129192	1234596	-0.166	0.73	21	0.155	1.25	21	-0.16	0.442	21	17	41100000	9	129555	418044	792539	564669	-1.999	0.653	17	-0.258	0.375	17	0.464	0.185	17	2	491	491.1	DnaJ homolog subfamily A member 1	MOUSE	P63037	P63037	45609.1	39	15	36.2	230.8
		Samm50	17	89400000	14	843854	1346753	1273764	962524	-0.337	0.644	17	0.419	0.8	17	0.29	0.227	17	8	10200000	8	109181	151048	174314	220255	-1.024	0.672	8	-0.467	0.301	8	-0.397	0.267	8	2	492	492.1	Sorting and assembly machinery component 50 homolog	MOUSE	Q8BGH2	Q8BGH2	52262.4	25	18	42	230.37
		Cbr1	25	291000000	16	1172301	1582292	3049228	2984997	-1.351	0.524	23	-0.98	0.594	23	-0.01	0.458	23	6	10100000	5	55216	142840	290206	210170	-2.072	0.611	6	-0.711	0.287	6	0.523	0.281	6	2	493	493.1	Carbonyl reductase [NADPH] 1	MOUSE	P48758	P48758	30925.9	31	17	60.2	230.32
Matrisome-associated	Secreted Factors	Hcfc1	20	202000000	15	1015693	580370	571487	642885	0.352	0.646	16	-0.153	0.472	16	-0.275	0.414	16	9	11000000	7	50646	196609	164631	142168	-1.373	0.706	6	0.501	0.311	6	0.189	0.258	6	2	494	494.1	Host cell factor 1	MOUSE	Q61191	Q61191|B1AUX2|G5E837	212316	29	20	12.4	230.04
		Myef2	16	41500000	14	1244015	558173	259932	275875	1.582	0.903	15	0.499	0.758	15	-0.241	0.412	15	11	28200000	10	121137	679132	274545	247448	-1.003	0.352	9	1.379	0.428	10	0.171	0.177	10	2	495	495.1	Myelin expression factor 2	MOUSE	Q8C854	Q8C854|Q8C854-3|A2ATP6|A2ATP5|Q8C854-2|Q8C854-1	63521.7	27	19	27.9	229.18
		Rpl13a	35	1030000000	14	1952022	2670438	6153546	5178547	-1.165	0.577	29	-0.818	0.887	29	-0.107	0.475	29	30	276000000	16	631292	2438155	1906206	3367241	-2.197	0.514	24	-0.373	0.375	24	-0.627	0.336	24	2	496	496.1	60S ribosomal protein L13a	MOUSE	P19253	P19253|E9Q5A0|S4R281	23577.9	65	17	56.6	228.93
		Ago2	22	103000000	17	1142753	850721	1170863	1411066	-0.351	0.294	20	-0.792	0.88	20	-0.377	0.262	20	3	5380000	3	15005	58333	90434	72550	-1.872	0.598	3	-0.361	0.218	3	0.372	0.121	3	2	497	497.1	Protein argonaute-2	MOUSE	Q8CJG0	Q8CJG0	98557.6	25	18	21.7	228.82
		Ago1	14	38000000	11	552354	339073	544581	685674	-0.037	0.325	12	-0.281	0.953	12	-0.377	0.244	12	4	4070000	4	19967	63391	116813	94440	-1.795	0.971	4	-0.22	0.66	4	0.32	0.096	4	2	497	497.2	Protein argonaute-1	MOUSE	Q8CJG1	Q8CJG1|Q8CJF8|Q8CJF8-2	98353.6	18	12	16.8	164.55
		Ago3	9	43500000	7	517441	337537	489473	609525	-0.192	0.987	8	-0.57	1.636	8	-0.305	0.277	8	0	0	0														1	497	497.3	Protein argonaute-3	MOUSE	Q8CJF9	Q8CJF9	98416.4	9	7	8.2	76.14
		Ehd2	10	67900000	10	460577	640624	439469	254715	0.584	0.39	9	1.466	0.938	9	0.304	0.615	9	20	29800000	14	151962	479686	438986	756070	-2.185	0.783	19	-0.804	0.586	20	-0.655	0.596	20	2	498	498.1	EH domain-containing protein 2	MOUSE	Q8BH64	Q8BH64	61344.5	30	16	30.3	228.63
		Ehd1	13	68800000	9	1206542	1809024	871433	667165	0.638	0.448	13	1.11	0.632	13	0.03	0.375	13	8	10900000	5	104052	271497	273922	266983	-1.767	0.814	8	-0.133	0.472	8	-0.163	0.318	8	2	498	498.2	EH domain-containing protein 1	MOUSE	Q9WVK4	Q9WVK4	60658.7	21	10	18.3	150.02
		Tpm3	11	108000000	10	645921	531402	869878	705061	0.328	0.477	9	0.236	0.856	9	0.38	0.396	9	18	67000000	15	403231	799975	793482	1086199	-1.448	0.634	18	-0.318	0.8	18	-0.299	0.413	18	2	499	499.1	Isoform 2 of Tropomyosin alpha-3 chain	MOUSE	P21107-2	P21107-2|D3Z2H9|D3Z6I8|E9Q7Q3|E9Q5J9|Q8K0Z5|P21107|E9Q450|P58771-2|E9Q454|Q8BP43|Q8BSH3|P58771|E9Q452|S4R2U0	29248.3	29	17	50.4	228.41
		Tpm2	8	69300000	7	457055	412229	768643	547631	-0.168	0.439	7	0.278	0.809	7	0.504	0.314	7	8	30800000	7	221289	414430	430470	699705	-1.565	0.55	8	-0.645	0.741	8	-0.602	0.246	8	2	499	499.2	Isoform 2 of Tropomyosin beta chain	MOUSE	P58774-2	P58774-2	33014.2	16	10	26.4	153.47
		Tpm1	8	77200000	7	436965	371009	715445	518303	0.298	0.45	6	0.257	0.864	6	0.461	0.403	6	8	31500000	7	222664	413985	422077	701404	-1.526	0.556	8	-0.678	0.735	8	-0.713	0.218	8	2	499	499.3	Tropomyosin alpha-1 chain	MOUSE	F8WID5	F8WID5|E9Q448|B7ZNL3	37469.2	16	10	22.6	146.32
		Tpm1	8	75900000	7	438015	381712	689959	522950	0.148	0.45	6	0.368	0.87	6	0.39	0.347	6	8	31500000	7	222664	413985	422077	701404	-1.526	0.556	8	-0.678	0.735	8	-0.713	0.218	8	2	499	499.4	Tropomyosin 1, alpha, isoform CRA_k	MOUSE	G5E8R2	G5E8R2|G5E8R1|E9Q455|E9Q456|E9Q453|G5E8R0|S4R261	28695.6	16	10	29	144.11
		Tpm2	8	70700000	7	450575	405624	754705	540673	-0.168	0.467	7	0.278	0.806	7	0.504	0.329	7	8	30800000	7	221289	414430	430470	699705	-1.565	0.55	8	-0.645	0.741	8	-0.602	0.246	8	2	499	499.5	Tropomyosin beta chain	MOUSE	A2AIM4	A2AIM4|P58774	33050.3	16	10	28.8	137.94
		Tpm4	7	16200000	5	263863	283754	256423	177816	0.558	0.35	6	0.772	0.254	6	0.416	0.351	6	7	13700000	6	164697	304865	269539	379266	-0.895	0.419	7	-0.282	0.674	7	-0.378	0.297	7	2	499	499.6	Tropomyosin alpha-4 chain	MOUSE	Q6IRU2	Q6IRU2	28581.3	14	8	29.4	110.12
		Camk2b	25	170000000	16	1887792	1126342	902112	1336327	1.065	1.315	20	0.662	1.545	20	-0.379	0.439	20	11	24200000	7	191103	622793	406662	366839	-1.655	0.933	11	0.437	0.442	11	-0.081	0.455	11	2	500	500.1	Calcium/calmodulin-dependent protein kinase II, beta, isoform CRA_b	MOUSE	Q5SVJ0	Q5SVJ0|Q5SVI1|Q68EG2|P28652|Q5SVI2|Q5SVI3|Q5SVI0|Q5SVJ1|Q5SVI9|Q923T9|Q923T9-2|Q923T9-3|F8WIS9|P11798	73871.8	36	16	22.9	228.04
		Camk2d	21	154000000	12	1415642	997182	942555	1293913	0.465	1.106	18	0.16	1.363	18	-0.289	0.548	18	14	25600000	10	197519	641277	432183	401306	-1.672	0.969	14	0.383	0.709	14	-0.118	0.504	14	2	500	500.2	Calcium/calmodulin-dependent protein kinase type II subunit delta	MOUSE	E9Q1T1	E9Q1T1|E9Q1V9|Q6PHZ2-5|Q6PHZ2|Q6PHZ2-4|Q6PHZ2-2|E9Q1W0|E9PXV3|Q8CCM0|D6RDQ8|E9QAJ4|E9PYZ8	60631.1	35	14	26.6	191.8
		Ehd4	19	152000000	14	1226043	1556089	861808	603234	0.91	0.728	17	0.951	0.688	17	0.129	0.465	17	12	22800000	8	79309	288592	276909	330767	-2.368	0.511	12	-0.253	0.264	12	-0.252	0.138	12	2	501	501.1	EH domain-containing protein 4	MOUSE	Q9EQP2	Q9EQP2	61707.7	31	16	32.7	228.04
		Ehd3	8	55200000	6	940607	1461054	665341	461053	0.82	0.473	8	1.498	0.502	8	0.166	0.36	8	2	4290000	1	65224	99831	77623	92177	-0.681	0.619	2	0.082	0.205	2	-0.254	0.052	2	2	501	501.2	EH domain-containing protein 3	MOUSE	Q9QXY6	Q9QXY6	60877	10	6	10.8	78.97
		Dnajb11	43	988000000	13	1051479	1506905	3137944	3271377	-1.227	0.697	42	-0.772	0.685	42	-0.009	0.483	42	26	122000000	12	126470	344171	860753	602284	-1.876	1.148	26	-0.765	0.849	26	0.52	0.318	26	2	502	502.1	DnaJ homolog subfamily B member 11	MOUSE	Q99KV1	Q99KV1	40839.6	69	13	40.7	227.8
		Rab3gap2	18	123000000	17	1031415	854803	877874	873758	0.399	0.429	14	0.212	0.545	14	-0.177	0.397	14	0	0	0														1	503	503.1	Rab3 GTPase-activating protein non-catalytic subunit	MOUSE	E9QKE4	E9QKE4|Q8BMG7|Q8BMG7-2	156235	18	17	13.9	227.68
		Acad9	26	144000000	16	1326049	1301670	1323857	1282700	-0.411	0.511	25	-0.094	0.522	25	-0.052	0.549	25	9	13800000	7	86202	204500	237149	242405	-1.241	0.485	9	-0.23	0.308	9	-0.048	0.142	9	2	504	504.1	Acyl-CoA dehydrogenase family member 9, mitochondrial	MOUSE	Q8JZN5	Q8JZN5	69234.4	35	16	26.7	227.54
		Hnrnph1	21	179000000	12	2142623	814752	1111990	1190922	0.71	0.527	19	-0.638	0.75	19	-0.482	0.449	19	26	79400000	12	215923	940561	1185053	815383	-1.946	0.759	25	0.229	0.515	25	0.638	0.384	25	2	505	505.1	Heterogeneous nuclear ribonucleoprotein H	MOUSE	Q8C2Q7	Q8C2Q7|O35737	51502.2	47	14	30.9	227.14
		Hnrnpf	15	133000000	10	1285197	1846112	803198	1128181	0.135	0.4	14	-0.441	1.309	14	-0.435	0.439	14	17	43700000	8	78744	343636	653324	425643	-2.213	0.671	14	-0.203	0.359	16	0.522	0.302	16	2	505	505.2	Heterogeneous nuclear ribonucleoprotein F	MOUSE	Q9Z2X1	Q9Z2X1|Q9Z2X1-2	46071.4	32	12	37.3	185.57
		Hnrnph2	14	147000000	9	1634995	670376	888529	945740	0.699	0.405	13	-0.724	0.792	13	-0.482	0.471	13	19	71700000	11	201059	915279	1270927	848363	-2.07	0.551	19	0.062	0.493	19	0.657	0.346	19	2	505	505.3	Heterogeneous nuclear ribonucleoprotein H2	MOUSE	P70333	P70333|J3QPH6	49564	33	12	28.5	168.28
		Epx	2	8490000	2	41617	167152	99174	48726	-0.333	0.224	2	1.113	1.034	2	0.913	0.237	2	19	34100000	18	730808	892818	333134	378486	1.006	0.59	19	1.158	0.432	19	-0.018	0.218	19	2	506	506.1	Eosinophil peroxidase	MOUSE	P49290	P49290	82291.5	21	18	24.5	227.03
		Mogs	18	182000000	11	536922	1291564	1636929	1157275	-1.042	0.519	18	0.148	0.457	18	0.03	0.488	18	14	22100000	12	195879	327968	358214	488217	-1.234	0.26	14	-0.506	0.23	14	-0.43	0.24	14	2	507	507.1	Mannosyl-oligosaccharide glucosidase	MOUSE	Q80UM7	Q80UM7	92000.8	32	15	21.2	226.53
		Plaa	18	80700000	15	1644964	919543	671390	656020	1.27	0.457	16	-0.302	0.8	16	-0.043	0.328	16	4	5940000	4	12456	37904	45539	43577	-2.03	1.005	3	-0.304	0.156	3	0.026	0.332	3	2	508	508.1	Phospholipase A-2-activating protein	MOUSE	P27612	P27612	88645.9	22	15	21.9	226.07
		Crat	25	76800000	15	819637	849074	1062209	1487717	-0.89	0.238	24	-0.994	0.551	24	-0.623	0.284	24	9	9700000	8	73127	157539	274964	249132	-2.214	0.919	8	-0.613	0.293	8	0.295	0.249	8	2	509	509.1	Carnitine O-acetyltransferase	MOUSE	P47934	P47934|H7BX88	71294.9	34	16	25	225.99
		Nop58	25	242000000	12	843035	1228594	1232180	1509528	-0.855	0.574	24	-0.179	0.498	24	-0.391	0.533	24	12	24300000	11	72690	245571	210890	304918	-1.883	0.677	11	-0.176	0.358	11	-0.337	0.329	11	2	510	510.1	Nucleolar protein 58	MOUSE	Q6DFW4	Q6DFW4	60855.4	37	14	34.1	225.97
		Krt7	20	1160000000	10	3095357	3059563	8572502	4785718	-0.175	0.8	18	-0.109	1.136	18	0.398	0.928	18	28	434000000	14	1470622	1074792	1809060	1433191	0.202	1.539	26	-0.529	0.49	26	0.225	0.56	26	2	511	511.1	Keratin, type II cytoskeletal 7	MOUSE	Q9DCV7	Q9DCV7|P03995|P03995-2	50707.9	48	16	31.9	225.79
		Krt73	26	1750000000	8	3229646	3791936	8454585	6836409	-0.905	0.885	24	-0.386	1.037	24	0.121	0.779	24	31	1440000000	8	4919643	4489037	8316279	6101375	0.218	0.754	30	-0.093	0.423	30	0.415	0.535	30	2	511	511.2	Keratin, type II cytoskeletal 73	MOUSE	Q6NXH9	Q6NXH9	59538	57	10	17.9	129.45
		Krt74	16	1330000000	3	2300366	2466687	6129034	4383647	-0.601	0.952	15	-0.081	1.121	15	0.2	0.594	15	20	1100000000	4	2094511	2592480	4428728	3529718	-0.523	0.887	20	-0.093	0.378	20	0.264	0.522	20	2	511	511.3	Keratin, type II cytoskeletal 74	MOUSE	Q6IFZ9	Q6IFZ9	55373.3	36	5	13.7	69.4
		Rps9	32	1130000000	12	2698542	5514578	7427533	6038237	-1.115	0.473	25	-0.125	0.676	25	0.064	0.395	25	28	232000000	15	428824	1752320	1762795	2594519	-2.373	0.689	24	-0.629	0.372	24	-0.438	0.276	24	2	512	512.1	40S ribosomal protein S9	MOUSE	Q6ZWN5	Q6ZWN5|Q9CXW7|D3YWH9|D3Z673	22648.1	60	15	56.7	225.6
		Golga1	7	33200000	5	443571	603150	318386	328299	-0.311	0.858	7	0.636	1.419	7	-0.176	0.424	7	13	19200000	12	72360	274780	341430	318812	-2.27	0.959	13	-0.339	0.246	13	0.05	0.231	13	2	513	513.1	Golgin subfamily A member 1	MOUSE	Q9CW79	Q9CW79|Q9CW79-2	87792.6	20	16	22	224.97
		Dstn	53	1240000000	14	3142980	3092370	7275480	6925912	-0.99	0.515	48	-0.871	0.87	48	-0.26	0.688	48	21	79300000	10	123693	373061	975534	735808	-2.223	0.77	17	-0.904	0.526	18	0.414	0.215	18	2	514	514.1	Destrin	MOUSE	Q9R0P5	Q9R0P5	18863.6	74	14	76.9	224.73
		Thrap3	16	123000000	10	1672711	595666	669299	829441	0.53	0.674	16	-0.302	0.698	16	-0.509	0.485	16	16	86600000	13	305902	1546389	1329101	1227124	-1.771	1.309	15	0.11	0.564	15	0.107	0.33	15	2	515	515.1	Thyroid hormone receptor-associated protein 3	MOUSE	Q569Z6	Q569Z6|Q8BZN7	108233	32	17	19.4	224.56
		Bclaf1	11	86800000	8	933924	340409	332333	404949	1.018	0.66	11	-0.108	0.786	11	-0.224	0.404	11	10	50300000	6	102151	234360	227820	177938	-1.324	0.982	10	0.4	0.383	10	0.232	0.29	10	2	515	515.2	Bcl-2-associated transcription factor 1	MOUSE	Q8K019	Q8K019|Q8K019-2|F8WI22|Q8K019-3	106114	21	10	11.8	152.71
		Pdia5	22	162000000	13	1497756	1671684	1390237	1932087	-0.246	0.392	22	-0.261	1.014	22	-0.437	0.411	22	10	14800000	8	67528	263412	330377	291484	-1.87	0.527	8	-0.171	0.31	8	0.186	0.14	8	2	516	516.1	Protein disulfide-isomerase A5	MOUSE	Q921X9	Q921X9	60007.8	32	15	27.6	224.36
		Osbp	15	76100000	14	788955	520354	555152	638050	0.233	0.607	14	-0.482	0.659	14	-0.184	0.333	14	3	2030000	3	25800	49476	78526	79788	-0.847	0.462	3	-0.462	0.313	3	-0.01	0.102	3	2	517	517.1	Oxysterol-binding protein 1	MOUSE	Q3B7Z2	Q3B7Z2|Q3B7Z2-2	89650.8	18	15	22.1	224.31
Core matrisome	Collagens	Col4a1	20	789000000	10	681590	328019	215004	184812	0.893	1.218	13	0.554	1.023	13	-0.227	0.757	13	42	2480000000	15	1119740	4398164	405915	511371	0.521	1.415	36	2.333	1.677	36	-0.18	0.806	36	2	518	518.1	Collagen alpha-1(IV) chain	MOUSE	P02463	P02463	161817	62	16	15.2	224.27
Core matrisome	Collagens	Col4a5	4	70400000	3	191198	164112	75621	83726	0.686	1.633	3	0.768	0.959	3	-0.102	0.099	3	21	115000000	10	319127	803006	320550	343246	0.049	0.78	20	0.852	0.922	20	-0.019	0.516	20	2	518	518.2	Col4a5 protein	MOUSE	Q63ZW6	Q63ZW6	163116	25	10	10.2	126.98
Core matrisome	Collagens	Col4a3	0	0	0														11	76600000	9	250853	573403	225271	279369	-0.193	0.772	11	1.047	0.648	11	-0.159	0.292	11	1	518	518.3	Collagen alpha-3(IV) chain	MOUSE	Q9QZS0	Q9QZS0	163378	11	9	7	105.31
		Ppid	21	193000000	14	2006063	1128415	2016463	2383191	0.202	0.733	21	-0.385	1.111	21	-0.242	0.588	21	5	14700000	5	88387	455531	664156	418838	-2.231	0.511	5	-0.106	0.376	5	0.57	0.146	5	2	519	519.1	Peptidyl-prolyl cis-trans isomerase D	MOUSE	Q9CR16	Q9CR16	41141.2	26	14	40	224.05
		Sntb1	16	362000000	13	452272	611959	851449	1021498	-1.463	0.611	14	-0.884	1.048	14	-0.321	0.509	14	13	14400000	10	70720	239404	325606	361400	-2.137	1.021	10	-0.58	0.24	10	-0.084	0.196	10	2	520	520.1	Beta-1-syntrophin	MOUSE	Q99L88	Q99L88|Q99L88-2	58479.5	29	17	37.4	223.34
		Aimp1	31	409000000	13	1921065	1293046	2029626	2736058	-0.973	0.589	31	-1.096	0.789	31	-0.662	0.416	31	17	55400000	10	172597	765843	1217859	1175501	-2.838	0.907	16	-0.709	0.63	16	0.118	0.189	16	2	521	521.1	Aminoacyl tRNA synthase complex-interacting multifunctional protein 1	MOUSE	P31230	P31230|Q3UZG4	34339	48	14	53.2	222.87
		Fh	22	103000000	16	876684	602263	2339595	1598793	-0.861	0.624	22	-1.522	0.934	22	0.392	0.5	22	6	9040000	6	57246	184544	217562	204978	-1.872	0.481	6	-0.091	0.16	6	0.133	0.17	6	2	522	522.1	Fumarate hydratase, mitochondrial	MOUSE	P97807	P97807|P97807-2	54584	28	16	31.5	222.51
		Cpne3	22	143000000	14	924659	830660	1818604	2274613	-1.447	0.434	18	-1.287	0.718	18	-0.283	0.519	18	5	6700000	5	69626	110571	133031	155167	-1.041	0.531	4	-0.384	0.428	4	-0.153	0.496	4	2	523	523.1	Copine-3	MOUSE	Q8BT60	Q8BT60|Q9DC53|Q8JZW4|Q8BLR2|Q0VE82|Q9Z140|Q3UYN2|P59108|Q9D6C8	60325.6	27	15	34.3	222.48
		Cpne1	8	66500000	6	564251	511668	641245	521319	0.2	0.756	8	-0.096	0.889	8	0.056	0.538	8	4	5350000	4	51629	93927	163690	128260	-1.486	0.41	4	-0.355	0.326	4	0.502	0.274	4	2	523	523.2	Copine-1	MOUSE	Q8C166	Q8C166|B7ZCP4|E9Q806|V9GWY2	59627.1	12	8	13.4	114.08
		Cpne9	4	15300000	2	28815	46290	71537	119781	-2.239	0.438	2	-1.531	0.393	2	-0.758	0.047	2	1	1160000	1	14914	21408	18233	33322	-1.16	0	1	-0.638	0	1	-0.87	0	1	2	523	523.3	Copine-9	MOUSE	Q1RLL3	Q1RLL3	62307.4	5	2	5.4	20.3
		Dync1li1	17	122000000	11	1050214	923391	762908	747023	0.487	0.433	16	0.351	0.769	16	-0.061	0.423	16	12	22100000	9	66946	257168	458958	384574	-2.299	0.761	12	-0.639	0.297	12	0.247	0.161	12	2	524	524.1	Cytoplasmic dynein 1 light intermediate chain 1	MOUSE	Q8R1Q8	Q8R1Q8	56898.5	29	15	30.4	222.03
		Dync1li2	7	26200000	6	466970	560042	279889	275236	0.481	0.688	7	0.847	1.126	7	-0.046	0.58	7	6	5600000	5	30805	115332	215130	195174	-2.152	0.933	6	-0.757	0.168	6	0.144	0.15	6	2	524	524.2	Cytoplasmic dynein 1 light intermediate chain 2	MOUSE	Q6PDL0	Q6PDL0	54502.7	13	7	14.6	100.89
		Cdk5rap3	17	126000000	14	978007	964358	1520300	1283307	-0.267	0.515	16	-0.313	0.39	16	-0.022	0.49	16	9	11400000	7	62967	294386	304608	337824	-1.652	0.937	9	-0.063	0.233	9	-0.065	0.22	9	2	525	525.1	CDK5 regulatory subunit-associated protein 3	MOUSE	Q99LM2	Q99LM2|F2Z486|D6RJ46|D6RII4	57389.1	26	16	30.6	221.94
		Echs1	53	2170000000	14	2973360	2556938	8049536	13519666	-1.771	0.878	51	-1.273	1.166	51	-0.613	0.624	51	31	259000000	12	278960	1308673	3015064	2197255	-2.284	1.187	27	-0.793	0.459	30	0.377	0.271	30	2	526	526.1	Enoyl-CoA hydratase, mitochondrial	MOUSE	Q8BH95	Q8BH95	31873.2	84	15	48.6	221.84
		Hsd17b4	18	102000000	14	1300857	1136466	916039	833589	0.495	0.714	17	0.332	0.604	17	0.097	0.545	17	6	9880000	5	54427	169104	174832	168767	-1.391	0.69	6	0.246	0.468	6	0.071	0.245	6	2	527	527.1	Peroxisomal multifunctional enzyme type 2	MOUSE	P51660	P51660	79993.9	24	15	23.5	221.54
		Clip1	8	52700000	8	187340	609665	430967	392243	-1.076	0.166	6	-0.879	1.323	6	-0.143	0.531	6	10	60100000	10	56616	154775	327675	220816	-2.215	0.407	9	-0.695	0.256	9	0.52	0.166	9	2	528	528.1	CAP-Gly domain-containing linker protein 1	MOUSE	F8WIA1	F8WIA1|D3Z2Z1|Q922J3|D3Z3M7|Q922J3-2	161861	18	16	11.9	221.38
		Clip2	3	7370000	3	219627	228431	294764	273751	-0.542	0.325	3	-0.302	0.23	3	0.105	0.237	3	4	2510000	4	15688	68938	72176	62375	-2.003	0.548	4	0.15	0.155	4	0.15	0.253	4	2	528	528.2	CAP-Gly domain-containing linker protein 2	MOUSE	Q9Z0H8	Q9Z0H8|Q9Z0H8-2	116422	7	7	6.4	85.53
		Eif5a	27	2060000000	8	1752359	1751362	3613250	3765906	-1.064	0.639	22	-0.991	1.013	22	-0.324	0.624	22	31	412000000	11	230170	1215716	2647872	1701534	-1.959	0.989	21	-0.33	0.592	25	0.577	0.355	27	2	529	529.1	Eukaryotic translation initiation factor 5A-1	MOUSE	P63242	P63242|Q8BGY2|J3QPS8	17060.2	58	12	69.4	220.8
		Nono	25	636000000	14	5720803	4234629	2313678	2448893	0.975	0.537	24	0.441	1.201	24	-0.182	0.465	24	22	120000000	15	382867	2408424	1469635	1305488	-1.741	0.603	21	0.756	0.582	21	0.22	0.216	21	2	530	530.1	Non-POU domain-containing octamer-binding protein	MOUSE	Q99K48	Q99K48|Q99K48-2	54654.1	47	16	31.7	220.46
		Etfdh	18	192000000	15	553699	1175518	1185726	1064334	-1.024	0.324	17	0.166	0.569	17	0.103	0.418	17	3	3830000	3	116344	98348	82923	92312	0.238	0.164	3	0.061	0.165	3	-0.172	0.087	3	2	531	531.1	Electron transfer flavoprotein-ubiquinone oxidoreductase, mitochondrial	MOUSE	Q921G7	Q921G7|Q6PF96	68945.5	21	15	30.1	220.39
		Cfh	17	68400000	17	1183725	553687	357205	325684	1.06	0.861	12	0.409	0.861	12	0.093	0.309	10	1	961000	1	9633	50068	9470	9661	-0.004	0	1	2.374	0	1	-0.029	0	1	2	532	532.1	Complement factor H	MOUSE	E9Q8I0	E9Q8I0|P06909|D6RGQ0|E9Q8H9|E9Q8B5|E9Q8B6|E9PUM5|Q4LDF6	145947	18	18	20.2	220.37
		Pafah1b1	26	429000000	14	2539096	1417904	3025355	3263410	-0.333	0.637	24	-0.992	1.071	24	-0.18	0.393	24	6	16500000	4	45066	187521	327488	270156	-2.455	0.236	5	-0.573	0.26	5	0.33	0.213	5	2	533	533.1	Platelet-activating factor acetylhydrolase IB subunit alpha	MOUSE	P63005	P63005|P63005-2	47239.7	32	15	36.3	220.11
		Rap1gap2	15	75500000	11	985111	513668	770083	1045083	-0.11	0.449	15	-0.892	0.863	15	-0.487	0.309	15	17	50000000	11	97316	528995	828225	532527	-2.022	1.087	14	0.207	0.562	16	0.599	0.262	16	2	534	534.1	Rap1 GTPase-activating protein 2	MOUSE	Q5SVL6	Q5SVL6|Q5SVL6-2	78765.9	32	14	24.4	220
		Smarca4	17	63400000	16	1535574	1008185	678460	679179	0.965	0.521	17	0.483	0.454	17	-0.107	0.361	17	5	8680000	4	19911	68870	43269	41725	-0.733	0.448	2	0.86	0.174	2	-0.07	0.149	2	2	535	535.1	Isoform 2 of Transcription activator BRG1	MOUSE	Q3TKT4-2	Q3TKT4-2|Q3TKT4|H3BLH0|F2Z4A9|Q6DIC0|H3BJK2|E9QAB8	182024	22	17	9.7	219.46
		Bpnt1	23	204000000	13	1255221	1216435	1051779	1184492	-0.028	0.416	21	-0.005	0.676	21	-0.276	0.435	21	2	2260000	2	11152	37131	48949	45144	-1.743	0.414	2	-0.028	0.379	2	0.173	0.078	2	2	536	536.1	3'(2'),5'-bisphosphate nucleotidase 1	MOUSE	Q9Z0S1	Q9Z0S1|D3Z0E6	33537.7	25	13	54.8	219.29
		Aldoa	24	198000000	14	977462	757868	2192440	1963713	-0.812	0.556	22	-1.27	0.847	21	-0.088	0.446	22	11	38700000	10	90412	412308	445970	481112	-1.579	0.785	10	-0.045	0.498	10	-0.032	0.287	10	2	537	537.1	Aldolase A splice variant 2	MOUSE	A6ZI44	A6ZI44|P05064|P00883|A6ZI46|Q9CPQ9|A6ZI47	45575.9	35	13	40.9	219.25
		Klc1	19	86700000	18	2000698	969015	793822	775349	1.221	0.5	17	0.388	0.365	17	-0.067	0.179	17	3	5930000	3	13217	86649	84929	72051	-2.55	0.155	2	0.037	0.33	2	0.148	0.136	2	2	538	538.1	Kinesin light chain 1	MOUSE	Q8CD76	Q8CD76|Q7TNF4|E9Q7C9|Q5UE59|O88447|Q91W40|D3Z710	70007.3	22	17	26.6	218.8
		Klc2	14	76300000	14	1649449	832836	569183	582638	1.435	0.654	14	0.499	0.585	14	-0.098	0.219	14	1	2430000	1	11182	75812	71546	58776	-2.394	0	1	0.367	0	1	0.284	0	1	2	538	538.2	Kinesin light chain 2	MOUSE	Q91YS4	Q91YS4|D3YXZ3|O88448	68818.1	15	14	22.7	161.65
		Klc4	7	21800000	7	663745	357555	306953	294114	1.01	0.612	6	0.24	0.626	6	0.048	0.161	6	3	2340000	2	10790	37868	45322	38953	-2.056	0.429	3	-0.085	0.229	3	0.204	0.105	3	2	538	538.3	Kinesin light chain 4	MOUSE	Q9DBS5	Q9DBS5	69124.9	10	8	13.8	96.87
		Dld	25	420000000	14	2566260	1850049	5866532	4437175	-0.772	0.513	25	-0.865	0.791	25	0.424	0.621	25	13	43800000	9	126752	930171	1072542	901892	-2.649	0.857	13	0.115	0.312	13	0.251	0.151	13	2	539	539.1	Dihydrolipoyl dehydrogenase, mitochondrial	MOUSE	O08749	O08749	54784.9	38	15	28.4	218.28
		Ipo7	23	100000000	15	1064926	771488	781522	793198	0.36	0.785	20	0.123	0.812	19	-0.232	0.383	19	8	4960000	6	22490	58367	65842	60937	-1.732	0.509	7	-0.25	0.597	7	0.058	0.113	7	2	540	540.1	Importin-7	MOUSE	Q9EPL8	Q9EPL8	120797	31	15	17.1	218.21
		Anpep	19	109000000	16	448928	1243023	1380003	1101305	-1.297	0.533	18	0.235	0.5	18	0.146	0.409	18	0	0	0														1	541	541.1	Aminopeptidase N	MOUSE	P97449	P97449	110106	19	16	19.9	218.08
		Cfl1	47	1870000000	14	3549126	3160403	5036584	5270270	-0.504	0.411	46	-0.771	0.798	46	-0.239	0.618	46	16	92100000	6	159592	651780	1211894	772282	-1.994	0.65	15	-0.291	0.266	16	0.535	0.192	16	2	542	542.1	Cofilin-1	MOUSE	P18760	P18760|F8WGL3	18787.4	63	14	73.4	217.94
		Cfl2	17	361000000	5	1699231	1245955	2973603	2700930	-0.614	0.378	17	-0.777	1.028	17	-0.108	0.635	17	6	22200000	2	60627	211288	412469	264338	-2.027	0.379	6	-0.362	0.232	6	0.603	0.169	6	2	542	542.2	Cofilin-2	MOUSE	P45591	P45591	18823.4	23	5	33.7	80.53
		Slc25a3	40	1580000000	13	3819930	7298816	6689433	5310005	-0.465	0.468	36	0.238	1.013	36	0.189	0.454	36	26	280000000	12	1545110	2009197	1960373	3042912	-1.116	0.502	25	-0.594	0.541	25	-0.524	0.286	25	2	543	543.1	MCG10343, isoform CRA_b	MOUSE	G5E902	G5E902|Q8VEM8|E9PX16	40192.1	66	15	46.3	217.69
		Rnh1	17	112000000	12	524931	522388	1093905	1131606	-1.155	0.36	17	-1.161	0.751	17	-0.089	0.272	17	8	38400000	6	71758	180022	182297	154654	-1.628	0.877	7	-0.081	0.499	7	0.244	0.165	7	2	544	544.1	Ribonuclease inhibitor	MOUSE	Q91VI7	Q91VI7	51527.2	25	13	40.3	217.6
		Rpl13	35	1050000000	15	1907624	2758069	4731242	5449444	-1.357	0.614	30	-1.03	1.014	30	-0.269	0.884	30	20	156000000	11	431100	1069195	1094698	1741394	-1.938	0.527	16	-0.645	0.595	16	-0.647	0.259	16	2	545	545.1	60S ribosomal protein L13	MOUSE	P47963	P47963	24362.1	55	16	56.8	217.39
		Crocc	13	40400000	11	672171	419298	435794	468016	0.861	0.893	9	0.509	1.063	9	0.141	0.279	9	13	15800000	12	140722	514646	284842	296504	-0.923	0.628	12	0.925	0.51	12	-0.09	0.173	12	2	546	546.1	Isoform 2 of Rootletin	MOUSE	Q8CJ40-2	Q8CJ40-2|Q8CJ40|Q8CJ40-3	208665	26	17	10	217.05
		Hid1	21	136000000	11	1143519	845293	1216390	1157307	-0.105	0.547	21	-0.353	0.995	21	0.084	0.276	21	11	15700000	8	47100	159108	214211	251248	-1.874	0.986	11	-0.547	0.377	11	-0.173	0.23	11	2	547	547.1	Protein HID1	MOUSE	Q8R1F6	Q8R1F6|Q8R1F6-2	89405.2	32	14	21.1	216.42
		Krt2	35	1410000000	12	4396375	5530209	9643580	9847814	-1.064	0.665	34	-0.713	1.123	34	-0.249	0.8	34	40	1240000000	13	3480862	3041117	4631823	3890015	-0.107	0.751	40	-0.419	0.778	40	0.292	0.427	40	2	548	548.1	Keratin, type II cytoskeletal 2 epidermal	MOUSE	Q3TTY5	Q3TTY5	71377.9	75	14	12	215.56
		Acadm	22	172000000	14	1082433	734856	1972353	1856942	-0.886	0.539	21	-1.418	0.635	20	0.101	0.625	21	11	18400000	8	93102	171346	262693	201913	-1.101	0.583	10	-0.194	0.269	10	0.389	0.188	10	2	549	549.1	Medium-chain specific acyl-CoA dehydrogenase, mitochondrial	MOUSE	P45952	P45952|D6RFD7	46936.8	33	15	40.1	215.48
		Ikbkap	17	66400000	13	729332	712959	480951	472991	0.629	0.707	16	0.755	0.661	16	-0.186	0.67	16	3	3140000	3	13951	40154	34281	29201	-1.8	0.663	3	0.49	0.255	3	0.125	0.127	3	2	550	550.1	Elongator complex protein 1	MOUSE	Q7TT37	Q7TT37	151293	20	13	12.8	215.38
		Hnrnpul1	23	210000000	16	2311547	1068985	1449807	1340709	0.589	0.686	21	-0.481	0.67	21	-0.181	0.529	21	12	29500000	10	77404	383275	424432	320551	-1.692	0.993	11	-0.03	0.551	11	0.342	0.289	11	2	551	551.1	Heterogeneous nuclear ribonucleoprotein U-like protein 1	MOUSE	Q8VDM6	Q8VDM6|Q8VDM6-2|Q8VDM6-3	96570.7	35	16	18.3	215.21
		Ccar1	17	221000000	13	1492322	890398	802836	1202179	0.175	0.408	15	-0.389	0.473	15	-0.629	0.23	15	13	26900000	10	173746	763218	716223	676473	-1.963	0.586	13	-0.196	0.568	13	0.152	0.213	13	2	552	552.1	Cell division cycle and apoptosis regulator protein 1	MOUSE	Q8CH18	Q8CH18|Q8CH18-3|Q8CH18-2	132742	30	17	13.1	214.37
		Ass1	22	178000000	13	934770	659351	2446008	1933480	-0.861	0.511	21	-1.174	0.889	21	0.156	0.538	21	15	30200000	9	186575	422414	1154187	992486	-2.224	0.756	12	-0.975	0.432	12	0.226	0.139	12	2	553	553.1	Argininosuccinate synthase	MOUSE	P16460	P16460|J3QNG0	46868.9	37	15	33.9	214.36
		Ogt	16	61900000	15	1278883	883847	577511	621403	0.958	0.574	15	0.447	0.629	15	-0.165	0.346	15	7	3490000	6	23755	92681	102947	84382	-1.767	0.325	5	0.17	0.626	6	0.25	0.586	6	2	554	554.1	Isoform 2 of UDP-N-acetylglucosamine--peptide N-acetylglucosaminyltransferase 110 kDa subunit	MOUSE	Q8CGY8-2	Q8CGY8-2|Q8CGY8	116986	23	16	17.3	214.2
		Pcnt	6	489000000	2	969510	882976	1745832	2384873	-1.405	0.965	6	-1.262	0.802	6	-0.352	0.649	6	19	128000000	17	151028	1411153	1431862	1207857	-2.353	1.177	19	0.898	0.772	19	0.048	0.277	19	2	555	555.1	Pericentrin	MOUSE	F8VPV0	F8VPV0|P48725|P48725-2|P48725-3	334128	25	17	5.3	214.11
		Eif3g	23	209000000	13	1601225	949062	1920311	2137357	-0.655	0.438	22	-0.934	0.838	22	-0.299	0.579	22	6	30300000	5	48353	175579	466099	362409	-2.984	0.724	6	-0.964	0.284	6	0.462	0.254	6	2	556	556.1	Eukaryotic translation initiation factor 3 subunit G	MOUSE	Q9Z1D1	Q9Z1D1	35922.7	29	15	50	213.89
		Preb	19	183000000	11	602694	1200592	1501678	1357590	-1.303	0.7	17	-0.119	0.581	17	0.303	0.424	17	14	26400000	11	169114	262445	392450	411455	-1.162	0.377	12	-0.568	0.491	12	-0.137	0.268	12	2	557	557.1	Prolactin regulatory element-binding protein	MOUSE	Q9WUQ2	Q9WUQ2|D3Z3S1	46007.1	33	14	40.5	213.82
		Taldo1	28	419000000	15	2980897	1201741	8273384	4796373	-0.841	0.614	28	-1.277	1.264	28	0.712	0.414	28	8	24300000	6	62125	327638	866503	592010	-3.111	0.992	8	-0.743	0.3	8	0.568	0.287	8	2	558	558.1	Transaldolase	MOUSE	Q93092	Q93092	37557.4	36	15	35.3	213.77
		Ppia	50	1330000000	14	4228600	6474340	7748896	8262866	-1.051	0.685	39	-1.077	1.04	39	-0.248	0.662	39	30	257000000	13	454019	1664930	3365681	2578075	-1.386	0.836	23	-0.189	0.569	23	0.615	0.297	23	2	559	559.1	Peptidyl-prolyl cis-trans isomerase A	MOUSE	P17742	P17742|F8VPN3|V9GX31|V9GXC1	18142.2	80	14	78.6	213.61
		Prpf19	27	584000000	13	4534144	1952037	1698548	1991837	1.012	0.823	26	-0.053	0.904	25	-0.255	0.685	25	13	27500000	9	85351	471603	488965	424410	-2.186	0.988	12	-0.147	0.796	13	0.254	0.341	13	2	560	560.1	Pre-mRNA-processing factor 19	MOUSE	J3QNL8	J3QNL8|Q99KP6-2|Q99KP6|Q99KP6-3	57823.5	40	14	34.4	213.38
		Ctrl	244	43900000000	11	2943513	3218825	13929945	16675976	-1.845	1.135	164	-1.567	1.259	173	-0.529	0.899	194	155	8630000000	11	656827	3357184	9903417	4930670	-1.747	1.034	97	-0.34	0.671	117	0.877	0.391	117	2	561	561.1	Chymopasin	MOUSE	Q9ER05	Q9ER05	28705.2	399	11	62.1	213.25
		2016-09-02	22	216000000	11	1769834	1393933	1712221	1721951	-0.506	0.581	21	-0.273	0.834	20	-0.299	0.563	21	17	43000000	10	77008	361133	395366	399146	-2.119	0.695	16	-0.225	0.33	16	-0.029	0.192	16	2	562	562.1	Septin-2	MOUSE	P42208	P42208|E9Q3V6	41753	39	13	46.5	213.22
		Psmd3	29	264000000	15	2040817	2325980	1895297	1967485	-0.039	0.409	29	0.244	0.808	29	-0.061	0.538	29	12	23900000	8	74087	212873	506904	391137	-2.253	0.53	12	-0.783	0.348	12	0.352	0.157	12	2	563	563.1	26S proteasome non-ATPase regulatory subunit 3	MOUSE	P14685	P14685	60831.3	41	15	27.3	213.18
		Apoa1	26	274000000	14	5398690	3594146	801004	1036554	2.793	1.037	24	2.165	0.863	24	-0.172	0.446	24	5	11900000	3	87829	439076	236189	188058	-0.57	1.52	4	1.539	1.193	4	0.179	0.265	4	2	564	564.1	Apolipoprotein A-I	MOUSE	Q00623	Q00623	30615	31	14	44.3	212.96
		U2af2	28	406000000	10	1882167	428174	812554	1337023	0.524	0.501	26	-1	0.716	26	-0.737	0.533	26	41	283000000	11	173466	819034	877727	718312	-2.265	1.527	32	0.146	0.543	39	0.325	0.32	39	2	565	565.1	Splicing factor U2AF 65 kDa subunit	MOUSE	P26369	P26369|Q3KQM4	53858.4	69	13	36.6	212.81
		Gnai2	28	294000000	17	3103163	3595283	1995067	1404633	0.546	0.72	23	0.711	0.802	23	0.12	0.432	23	11	26000000	7	335838	460707	410036	440969	-0.4	0.513	9	0.099	0.542	9	-0.101	0.323	9	2	566	566.1	Guanine nucleotide-binding protein G(i) subunit alpha-2	MOUSE	P08752	P08752|P27600|P50149|Q66L47|Q9D034|Q3V3I2|P20612|Q8CGK7|A2A610	41058.8	39	15	49.5	212.73
		Gnao1	31	407000000	15	3868008	2916059	1877666	1505403	1.037	1.061	29	0.881	1.04	29	0.12	0.392	29	12	25800000	8	412897	544063	437676	469657	-0.098	0.496	11	0.672	0.607	11	-0.101	0.279	11	2	566	566.2	Isoform Alpha-2 of Guanine nucleotide-binding protein G(o) subunit alpha	MOUSE	P18872-2	P18872-2|P18872	40549.2	43	15	42.3	210.54
		Gnai3	21	281000000	10	2766475	3020520	2102658	1645482	0.462	0.827	21	0.338	0.796	21	0.169	0.345	21	12	29000000	8	350609	489519	479901	540207	-0.422	0.877	10	0.042	0.647	10	-0.101	0.325	10	2	566	566.3	Guanine nucleotide-binding protein G(k) subunit alpha	MOUSE	Q9DC51	Q9DC51	41108	33	12	37.2	166
		Gnas	24	205000000	11	1693273	1464236	1115489	901610	0.592	0.709	22	0.379	0.722	23	0.12	0.467	22	9	14800000	4	113716	203680	161495	154640	-0.374	0.226	8	0.423	0.341	8	-0.036	0.217	8	2	566	566.4	Guanine nucleotide-binding protein G(s) subunit alpha isoforms XLas	MOUSE	Q6R0H7	Q6R0H7|Q6R0H7-4|P63094|P63094-2|Z4YKV1|P63094-3	122587	33	11	11.8	170.09
		Gnai1	21	255000000	9	2546811	2584759	1894236	1454609	0.462	0.975	21	0.155	0.958	21	0.169	0.431	21	11	21100000	7	314786	412103	406894	421309	-0.4	0.803	9	0.076	0.631	9	0.134	0.322	9	2	566	566.5	Guanine nucleotide-binding protein G(i) subunit alpha-1	MOUSE	B2RSH2	B2RSH2	40930.9	32	11	32.4	142.37
		Gna13	13	71300000	7	1040391	739278	639474	554391	0.589	0.579	13	0.166	0.451	13	0.12	0.308	13	5	8980000	1	66659	95780	103705	88106	-0.374	0.064	4	0.088	0.131	4	0.176	0.157	4	2	566	566.6	Guanine nucleotide-binding protein subunit alpha-13	MOUSE	P27601	P27601	44396.2	18	7	16.9	83.32
		Hbbt1	167	29600000000	10	34836930	21436013	6164946	3778537	1.979	1.373	153	1.448	1.231	153	0.058	0.729	153	70	1630000000	10	1561759	6825198	2045969	2057564	-0.308	0.533	65	1.665	0.599	65	0.006	0.319	65	2	567	567.1	Beta-globin	MOUSE	A8DUK4	A8DUK4|P02088|P02089	15804.8	237	11	82.9	212.7
		Hbb-y	7	62300000	3	296526	159854	81091	90217	2.279	1.451	5	0.79	0.817	5	-0.216	0.33	5	5	34900000	1	101321	184397	75619	65343	0.622	0.214	4	1.412	0.17	4	0.19	0.145	4	2	567	567.2	Hemoglobin subunit epsilon-Y2	MOUSE	P02104	P02104|Q9CR49	16193.4	12	3	21	39.65
		HBB	5	59500000	1	246065	60245	36399	33634	2.932	0.424	3	0.79	0.323	3	0.119	0.287	3	6	36800000	2	169985	215006	129174	148406	0.469	0.393	5	1.288	1.161	5	0.123	0.368	5	2	567	567.3	Hemoglobin subunit beta	BOVIN	P02070	P02070	16011.1	11	2	13.7	27.89
		Csrp1	14	311000000	7	514851	443553	1927887	1521985	-1.688	0.531	13	-1.604	1.023	13	-0.023	0.462	13	14	83500000	10	138042	354895	677015	659494	-2.368	0.635	14	-1.307	0.692	14	0.099	0.181	14	2	568	568.1	Cysteine and glycine-rich protein 1	MOUSE	P97315	P97315	21438.8	28	11	59.5	212.6
		Hist1h4a	59	6030000000	8	11235500	3549246	4274650	2307139	1.949	0.862	52	0.476	0.73	52	0.664	0.701	52	87	7100000000	12	5566414	14348832	6984304	27384874	-1.615	0.839	79	-0.694	0.687	79	-1.295	0.848	79	2	569	569.1	Histone H4	MOUSE	P62806	P62806	11367.1	146	12	59.2	212.58
		Clybl	26	271000000	11	579533	695162	2276247	1997099	-1.456	0.726	25	-1.444	0.892	25	-0.087	0.504	25	13	26100000	7	47033	118823	367195	261067	-2.194	1.04	11	-1.12	0.585	12	0.502	0.229	12	2	570	570.1	Citrate lyase subunit beta-like protein, mitochondrial	MOUSE	Q8R4N0	Q8R4N0	37890.2	39	12	42.8	212.35
		Gm20390	33	580000000	13	1220155	1246778	3322068	2337311	-0.909	0.775	31	-0.818	1.156	31	0.451	0.838	31	11	37100000	9	95596	260247	560354	437072	-1.841	0.606	11	-0.718	0.487	11	0.415	0.233	11	2	571	571.1	Nucleoside diphosphate kinase	MOUSE	E9PZF0	E9PZF0|Q01768|Q5NC79	30370.6	44	13	44.9	212.15
		Nme1	24	476000000	9	887104	962986	2634728	1663116	-0.808	0.678	22	-0.678	0.701	22	0.574	0.744	22	6	28900000	5	55737	173468	386006	303797	-2.193	0.711	6	-0.529	0.563	6	0.45	0.246	6	2	571	571.2	Nucleoside diphosphate kinase A	MOUSE	P15532	P15532	17321.6	30	9	53.9	138.31
		Cald1	11	55400000	11	695527	320354	627257	418434	0.763	0.259	9	-0.41	0.313	9	0.364	0.215	9	12	31200000	9	125965	425429	473969	599994	-2.05	0.795	12	-0.404	0.383	12	-0.427	0.249	12	2	572	572.1	Protein Cald1	MOUSE	E9QA16	E9QA16|Q8VCQ8|E9QA15|D3Z6I7|E9Q0M9|S4R1T7	61892.4	23	14	25.9	211.93
		Rab7a	42	479000000	13	2968422	1633655	2693331	2363459	-0.012	0.534	40	-0.565	0.67	40	-0.159	0.458	40	17	52600000	7	98363	470596	476268	399126	-2.178	0.865	17	0.244	0.127	17	0.296	0.193	17	2	573	573.1	Ras-related protein Rab-7a	MOUSE	P51150	P51150	23774.6	59	13	68.5	211.73
		Sqrdl	22	216000000	12	950587	1633207	1751374	1532516	-0.729	0.347	20	0.247	0.356	20	0.011	0.29	20	12	32100000	10	195864	519821	407973	425226	-1.234	0.294	11	0.173	0.256	11	-0.124	0.225	11	2	574	574.1	Sulfide:quinone oxidoreductase, mitochondrial	MOUSE	Q9R112	Q9R112|F6ZKZ3	50737.9	34	13	32	211.35
		Parp1	14	59200000	12	704385	597131	615678	633392	0.055	0.437	13	-0.198	0.514	13	-0.021	0.339	13	5	5880000	5	35129	154490	134516	140269	-1.652	0.826	5	0.204	0.195	5	-0.051	0.16	5	2	575	575.1	Poly (ADP-ribose) polymerase family, member 1	MOUSE	Q921K2	Q921K2|P11103|P11103-2	113575	19	15	17.4	211.28
		Hnrnpa1	34	1230000000	11	7243480	2037961	3723111	4190208	0.733	0.445	30	-0.805	1.333	30	-0.224	0.438	30	20	197000000	11	445310	3398508	4179288	3202692	-1.9	0.832	19	0.023	0.417	19	0.369	0.272	19	2	576	576.1	Heterogeneous nuclear ribonucleoprotein A1	MOUSE	Q5EBP8	Q5EBP8|P49312|P49312-2	38947.1	54	14	33.5	209.85
		Ctrb1	378	45700000000	10	6353761	4654061	85673790	78594105	-1.74	0.983	293	-1.34	1.128	309	-0.48	0.62	347	164	8880000000	11	956558	4795786	12768795	7640396	-1.754	1.368	105	-0.61	0.744	137	0.617	0.52	139	2	577	577.1	Chymotrypsinogen B	MOUSE	Q9CR35	Q9CR35	28448.9	542	11	62.7	209.28
		Calr	13	196000000	10	1568783	1079514	2212074	1905371	-0.312	0.52	13	-0.716	1.007	13	0.015	0.634	13	17	84200000	11	291607	942368	1603332	1186194	-1.664	0.656	16	-0.35	0.232	16	0.429	0.175	16	2	578	578.1	Calreticulin	MOUSE	P14211	P14211	48164.8	30	14	37.2	209.06
		Actr2	28	1170000000	13	5626877	3623781	7246861	6134700	-0.229	0.368	27	-0.72	0.767	27	0.07	0.361	27	8	76600000	5	338604	884549	816374	1220176	-1.707	0.53	8	-0.408	0.145	8	0.282	0.618	8	2	579	579.1	Actin-related protein 2	MOUSE	P61161	P61161	45045.2	36	14	34.7	208.75
		Prkar1a	19	254000000	12	1675537	906281	1009147	1351181	0.433	0.456	18	-0.131	0.831	18	-0.135	0.467	18	10	22000000	8	44042	171357	210205	174817	-1.967	1.028	10	0.068	0.252	10	0.246	0.194	10	2	580	580.1	cAMP-dependent protein kinase type I-alpha regulatory subunit	MOUSE	Q9DBC7	Q9DBC7|A2AI69	43469.6	29	15	40.4	208.59
		Prkar1b	9	60600000	9	571579	400117	333852	506002	0.482	1.179	8	0.3	1.498	8	-0.166	0.604	8	1	636000	1	10232	20827	21714	19292	-0.915	0	1	0.11	0	1	0.171	0	1	2	580	580.2	cAMP-dependent protein kinase type I-beta regulatory subunit	MOUSE	P12849	P12849|D3Z0V6	43622.7	10	9	27.2	108.62
		Hadhb	33	405000000	15	3047948	3419924	3097172	2799189	0.103	0.481	33	0.17	1.246	33	0.108	0.319	33	12	27600000	8	483278	695926	588005	629925	-0.371	0.676	12	0.072	0.447	12	-0.122	0.33	12	2	581	581.1	Trifunctional enzyme subunit beta, mitochondrial	MOUSE	Q99JY0	Q99JY0	51670.7	45	16	32.4	207.95
		Rpsa	36	749000000	12	917191	1602124	2304290	2034005	-1.14	0.509	30	-0.433	0.873	30	-0.092	0.592	30	29	113000000	11	221526	746263	933630	844687	-1.621	0.523	26	-0.391	0.522	27	0.364	0.36	27	2	582	582.1	40S ribosomal protein SA	MOUSE	P14206	P14206	32951.6	65	13	45	207.44
		Acad8	18	134000000	14	1089886	1638816	2098342	2018650	-0.865	0.449	16	-0.236	0.697	16	-0.022	0.274	16	6	16000000	4	92072	270927	238245	223827	-1.904	1.397	5	0.093	0.974	5	0.138	0.19	5	2	583	583.1	Isobutyryl-CoA dehydrogenase, mitochondrial	MOUSE	Q9D7B6	Q9D7B6|D3YTT4	45817.8	24	14	38.7	206.88
		Ctnnd1	13	94100000	11	809995	860191	733956	594548	0.282	0.629	11	0.393	1.001	11	0.095	0.457	11	7	9610000	7	49800	173918	175043	194636	-1.564	0.543	6	-0.343	0.68	6	-0.239	0.558	6	2	584	584.1	Catenin delta-1	MOUSE	E9Q8Z8	E9Q8Z8|E9Q8Z6|P30999|G3X9V2|E9Q904|E9Q901|D3Z2H2|E9Q8Z9|E9Q8Z4|E9Q905|E9Q907|D3Z7H6|E9Q986|E9Q8Z5|P30999-3|P30999-2|E9Q903|E9Q906|D3Z2H7	108744	20	15	17.6	206.83
		Psmc5	21	147000000	14	1478343	1628923	1239727	1182566	0.284	0.504	20	0.544	0.934	20	-0.111	0.426	20	3	2860000	3	25108	61398	82689	74279	-1.629	0.301	3	-0.244	0.134	3	0.035	0.123	3	2	585	585.1	26S protease regulatory subunit 8	MOUSE	P62196	P62196|Q8K1K2	45796.4	24	14	41.3	206.24
		Psmc1	22	217000000	14	1845458	1590842	1326867	1301888	0.311	0.326	21	0.147	0.815	21	-0.136	0.31	21	2	4670000	2	19951	43515	54518	48500	-1.673	0.609	2	-0.269	0.202	2	0.133	0.068	2	2	585	585.2	26S protease regulatory subunit 4	MOUSE	P62192	P62192	49354.8	24	14	34.3	180.87
		Manf	62	998000000	12	3278581	2430518	7847377	9607378	-1.167	0.561	59	-0.755	0.9	60	-0.678	0.493	60	19	142000000	9	126755	555679	1264279	1034075	-2.514	0.82	19	-0.875	0.421	19	0.369	0.198	19	2	586	586.1	Arginine-rich, mutated in early stage tumors, isoform CRA_b	MOUSE	Q3TMX5	Q3TMX5|Q80ZP8|Q9CXI5|E0CXA8	20843.8	81	12	53.6	206.23
		Stat3	15	61100000	12	1120410	1035692	504081	441279	1.147	0.517	14	0.988	0.599	14	0.095	0.238	14	9	10800000	8	77201	361152	182281	215896	-1.505	0.488	8	0.656	0.412	8	-0.159	0.167	8	2	587	587.1	Signal transducer and activator of transcription 3	MOUSE	P42227	P42227|P42227-3|B7ZC18|P42227-2	88851	24	14	19.2	205.36
		Aldh9a1	20	127000000	13	1010890	1004494	2238109	1496815	-0.528	0.535	18	-0.359	0.707	18	0.487	0.352	18	4	3730000	4	28558	77528	100021	83398	-1.339	0.269	3	-0.247	0.224	3	0.304	0.096	3	2	588	588.1	4-trimethylaminobutyraldehyde dehydrogenase	MOUSE	Q9JLJ2	Q9JLJ2|Q3U367	54483.7	24	14	29.5	205.07
		Idh3a	31	498000000	13	4456636	2093609	3648230	3263509	0.537	0.712	29	-0.353	0.944	29	0.104	0.58	29	14	46400000	9	181825	455191	462191	352206	-1.111	0.759	12	0.239	0.746	12	0.412	0.297	12	2	589	589.1	Isocitrate dehydrogenase [NAD] subunit alpha, mitochondrial	MOUSE	Q9D6R2	Q9D6R2|Q9D6R2-2	40094.5	45	14	36.6	204.94
		Dhrs1	20	249000000	11	1232039	1196582	2607455	1947272	-0.694	0.358	20	-0.552	0.65	20	0.35	0.385	20	9	28600000	7	166984	373874	447356	516651	-1.632	0.627	8	-0.383	0.823	9	-0.311	0.244	9	2	590	590.1	Dehydrogenase/reductase SDR family member 1	MOUSE	Q99L04	Q99L04	34518.1	29	13	42.1	204.79
		Ndufv1	18	154000000	13	649281	925992	802203	765458	-0.754	0.722	15	0.312	0.956	15	-0.061	0.361	15	7	57700000	7	95941	152809	181862	224731	-1.51	0.887	7	-0.363	0.292	7	-0.157	0.311	7	2	591	591.1	NADH dehydrogenase [ubiquinone] flavoprotein 1, mitochondrial	MOUSE	Q91YT0	Q91YT0|D3YUM1|D3Z1U9|D6RG60	51517.9	25	15	36.2	204.62
		Puf60	13	63300000	9	924563	555580	491006	538218	0.584	0.591	13	-0.494	0.696	13	-0.282	0.521	13	11	28500000	9	75589	175026	399920	298938	-2.101	1.053	10	-0.595	0.369	10	0.37	0.211	10	2	592	592.1	Poly(U)-binding-splicing factor PUF60	MOUSE	Q3UEB3	Q3UEB3|Q3UEB3-2|Q3UEB3-3	60419	24	14	32.4	204.38
Core matrisome	ECM Glycoproteins	Eln	9	39100000	8	599027	393975	171135	203366	1.467	0.797	7	0.588	0.488	7	-0.241	0.189	7	38	384000000	10	197680	3236604	323671	390904	-0.772	0.806	34	2.502	1.052	36	-0.1	0.565	36	2	593	593.1	Elastin	MOUSE	P54320	P54320	72051.1	47	11	27.4	202.67
		Clu	20	158000000	10	1185569	776061	1193990	1284928	-0.075	0.405	18	-0.598	0.459	18	-0.075	0.331	18	17	64300000	11	196831	1307661	758536	642148	-1.817	0.624	16	1.236	0.485	16	0.171	0.27	16	2	594	594.1	Clusterin	MOUSE	Q06890	Q06890	52282.3	37	12	28.1	201.88
		Snx6	16	110000000	13	1375003	1191115	833645	766797	0.825	0.613	15	0.543	0.922	15	0.147	0.307	15	6	10700000	5	82178	202656	169511	185808	-1.283	0.274	6	0.106	0.208	6	-0.052	0.087	6	2	595	595.1	Sorting nexin-6	MOUSE	Q6P8X1	Q6P8X1|Q80ZJ7	46933.2	22	14	33.4	201.69
		Sfxn1	20	234000000	12	652880	1141361	1242957	944384	-0.577	0.574	17	0.352	0.834	17	0.082	0.634	17	15	45600000	9	199119	377616	599304	704239	-1.789	0.518	12	-0.867	0.335	12	-0.245	0.288	12	2	596	596.1	Sideroflexin-1	MOUSE	Q99JR1	Q99JR1	35934	35	13	50.9	201.57
		Sfxn3	12	64500000	8	320760	580018	506170	437134	-0.577	0.441	9	0.33	0.36	9	0.204	0.302	9	7	14000000	6	43898	101752	136019	199271	-2.133	0.23	4	-0.883	0.766	6	-0.388	0.527	6	2	596	596.2	Sideroflexin-3	MOUSE	Q91V61	Q91V61|Q3U4F0|Q91V61-2	35690.8	19	9	38.9	144.51
		Tes	17	54200000	13	434189	398083	618396	1101385	-1.148	0.851	16	-1.062	1.312	16	-0.746	0.612	16	12	53300000	11	151912	505097	1307653	1008170	-2.631	0.98	12	-0.949	0.434	12	0.394	0.16	12	2	597	597.1	Putative uncharacterized protein Tes	MOUSE	Q921W7	Q921W7|Q3ULB1|P47226|P47226-2|A2ALC6|B1AXB9	49459.9	29	17	41.5	201.22
		Rpa1	20	99200000	13	3158431	1225602	564685	529874	2.515	0.853	20	0.86	0.767	20	0.02	0.368	20	3	1030000	3	10570	59016	21074	17904	-0.767	0.271	3	1.736	0.433	3	0.142	0.127	3	2	598	598.1	Replication protein A 70 kDa DNA-binding subunit	MOUSE	Q5SWN2	Q5SWN2|Q8VEE4	72040.3	23	14	21.2	201.2
		Mia3	20	75900000	13	926764	721487	978656	977747	-0.577	0.501	19	-0.237	0.61	19	-0.192	0.392	19	7	7160000	5	32045	111941	165289	167698	-2.232	0.91	7	-0.487	0.424	7	0.034	0.186	7	2	599	599.1	Melanoma inhibitory activity protein 3	MOUSE	Q8BI84	Q8BI84|Q8BI84-3|J3KMH5|J3KMG3|Q8BI84-2	214299	27	14	7.8	201.05
		Pitpnb	15	170000000	11	1190102	1370953	1179766	1236490	-0.096	0.609	15	-0.082	0.907	15	-0.139	0.592	15	8	16900000	6	74787	246899	439402	376456	-2.287	0.491	7	-0.74	0.392	7	0.341	0.324	7	2	600	600.1	Phosphatidylinositol transfer protein beta isoform	MOUSE	P53811	P53811	31771.7	23	14	49.4	200.9
		Cuzd1	21	155000000	12	275664	450781	1078703	1026599	-1.653	0.952	19	-1.067	0.921	19	0.091	0.431	19	11	18400000	6	58159	104701	255314	354145	-2.56	0.613	11	-1.624	0.54	11	-0.387	0.415	11	2	601	601.1	CUB and zona pellucida-like domain-containing protein 1	MOUSE	B2RU69	B2RU69|P70412	69391.6	32	13	28.6	200.86
		Rps6ka3	21	134000000	14	1943364	1559886	1275514	1268068	0.559	0.473	19	0.391	0.425	19	0.012	0.249	19	4	7130000	4	67267	216950	243047	235044	-1.666	0.443	4	-0.079	0.122	4	0.029	0.137	4	2	602	602.1	Ribosomal protein S6 kinase alpha-3	MOUSE	P18654	P18654|B1AXN9|E9QK39|A2CEE7|E9PUP0|Q7TPS0|Q7TPS0-3|A2CEE5|A2CEE6|Q7TPS0-2	84034.7	25	15	20	200.79
		Rps6ka1	15	91800000	10	1555066	1334945	1122011	1127482	0.358	0.283	14	0.348	0.39	14	0.021	0.217	14	6	8430000	6	73709	238433	285758	266084	-2.047	0.667	6	-0.283	0.208	6	0.157	0.24	6	2	602	602.2	Ribosomal protein S6 kinase	MOUSE	F6RQA2	F6RQA2|Q505N6|P18653|E9PWV3|G3UZI3	83649.6	21	12	16.4	154.29
		Rps6ka2	10	54400000	7	1067989	815039	729281	739720	0.46	0.527	10	0.205	0.403	10	-0.106	0.303	10	3	6690000	3	63940	209708	234181	227510	-1.677	0.354	3	-0.101	0.14	3	-0.033	0.091	3	2	602	602.3	Ribosomal protein S6 kinase alpha-2	MOUSE	Q9WUT3	Q9WUT3	83611.5	13	7	8.7	95.1
		Skiv2l2	18	134000000	13	1655865	1370414	1084507	1032356	0.975	0.802	17	0.279	0.934	17	-0.014	0.333	17	6	10100000	6	40839	176672	217375	202572	-2.163	1.015	5	-0.072	0.431	5	0.065	0.101	5	2	603	603.1	Superkiller viralicidic activity 2-like 2	MOUSE	Q9CZU3	Q9CZU3	118661	24	14	13.7	200.65
		Ckap4	17	63300000	15	872019	1455943	632991	532385	0.346	0.62	15	1.31	0.645	15	0.033	0.445	15	0	0	0														1	604	604.1	Cytoskeleton-associated protein 4	MOUSE	Q8BMK4	Q8BMK4	63748	17	15	24.8	200.1
		Rrm1	16	63600000	12	1169652	854182	459796	517683	0.898	0.711	15	0.489	0.907	15	-0.224	0.482	15	6	8430000	5	35753	143780	131225	90762	-1.325	0.66	4	0.335	0.369	6	0.287	0.307	6	2	605	605.1	Ribonucleoside-diphosphate reductase large subunit	MOUSE	P07742	P07742	91064.4	22	14	23.1	199.76
		Dync1i2	16	178000000	12	965386	455652	1050550	1368171	-0.587	0.62	14	-1.274	0.615	13	-0.535	0.401	14	9	30000000	7	125357	304997	599868	507316	-2.7	1.125	8	-1.021	0.584	8	0.159	0.143	8	2	606	606.1	Cytoplasmic dynein 1 intermediate chain 2	MOUSE	A2BFF9	A2BFF9|Q3TPJ8|O88487|A2BFF5|A2BFF8	71822.5	25	13	23.3	199.65
		C4b	7	31500000	6	450804	169036	120918	103362	1.519	1.048	6	0.508	0.656	6	0.058	0.521	6	20	32600000	10	140473	937779	179237	171345	-0.291	0.929	15	1.907	1.205	16	0.076	0.616	16	2	607	607.1	Complement C4-B	MOUSE	P01029	P01029	194566	27	13	10.9	199.28
		Psmc3	19	103000000	12	904922	918716	881886	811727	0.031	0.477	19	0.172	0.782	19	-0.413	0.607	19	8	2300000	6	26907	84302	140800	107480	-1.886	0.558	7	-0.347	0.461	8	0.483	0.206	8	2	608	608.1	26S protease regulatory subunit 6A	MOUSE	B7ZCF1	B7ZCF1|O88685|A2AGN7	50908.5	27	12	33.7	199.13
		Pdlim5	7	36600000	7	309247	299906	308668	407354	-0.582	0.747	7	-0.274	1.136	7	-0.53	0.333	7	12	32700000	11	65527	240946	356057	325271	-2.299	0.849	10	-0.603	0.299	10	0.169	0.471	10	2	609	609.1	PDZ and LIM domain protein 5	MOUSE	Q8CI51	Q8CI51|Q8CI51-2|F8WJI6|E9Q8P5|Q8CI51-3|Q9CRA2	64553.3	19	14	30.1	198.8
		Qdpr	28	311000000	12	1507976	839863	2965773	2194558	-0.44	0.482	27	-0.807	1.001	27	0.079	0.61	27	2	5860000	1	6053	26103	51119	30399	-2.454	0.359	2	-0.216	0.015	2	0.771	0.106	2	2	610	610.1	Dihydropteridine reductase	MOUSE	Q8BVI4	Q8BVI4|D3YWR7	25798	30	12	65.1	198.73
		Pdlim1	17	91900000	12	528715	526270	730004	1329775	-1.239	0.524	14	-1.794	0.931	14	-0.759	0.686	14	14	22300000	11	55266	132141	354063	260164	-2.425	1.147	10	-1.092	0.608	11	0.535	0.319	13	2	611	611.1	PDZ and LIM domain protein 1	MOUSE	O70400	O70400	36230.2	31	14	60.8	198.32
		Mlec	27	534000000	12	922775	2909977	2302488	2143398	-0.976	0.538	27	0.299	0.732	27	0.068	0.494	27	15	53400000	11	186965	384856	361927	531967	-1.343	0.413	15	-0.373	0.386	15	-0.542	0.21	15	2	612	612.1	Malectin	MOUSE	Q6ZQI3	Q6ZQI3|D3Z1M3	32512.6	42	12	43.9	197.71
		Aifm1	21	196000000	12	501229	660535	1413526	1337153	-1.263	0.675	20	-1.043	0.757	20	-0.012	0.492	20	5	10100000	5	27618	108307	140328	149129	-2.243	0.451	5	-0.447	0.341	5	-0.028	0.161	5	2	613	613.1	Apoptosis-inducing factor 1, mitochondrial	MOUSE	Q9Z0X1	Q9Z0X1|B1AU25	66992.5	26	12	25.1	197.44
		Eif2b3	20	94900000	13	1001247	1345889	1324057	1376196	-0.704	0.482	17	-0.668	0.912	17	-0.05	0.558	17	4	5390000	3	25881	84772	128398	121618	-2.411	0.451	4	-0.643	0.279	4	0.011	0.159	4	2	614	614.1	MCG14442	MOUSE	B1AUN2	B1AUN2|Q3UKV0|B1AUN3	51172.4	24	15	34.5	197.13
Core matrisome	Proteoglycans	Lum	4	17700000	4	145593	160252	92597	50052	1.504	0.409	3	1.417	0.564	3	0.648	0.41	3	34	209000000	12	1036520	2094231	1546396	1603685	-0.158	0.531	34	0.711	0.504	34	0.036	0.283	34	2	615	615.1	Lumican	MOUSE	P51885	P51885	38663.6	38	12	46.4	196.99
		Ipo9	17	72000000	13	1386541	1163790	488544	466161	1.439	0.713	16	0.295	1.017	16	-0.101	0.42	16	2	794000	1	591	4901	4387	4201	-0.925	0	1	0.296	0.176	2	-0.083	0.272	2	2	616	616.1	Importin-9	MOUSE	Q91YE6	Q91YE6|E9QKZ2|E0CXB2|E0CY46	117077	19	13	13.2	196.73
		Nolc1	27	332000000	14	1083026	927397	1481241	2642993	-1.377	0.744	25	-1.553	1.048	25	-0.928	0.751	25	4	10100000	3	49630	189537	158839	151613	-1.79	0.366	4	0.533	0.274	4	0.09	0.079	4	2	617	617.1	Protein Nolc1	MOUSE	E9Q5C9	E9Q5C9	73696.4	31	14	20.6	196.72
		Pura	22	275000000	12	1727203	1405217	1288932	1415652	0.277	0.546	18	-0.087	1.2	18	-0.265	0.5	18	16	57100000	9	164019	458323	653243	512904	-1.641	0.728	12	-0.063	0.432	14	0.468	0.28	14	2	618	618.1	Transcriptional activator protein Pur-alpha	MOUSE	P42669	P42669	34997.2	38	13	38	196.58
		Gp2	17	248000000	12	417255	572050	1821857	1874229	-1.778	0.933	17	-1.32	0.679	16	-0.171	0.389	17	8	17100000	6	93110	202530	401283	371363	-2.041	0.487	7	-1.084	0.354	7	0.125	0.183	7	2	619	619.1	Pancreatic secretory granule membrane major glycoprotein GP2	MOUSE	Q9D733	Q9D733	60864.3	25	14	30.3	196.36
		Snx2	18	109000000	14	1160375	826105	870135	792476	0.563	0.31	15	0.55	0.844	15	0.188	0.377	15	7	20000000	7	85606	229384	229527	233658	-1.44	0.256	7	0.045	0.436	7	-0.075	0.084	7	2	620	620.1	Sorting nexin-2	MOUSE	Q9CWK8	Q9CWK8	58584.2	25	14	30.2	196.17
		Snx1	8	55700000	7	393292	372265	247087	214087	0.613	0.348	7	0.969	0.791	7	0.261	0.447	7	1	4280000	1	17452	47541	38747	42438	-1.282	0	1	0.164	0	1	-0.131	0	1	2	620	620.2	Sorting nexin-1	MOUSE	Q9WV80	Q9WV80|Q6NZD2	59065.2	9	7	13.6	95.14
Matrisome-associated	ECM Regulators	Cela3b	112	7250000000	9	2304583	2742250	9682184	19402456	-1.547	1.286	88	-0.998	1.296	92	-0.695	0.728	94	79	3060000000	10	472610	2592124	14721644	6692260	-2.198	1.466	66	-0.742	0.634	73	0.882	0.314	74	2	621	621.1	Chymotrypsin-like elastase family member 3B	MOUSE	Q9CQ52	Q9CQ52|A2A9U8	29588.8	191	11	59.8	195.58
		Pgk1	24	138000000	13	997815	878425	1838757	1693610	-0.761	0.34	24	-0.704	0.561	24	0.044	0.348	24	6	6140000	5	47397	144482	197398	142871	-1.49	0.828	6	0.002	0.096	5	0.184	0.607	6	2	622	622.1	Phosphoglycerate kinase 1	MOUSE	P09411	P09411|S4R2M7	44949.1	30	13	37.6	195.54
		Xpo7	16	86300000	14	1343896	1239103	806780	774049	0.722	0.454	15	0.375	0.735	15	-0.009	0.408	15	1	162000	1	327	676	349	858	-1.392	0	1	-0.343	0	1	-1.297	0	1	2	623	623.1	Exportin-7	MOUSE	E9PUW7	E9PUW7|Q9EPK7|Q9EPK7-2	125322	17	14	13.6	195.3
		Sart3	17	104000000	14	1817960	1017893	690363	651909	1.259	0.534	15	0.612	0.606	15	0.145	0.39	15	1	1390000	1	8427	33941	65441	52478	-2.639	0	1	-0.629	0	1	0.318	0	1	2	624	624.1	Squamous cell carcinoma antigen recognized by T-cells 3	MOUSE	Q9JLI8	Q9JLI8|Q9JLI8-2	110473	18	14	15.1	195.23
		Rps8	32	1070000000	10	1310330	2525530	3034041	2905163	-1.137	0.754	29	-0.148	0.77	29	-0.162	0.409	29	28	200000000	10	261306	770725	983015	1042584	-2.04	0.592	25	-0.406	0.388	25	-0.05	0.261	25	2	625	625.1	40S ribosomal protein S8	MOUSE	P62242	P62242	24490	60	11	55.2	195.05
		Nup205	12	47600000	12	1219182	914643	468026	427310	1.392	0.689	12	1.025	0.596	12	0.257	0.388	12	4	1460000	3	1414	3564	1949	1287	-0.845	0	1	0.589	0	1	-0.122	0	1	2	626	626.1	MCG21756, isoform CRA_b	MOUSE	B9EJ54	B9EJ54|E9Q880	229744	16	14	7.5	194.63
		Atl3	18	152000000	12	1052623	1964170	996301	787348	0.261	0.496	18	1.051	0.671	18	-0.034	0.432	18	5	6640000	5	57484	86432	84559	145316	-1.014	0.464	5	-0.304	0.389	5	-0.522	0.289	5	2	627	627.1	Atlastin-3	MOUSE	Q91YH5	Q91YH5|E9PYT3|Q91YH5-2	61030.4	23	13	28	194.41
		Ttn	30	444000000	18	2871885	9314172	1583876	1745310	0.42	1.282	24	1.794	1.864	24	-0.302	0.679	24	20	197000000	13	625803	882986	1158372	1806778	-0.964	1.235	16	-0.54	0.714	17	0.052	0.656	15	2	628	628.1	Titin	MOUSE	A2ASS6	A2ASS6|A2ASS6-2|A2ASS6-3	3.93574e+06	50	28	0.9	194.25
		Ttn	29	433000000	18	2853372	9307904	1575452	1734572	0.416	1.318	23	1.865	1.858	23	-0.357	0.695	23	20	197000000	13	625803	882986	1158372	1806778	-0.964	1.235	16	-0.54	0.714	17	0.052	0.656	15	2	628	628.2	Titin	MOUSE	E9Q8K5	E9Q8K5|E9Q8N1	3744401	49	28	1	193.24
		Erlin2	16	211000000	11	1731121	2486935	1058625	818902	0.884	0.787	16	1.556	0.707	16	0.168	0.487	16	3	2510000	3	40864	41223	25455	29180	0.243	0.411	3	0.255	0.26	3	-0.048	0.201	3	2	629	629.1	Erlin-2	MOUSE	Q8BFZ9	Q8BFZ9|Q91X78	38100.1	19	11	40	194.23
		Rps16	30	436000000	12	1268588	1758021	2190455	2842053	-1.149	0.728	29	-0.539	1.43	29	-0.225	0.698	29	18	104000000	10	312883	1035455	1345550	1405601	-2.142	0.439	16	-0.483	0.222	16	-0.066	0.157	16	2	630	630.1	40S ribosomal protein S16	MOUSE	P14131	P14131	16559.1	48	14	73.9	194.02
		Psmd6	17	116000000	14	1299818	1123687	1394151	1402689	-0.11	0.478	15	-0.033	0.738	15	-0.092	0.405	15	5	9490000	5	34703	78284	171487	113957	-1.698	0.326	4	-0.775	0.244	4	0.643	0.168	4	2	631	631.1	26S proteasome non-ATPase regulatory subunit 6	MOUSE	Q99JI4	Q99JI4	45820.8	22	15	39.8	194.01
		Tpt1	49	1240000000	10	1421843	1531127	4188415	6846322	-1.919	0.888	48	-1.561	1.439	48	-0.829	0.638	48	30	238000000	9	92378	295906	904234	634491	-2.568	0.944	25	-1.114	0.675	25	0.461	0.291	29	2	632	632.1	Translationally-controlled tumor protein	MOUSE	P63028	P63028|D3YU75	19575.9	79	11	68.6	193.7
		Shmt2	16	102000000	11	696774	736807	1279884	1298263	-0.907	0.301	16	-0.769	0.704	16	-0.089	0.341	16	14	18400000	9	198972	711359	415003	335405	-0.606	0.369	13	1.155	0.29	13	0.342	0.242	13	2	633	633.1	Serine hydroxymethyltransferase	MOUSE	Q9CZN7	Q9CZN7	56271.2	30	13	27.3	193.7
		Sec61a1	52	2790000000	13	1723674	3948702	7574670	6240815	-1.605	0.951	50	-0.438	0.82	49	0.237	0.768	50	21	357000000	10	343821	1265920	981913	1641934	-1.945	0.684	21	-0.259	0.397	21	-0.627	0.337	21	2	634	634.1	Protein transport protein Sec61 subunit alpha isoform 1	MOUSE	P61620	P61620|Q9JLR1|A2ATT9	52720.2	73	14	28.5	193.68
		Clpx	12	33600000	11	571359	395280	436065	491705	0.155	0.305	11	-0.262	0.415	11	-0.203	0.334	11	9	7010000	8	48290	138481	175326	172862	-1.786	0.198	8	-0.284	0.232	8	0.055	0.149	8	2	635	635.1	ATP-dependent Clp protease ATP-binding subunit clpX-like, mitochondrial	MOUSE	Q9JHS4	Q9JHS4|Q6P8N8	70026.2	21	13	23	193.66
		Trim25	14	49600000	10	625389	538997	646083	801737	-0.557	0.299	14	-0.869	0.336	14	-0.541	0.252	14	10	14500000	8	57701	258141	279746	269396	-2.239	0.607	9	-0.313	0.346	10	0.002	0.197	10	2	636	636.1	E3 ubiquitin/ISG15 ligase TRIM25	MOUSE	Q61510	Q61510|Q5SU71|Q5SU72	73265.5	24	14	24.9	193.48
		Klk1	20	221000000	11	320122	480744	1110733	1803989	-2.709	1.035	18	-2.264	1.25	18	-0.802	0.344	19	6	10200000	5	43405	100550	294464	188388	-2.098	0.544	6	-0.9	0.317	6	0.616	0.22	6	2	637	637.1	Kallikrein-1	MOUSE	P15947	P15947|P15945|P00756	29344.8	26	11	58.6	193.21
		Klk1b11	5	263000000	2	86510	148723	700531	1168830	-3.825	1.292	5	-2.711	0.728	5	-0.721	0.062	5	1	2530000	1	9622	40340	94071	56416	-2.552	0	1	-0.484	0	1	0.738	0	1	2	637	637.2	Kallikrein 1-related peptidase b11	MOUSE	P15946	P15946|Q61759|Q61754|P36368|P36369	29297.2	6	2	9.1	23.68
		Arglu1	12	120000000	9	1131389	1268711	940383	1220824	-0.05	0.748	11	0.269	1.184	11	-0.456	0.529	11	28	213000000	14	898820	1819439	1691091	1452787	-0.662	1.441	27	-0.001	0.481	27	0.191	0.327	27	2	638	638.1	Arginine and glutamate-rich protein 1	MOUSE	Q3UL36	Q3UL36	32886.4	40	16	41.3	193.2
		Hspa4	15	56800000	13	537764	427008	815313	805723	-0.383	0.691	14	-0.536	0.749	14	0.006	0.326	14	6	6770000	4	24318	120411	166101	139847	-2.145	0.602	6	-0.295	0.239	6	0.233	0.458	6	2	639	639.1	Heat shock 70 kDa protein 4	MOUSE	Q3U2G2	Q3U2G2|Q61316	95005.8	21	14	19.1	192.97
		Tardbp	16	322000000	10	1891979	1227302	850997	913144	0.982	0.696	16	0.566	1.123	16	-0.31	0.55	16	33	150000000	13	183913	1325483	1883681	1433334	-2.629	0.873	29	-0.117	0.401	29	0.354	0.25	29	2	640	640.1	TAR DNA-binding protein 43	MOUSE	Q921F2	Q921F2|Q6VYI5|Q6VYI4|Q8BLD4|Q8R0B4	44946.3	49	13	33.5	192.94
		Eno1	14	78000000	11	584591	565312	825436	715177	-0.159	0.268	13	-0.207	0.416	13	0.185	0.29	13	13	17000000	9	139273	301144	319742	367418	-1.185	0.597	10	0.074	0.441	10	0.134	0.362	10	2	641	641.1	Alpha-enolase	MOUSE	P17182	P17182|Q6PHC1	47482.3	27	12	35.7	192.85
		Eno3	5	11000000	4	165923	164027	216119	185159	-0.278	0.284	5	-0.207	0.518	5	0.264	0.368	5	6	4850000	5	40294	97086	111063	156001	-1.639	0.778	4	-0.619	1.504	5	-0.48	1.189	5	2	641	641.2	Beta-enolase	MOUSE	P21550	P21550	47366.4	11	6	21.4	105.35
		Eno2	5	15200000	4	128359	152557	216989	668780	-0.278	1.464	5	-0.527	1.233	5	-0.295	0.885	5	7	7500000	5	106029	136810	150086	152082	-0.6	0.731	6	0.045	0.388	6	0.209	0.36	6	2	641	641.3	Gamma-enolase	MOUSE	P17183	P17183|D3Z6E4	47638.1	12	6	17.5	82.39
		Samhd1	20	153000000	16	1603917	1416556	1166226	1184954	0.35	0.403	19	0.401	0.378	19	-0.052	0.379	19	5	21100000	4	59128	144342	161246	143916	-1.966	0.9	5	0.175	0.347	5	0.086	0.203	5	2	642	642.1	Deoxynucleoside triphosphate triphosphohydrolase SAMHD1	MOUSE	F8WJE0	F8WJE0|Q60710|E9Q0K6|E9PYG9	76861.6	25	16	22.9	192.72
		Cmtr1	8	23500000	8	323363	273629	147415	151669	0.742	0.532	6	0.261	0.769	6	-0.205	0.452	6	14	36900000	13	77957	342170	279077	249772	-1.419	1.021	11	0.527	0.256	11	0.325	0.194	11	2	643	643.1	Cap-specific mRNA (nucleoside-2'-O-)-methyltransferase 1	MOUSE	Q9DBC3	Q9DBC3|E0CXC2	96701.6	22	16	18.9	192.69
		U2surp	8	64300000	7	893768	867672	460537	432381	0.931	0.443	8	0.763	0.766	8	0.165	0.466	8	16	50200000	13	265140	566033	473855	469338	-2.002	1.253	14	0.2	0.411	15	0.042	0.278	15	2	644	644.1	U2 snRNP-associated SURP motif-containing protein	MOUSE	Q6NV83	Q6NV83|Q6NV83-2|Q6NV83-3	118715	24	14	14.5	192.6
		Gnb2	24	429000000	11	880310	1213277	946270	758388	0.159	0.373	15	0.618	0.366	15	0.169	0.44	15	8	18500000	7	233180	264268	231998	267730	0.012	0.422	7	-0.033	0.577	7	-0.168	0.341	7	2	645	645.1	Guanine nucleotide-binding protein G(I)/G(S)/G(T) subunit beta-2	MOUSE	P62880	P62880|E9QKR0|D3YZX3|E9PWM7|P29387|V9GWY1	38072.1	32	12	40.2	192.48
		Gnb1	17	316000000	8	837283	1000684	639511	470183	0.659	0.534	13	0.638	0.565	13	0.17	0.554	13	10	16400000	7	209991	239067	228526	260434	-0.185	0.415	10	-0.118	0.582	10	-0.02	0.389	10	2	645	645.2	Guanine nucleotide-binding protein G(I)/G(S)/G(T) subunit beta-1	MOUSE	P62874	P62874	38175.1	27	9	31.1	152.77
		Gnb3	6	140000000	3	221252	220807	230664	152122	0.443	0.315	4	0.566	0.089	4	0.392	0.338	4	2	7420000	2	90330	125644	112882	129590	-0.522	0.018	2	-0.068	0.16	2	-0.197	0.029	2	2	645	645.3	Guanine nucleotide-binding protein G(I)/G(S)/G(T) subunit beta-3	MOUSE	Q61011	Q61011	38209.4	8	3	8.5	38.84
		Srrm2	12	1680000000	8	2031436	52264707	1243040	1484494	0.35	0.803	12	-0.829	2.535	12	-0.373	0.533	12	8	10200000	8	54046	163096	172206	150123	-1.682	0.783	7	-0.172	0.465	7	0.218	0.218	7	2	646	646.1	Serine/arginine repetitive matrix protein 2	MOUSE	Q8BTI8	Q8BTI8|Q8BTI8-2|Q8BTI8-3	295691	20	14	6.1	192.42
		Mta2	15	71000000	14	1268244	1143657	593223	538652	1.149	0.301	14	0.997	0.688	14	0.113	0.266	14	3	1590000	3	24999	53192	48005	51568	-0.914	0.146	3	0.126	0.225	3	-0.039	0.16	3	2	647	647.1	Metastasis-associated protein MTA2	MOUSE	Q9R190	Q9R190|Q924K8|Q3UII8|E9Q794|Q3U3A7|Q924K8-2	75770.4	18	15	23.6	192.36
		Mta1	5	10500000	5	290130	274535	194861	207822	1.084	1.031	5	0.623	1.314	5	-0.031	0.232	5	1	465000	1	6703	10020	13808	12635	-0.914	0	1	-0.335	0	1	0.128	0	1	2	647	647.2	Metastasis-associated protein MTA1	MOUSE	Q8K4B0	Q8K4B0|E9PX23|F8WHY8	81481.4	6	5	6.1	46.71
		Gfm1	18	60100000	15	970629	709184	844318	816358	0.024	0.527	17	-0.383	0.797	17	-0.141	0.442	17	0	0	0														1	648	648.1	Elongation factor G, mitochondrial	MOUSE	Q8K0D5	Q8K0D5|E0CXN8	84289.7	18	15	21.1	192.19
		Itgb4	11	170000000	9	132359	211134	270140	230844	-0.73	0.528	7	-0.119	0.582	7	0.259	0.37	7	13	557000000	11	36170	75323	117147	119654	-1.742	0.988	10	-0.776	0.682	10	-0.087	0.214	10	2	649	649.1	Integrin beta-4	MOUSE	A2A863	A2A863|A2A863-3|A2A863-2|A2A864	205470	24	16	11.5	191.96
		Prkar2a	8	53300000	8	493601	555295	539957	586507	-0.308	0.437	8	-0.35	0.873	8	-0.362	0.326	8	11	18500000	10	88689	278133	399856	323018	-1.789	0.789	10	-0.324	0.388	10	0.34	0.183	10	2	650	650.1	Protein kinase, cAMP dependent regulatory, type II alpha	MOUSE	Q8K1M3	Q8K1M3|P12367	45930.9	19	13	36.8	191.92
		Prkar2b	6	37500000	6	635774	525972	201851	209684	1.372	0.787	6	1.101	0.556	6	0.013	0.405	6	4	3010000	4	15830	42334	69266	58042	-1.182	0.851	4	-0.29	0.273	4	0.317	0.247	4	2	650	650.2	cAMP-dependent protein kinase type II-beta regulatory subunit	MOUSE	P31324	P31324|H3BK84	46565.7	10	9	22.1	132.38
		Letm1	18	44100000	13	535346	555996	596238	548969	-0.276	0.542	16	0.191	0.408	16	-0.161	0.369	16	3	1200000	3	9931	10492	17164	17371	-0.891	0.383	3	-1.086	0.305	3	-0.026	0.301	3	2	651	651.1	LETM1 and EF-hand domain-containing protein 1, mitochondrial	MOUSE	Q9Z2I0	Q9Z2I0	83671.8	21	15	26.8	191.62
		Ipo4	15	74200000	12	1041184	1186320	895302	918510	0.176	0.222	15	0.075	0.55	15	-0.102	0.275	15	7	7230000	7	30997	98417	145885	144914	-2.149	0.697	7	-0.316	0.443	7	0.01	0.13	6	2	652	652.1	Importin-4	MOUSE	Q8VI75	Q8VI75|Q5U4C5|D6RES6	120699	22	15	14.7	191.54
		Ptpn11	21	126000000	14	2464420	1601688	1742420	1829797	0.503	0.543	20	-0.098	0.495	20	-0.131	0.375	20	7	11700000	7	83742	196050	243916	202048	-0.977	0.907	7	0.032	0.358	7	0.214	0.129	7	2	653	653.1	Tyrosine-protein phosphatase non-receptor type 11	MOUSE	P35235	P35235|P35235-2	69029.6	28	15	22.6	191.36
		Rpl10a	38	983000000	12	1443928	3510174	5295074	5103885	-1.408	0.99	35	-0.561	1.414	35	-0.167	0.874	35	17	93300000	9	155332	492188	577152	709798	-1.733	0.723	17	-0.566	0.365	17	-0.171	0.361	17	2	654	654.1	Ribosomal protein	MOUSE	Q5XJF6	Q5XJF6|P53026	25002	55	13	48.3	191.35
		Rpl8	31	937000000	9	1460006	2781913	3844961	3699224	-1.319	0.59	28	-0.659	0.828	28	-0.07	0.661	28	19	243000000	10	439948	1648760	2083586	3072941	-2.753	0.559	19	-1.03	0.452	19	-0.577	0.181	19	2	655	655.1	60S ribosomal protein L8	MOUSE	P62918	P62918	28252.4	50	12	41.2	191.05
		Mapk3	21	194000000	13	1493938	1089818	632772	609213	1.323	0.691	18	0.558	0.765	18	-0.096	0.396	18	10	16300000	9	142877	332560	273765	266834	-1.008	0.342	10	0.206	0.327	10	0.057	0.204	10	2	656	656.1	Mitogen-activated protein kinase 3	MOUSE	Q63844	Q63844|D3Z3G6|D3Z6D8	43408	31	13	35.5	191.02
		Mapk1	17	173000000	11	2128854	1582081	1379249	1401609	0.587	0.542	16	0.358	0.801	16	-0.068	0.321	16	13	36900000	9	245955	603335	823881	648919	-1.404	0.394	13	-0.027	0.366	13	0.351	0.231	13	2	656	656.2	Mitogen-activated protein kinase 1	MOUSE	P63085	P63085	41674.2	30	13	34.3	178.65
		Psmd13	21	263000000	13	2522695	2846741	2551901	2270776	0.056	0.326	20	0.175	0.473	20	0.115	0.356	20	8	10100000	5	54787	211121	274373	220779	-2.228	0.565	7	-0.177	0.699	7	0.32	0.106	7	2	657	657.1	26S proteasome non-ATPase regulatory subunit 13	MOUSE	Q9WVJ2	Q9WVJ2|E9Q5I9|E9Q0U1	43150.9	29	13	32.4	190.9
		Ndufs2	18	181000000	13	669341	1918501	1377066	1135171	-0.633	0.455	17	0.843	0.7	17	-0.045	0.486	17	8	11700000	5	80382	105104	137977	152410	-0.708	0.541	8	-0.475	0.278	8	-0.089	0.234	8	2	658	658.1	NADH dehydrogenase [ubiquinone] iron-sulfur protein 2, mitochondrial	MOUSE	Q91WD5	Q91WD5|D3YXT0	53024.1	26	15	39	190.64
		Ufsp2	16	187000000	12	299003	608979	730789	714249	-1.344	0.474	15	-0.218	0.866	15	-0.246	0.485	15	7	11800000	6	32359	145399	213385	205928	-2.723	1.062	7	-0.386	0.29	7	0.249	0.238	7	2	659	659.1	Ufm1-specific protease 2	MOUSE	Q99K23	Q99K23	52970.7	23	14	39.6	190.6
		Eif3h	24	353000000	12	1516157	1215948	1490862	1737786	-0.268	0.6	24	-0.306	0.706	24	-0.197	0.323	24	12	45600000	8	132562	355666	698076	574503	-1.932	0.996	12	-0.512	0.509	12	0.301	0.234	12	2	660	660.1	Eukaryotic translation initiation factor 3 subunit H	MOUSE	Q91WK2	Q91WK2	40002.7	36	12	36.3	190.59
		Ilf3	20	68600000	13	1147234	602866	446088	468753	1.023	0.635	18	0.491	0.462	18	-0.141	0.31	18	0	0	0														1	661	661.1	Isoform 3 of Interleukin enhancer-binding factor 3	MOUSE	Q9Z1X4-3	Q9Z1X4-3|Q9Z1X4|Q9Z1X4-2|Q45VK5	98163.7	20	13	18.4	190.43
		Strbp	6	13500000	5	324907	162204	122826	124440	1.355	0.587	6	0.47	0.326	6	-0.115	0.377	6	0	0	0														1	661	661.2	Spermatid perinuclear RNA-binding protein	MOUSE	Q91WM1	Q91WM1|Q91WM1-2	74388	6	5	9.8	57.09
		Fam129b	16	89400000	14	851939	939803	868155	854796	-0.005	0.365	14	0.144	0.891	14	0.008	0.418	14	10	21700000	8	77952	350291	389385	403367	-2.351	0.617	8	-0.425	0.391	9	-0.029	0.216	9	2	662	662.1	Niban-like protein 1	MOUSE	Q8R1F1	Q8R1F1	85444.6	26	15	18.9	189.67
		Skiv2l	18	53100000	15	579404	709957	663713	630936	-0.364	0.645	14	-0.121	0.961	14	0.001	0.396	14	0	0	0														1	663	663.1	Protein Skiv2l	MOUSE	Q6NZR5	Q6NZR5	138377	18	15	13.6	189.62
		Rab2a	30	370000000	10	2298725	2255574	2017456	1954128	0.212	0.486	27	0.048	0.527	27	-0.032	0.256	27	14	31000000	8	98449	309845	448773	417824	-2.078	0.608	14	-0.304	0.268	14	0.1	0.201	14	2	664	664.1	Ras-related protein Rab-2A	MOUSE	P53994	P53994|P59279|Q3TEG7|G3V022|G3UXQ7	23718.3	44	11	52.8	189.42
		Cope	16	124000000	13	842817	969314	1603461	1718588	-0.867	0.561	15	-0.225	1.12	15	-0.257	0.381	15	10	20800000	7	55023	220421	517775	411238	-2.528	0.684	10	-0.745	0.403	10	0.378	0.236	10	2	665	665.1	Coatomer subunit epsilon	MOUSE	O89079	O89079|E9Q6I5	34794.7	26	13	42.2	189.35
		Tnpo1	17	124000000	11	1663778	1263154	866152	760445	1.129	0.622	17	0.483	0.347	17	-0.016	0.339	17	5	9830000	5	35261	157942	175574	191234	-2.745	0.977	5	-0.325	0.393	5	-0.114	0.078	5	2	666	666.1	Transportin-1	MOUSE	Q8BFY9	Q8BFY9|Q8BFY9-2|Q99LG2|E9PV58	103839	22	11	16.1	189.16
		Tagln	17	219000000	12	1019181	1598396	1635606	706266	0.399	0.419	16	0.481	0.718	16	0.675	0.533	16	18	77000000	10	136537	370290	619891	886954	-2.208	0.816	18	-1.112	0.35	18	-0.397	0.259	18	2	667	667.1	Transgelin	MOUSE	P37804	P37804	22632.5	35	15	66.1	188.36
		Tra2b	19	183000000	10	658576	832630	469502	702727	-0.2	0.426	17	0.347	0.764	17	-0.859	0.495	17	43	348000000	13	912540	1470945	1076021	875480	0.185	0.606	40	0.431	0.628	40	0.31	0.325	40	2	668	668.1	Transformer-2 protein homolog beta	MOUSE	P62996	P62996|F8WJG3	33779.2	62	13	35.4	188.27
		Tra2a	15	153000000	7	657017	823510	333180	462706	0.488	0.395	13	0.791	0.448	13	-0.455	0.444	13	29	117000000	9	560075	837779	593090	468058	0.205	0.672	28	0.472	0.76	28	0.347	0.363	28	2	668	668.2	Transformer-2 protein homolog alpha	MOUSE	E9QP00	E9QP00|Q6PFR5	32635	44	9	27.6	139.92
		Rab11b	26	256000000	13	1794079	2061082	2078154	1667609	0.19	0.428	26	0.561	0.697	26	0.109	0.515	26	4	17800000	4	73735	192876	217935	182137	-1.096	0.381	4	0.01	0.153	4	0.203	0.197	4	2	669	669.1	Ras-related protein Rab-11B	MOUSE	P46638	P46638|P62492|E9Q3P9|G3UY29|G3UZD3|E9Q6B3	24603.1	30	13	57.3	187.8
		Cdc37	29	290000000	11	733230	682177	663171	572781	-0.022	1.182	28	0.102	1.216	28	-0.004	0.629	28	17	223000000	7	141461	225463	310889	302880	-0.561	1.595	16	-0.174	0.493	17	0.036	0.319	17	2	670	670.1	Hsp90 co-chaperone Cdc37	MOUSE	Q61081	Q61081	45106.1	46	13	35.3	187.8
		Api5	22	135000000	12	2034478	1489789	819651	786165	1.258	0.492	17	0.996	0.364	17	-0.037	0.36	17	10	17000000	9	62441	282012	239817	212612	-1.81	0.517	9	0.355	0.228	9	0.168	0.109	9	2	671	671.1	Apoptosis inhibitor 5	MOUSE	O35841	O35841	57126.4	32	12	28.3	187.67
		Srsf10	11	43800000	8	517901	684675	253718	428318	0.026	0.308	11	0.688	1.093	11	-0.836	0.47	11	31	101000000	12	560067	1156321	837257	707756	-0.552	0.481	28	0.517	0.6	28	0.245	0.257	28	2	672	672.1	Serine/arginine-rich splicing factor 10	MOUSE	Q9R0U0	Q9R0U0|Q9R0U0-2|Q9R0U0-3|Q3TFP0	31357	42	12	33.9	187.65
		Acadsb	20	160000000	13	845146	797248	2025915	1857442	-1.119	0.351	18	-1.023	0.563	18	0.142	0.434	18	4	6280000	4	49743	144543	192386	160014	-1.504	0.328	4	-0.074	0.165	4	0.332	0.101	4	2	673	673.1	Short/branched chain specific acyl-CoA dehydrogenase, mitochondrial	MOUSE	Q9DBL1	Q9DBL1|E9Q5L3	48329.7	24	14	40.5	187.51
		Rabl6	12	60400000	11	567422	464644	513778	589312	-0.066	0.538	11	-0.263	0.777	11	-0.337	0.491	11	7	16000000	6	66448	232137	279844	251942	-2.07	0.64	6	-0.132	0.39	7	0.098	0.328	7	2	674	674.1	Rab-like protein 6	MOUSE	Q5U3K5	Q5U3K5	80114.9	19	12	21.5	187.48
		Oxct1	21	212000000	12	1400309	650440	2159678	1210320	0.026	0.385	20	-0.974	0.589	20	0.563	0.507	20	5	7830000	4	81337	123631	136508	106711	-0.213	0.325	5	0.089	0.158	5	0.438	0.341	5	2	675	675.1	Succinyl-CoA:3-ketoacid coenzyme A transferase 1, mitochondrial	MOUSE	Q9D0K2	Q9D0K2|Q3UJQ9	56387	26	12	30.7	187.46
		Vac14	11	155000000	11	1033369	891393	617685	636292	0.594	0.431	11	0.213	0.436	11	0.005	0.252	11	3	3330000	3	16519	74114	74329	68795	-1.913	0.66	3	0.22	0.062	3	0.343	0.21	3	2	676	676.1	Protein VAC14 homolog	MOUSE	Q80WQ2	Q80WQ2	89073	14	13	20.5	186.93
		Rps13	20	193000000	8	505641	739726	751661	1182255	-1.124	0.726	17	0.172	1.369	17	-0.169	0.824	17	22	96500000	11	268274	686150	611362	937572	-1.263	0.65	20	-0.129	0.614	20	-0.335	0.624	20	2	677	677.1	40S ribosomal protein S13	MOUSE	P62301	P62301	17222	42	14	68.8	186.81
		Ppme1	14	54700000	11	608381	301939	393645	573207	-0.101	0.491	13	-0.307	0.83	13	-0.49	0.446	13	4	4980000	4	13527	63625	132605	94685	-2.721	0.693	4	-0.564	0.249	4	0.555	0.285	4	2	678	678.1	Protein phosphatase methylesterase 1	MOUSE	Q8BVQ5	Q8BVQ5	42655	18	13	39.8	186.72
		Rufy1	9	59600000	9	676759	464931	493419	434229	0.549	0.647	8	-0.089	0.381	8	0.122	0.244	8	6	3100000	5	21966	84474	82653	88244	-1.588	0.437	6	-0.331	0.321	6	-0.007	0.272	6	2	679	679.1	RUN and FYVE domain-containing protein 1	MOUSE	Q8BIJ7	Q8BIJ7	81516.2	15	14	20.2	186.02
		Papss2	16	97500000	12	573805	574487	198465	206099	1.451	0.497	13	1.397	0.504	13	-0.124	0.411	13	9	9400000	6	32470	216863	81368	75369	-1.204	0.655	7	1.278	0.367	7	0.145	0.296	7	2	680	680.1	Bifunctional 3'-phosphoadenosine 5'-phosphosulfate synthase 2	MOUSE	O88428	O88428	70977	25	13	27.2	185.76
		Mtor	13	38400000	11	770326	733492	513273	548860	0.238	0.429	13	0.368	0.506	13	-0.213	0.277	13	8	6260000	8	43222	130309	129733	130805	-1.55	0.653	8	0.038	0.461	8	0.059	0.342	8	2	681	681.1	Serine/threonine-protein kinase mTOR	MOUSE	Q9JLN9	Q9JLN9	290838	21	15	6.7	185.37
		Odf2	1	2410000	1							0			0			0	16	29500000	12	155440	862853	361704	312893	-0.995	0.593	14	1.322	0.434	15	0.115	0.414	15	2	682	682.1	Outer dense fiber protein 2	MOUSE	A3KGV1	A3KGV1|A3KGV1-4|A3KGV1-3|A3KGV1-2|A3KGW0|V9GXZ0|A3KGV9|A3KGV1-5|A3KGV1-6|A3KGV1-7	96395.6	17	12	16.9	185.3
		Rab18	16	121000000	10	880618	1025048	897277	1008709	-0.229	0.42	15	-0.047	0.615	15	-0.138	0.464	15	9	14300000	6	57056	152229	239318	214632	-1.689	0.361	9	-0.371	0.384	9	0.154	0.138	9	2	683	683.1	Ras-related protein Rab-18	MOUSE	P35293	P35293	23320	25	12	65.5	185.01
		Impdh2	13	136000000	13	455997	915674	1934299	1608464	-1.947	0.582	13	-0.677	0.673	13	0.04	0.234	13	0	0	0														1	684	684.1	Inosine-5'-monophosphate dehydrogenase 2	MOUSE	P24547	P24547	56213.4	13	13	28.4	184.84
		Xrn1	9	25900000	8	314291	327213	315327	393352	-0.415	0.937	9	-0.304	0.625	9	-0.237	0.369	9	12	12500000	11	60986	227554	347584	278406	-2.082	0.74	11	-0.409	0.272	12	0.286	0.314	12	2	685	685.1	5'-3' exoribonuclease 1	MOUSE	F8VQ87	F8VQ87|P97789|P97789-2|P97789-3	196409	21	15	8.7	184.71
		Rpl10	30	461000000	10	798567	1503453	2439106	2348599	-1.414	0.527	27	-0.714	1.181	27	-0.231	0.737	27	22	120000000	10	285231	986379	1114280	1621561	-2.065	0.771	21	-0.526	0.557	21	-0.556	0.324	21	2	686	686.1	60S ribosomal protein L10	MOUSE	Q6ZWV3	Q6ZWV3|P86048	25059.9	52	12	52.8	184.69
		Rpl12	51	1500000000	11	2244022	2996765	6222900	6194313	-1.42	0.715	42	-0.663	0.784	43	-0.068	0.503	43	17	82900000	9	185725	535684	638144	603944	-1.658	0.636	16	-0.277	0.456	16	0.135	0.285	16	2	687	687.1	60S ribosomal protein L12	MOUSE	P35979	P35979|F8VQK7	17975.4	68	12	75.1	184.54
		Ppp5c	18	112000000	12	1353592	681184	1205650	1458011	-0.228	0.583	18	-0.769	0.819	18	-0.378	0.478	18	3	4480000	3	16196	34828	74718	59911	-2.316	0.589	2	-1.047	0.381	2	0.39	0.12	2	2	688	688.1	Serine/threonine-protein phosphatase 5	MOUSE	Q60676	Q60676	57503.2	21	12	26.2	184.3
		A1cf	8	24600000	8	274366	188493	248582	302104	-0.078	0.518	7	-0.732	0.6	7	-0.311	0.162	7	15	29300000	11	109497	427931	642266	493093	-2.206	0.702	14	-0.069	0.529	14	0.46	0.225	14	2	689	689.1	APOBEC1 complementation factor	MOUSE	Q5YD48	Q5YD48|Q5YD48-2|Q5YD48-3	65966	23	14	22.6	184.19
		Sf3b2	14	81600000	13	1058083	535282	479319	596050	0.856	0.481	13	-0.039	0.539	13	-0.288	0.254	13	2	8930000	2	45562	310485	412852	367241	-2.516	0.653	2	-0.251	0.011	2	-0.15	0.364	2	2	690	690.1	Protein Sf3b2	MOUSE	Q3UJB0	Q3UJB0	98310.8	16	13	16.9	184.07
		Nup210	15	109000000	14	790669	1279468	548065	442808	0.763	0.532	14	1.572	0.516	14	0.136	0.544	14	0	0	0														1	691	691.1	Nuclear pore membrane glycoprotein 210	MOUSE	Q9QY81	Q9QY81	205067	15	14	8.4	183.95
		Ttll12	12	59500000	10	532488	661825	464278	494009	-0.218	0.632	11	-0.846	1.167	11	-0.232	0.459	11	14	19400000	11	118988	238127	484478	343821	-2.446	1.075	13	-0.754	0.719	13	0.45	0.336	13	2	692	692.1	Tubulin--tyrosine ligase-like protein 12	MOUSE	Q3UDE2	Q3UDE2	74726.6	26	12	23.4	183.73
		Cul1	13	78500000	11	843739	798918	715808	646795	0.306	0.426	12	0.333	0.397	12	0.052	0.483	12	6	7580000	6	69080	174833	210357	161930	-1.209	0.779	5	-0.173	0.581	6	0.376	0.11	6	2	693	693.1	Cullin-1	MOUSE	Q9WTX6	Q9WTX6	90374.5	19	14	20.2	183.61
		Farsa	18	126000000	13	1177405	887745	1629781	2288864	-1.136	0.578	15	-1.094	0.852	15	-0.584	0.493	15	10	20700000	9	44223	171707	311413	279751	-2.216	0.935	8	-0.606	0.394	8	0.142	0.292	8	2	694	694.1	Phenylalanine--tRNA ligase alpha subunit	MOUSE	Q8C0C7	Q8C0C7|E9PWY9|D6RIJ2	57711.9	28	15	25.3	183.51
		Cs	39	595000000	12	1370776	1031240	3793832	2943447	-0.928	0.357	35	-1.158	0.846	35	0.223	0.547	35	12	40900000	8	104923	419724	620898	487384	-2.201	0.446	12	-0.194	0.207	12	0.345	0.118	12	2	695	695.1	Citrate synthase, mitochondrial	MOUSE	Q9CZU6	Q9CZU6|Q80X68	52021	51	12	24.1	183.5
		Rpl28	31	909000000	11	2669246	3755254	5448435	5629716	-1.162	0.726	29	-0.431	1.14	29	-0.026	0.42	29	27	218000000	13	1105228	4620794	3027892	5457237	-2.16	0.904	26	-0.35	0.523	26	-0.652	0.348	26	2	696	696.1	60S ribosomal protein L28	MOUSE	P41105	P41105	15790.3	58	13	65.6	183.39
		Actr1a	21	830000000	12	3202642	1747204	3607190	2488282	0.511	0.364	19	-0.512	0.463	19	0.053	0.429	19	6	64300000	5	284331	691654	491182	958252	-1.782	0.348	6	-0.232	0.284	6	0.238	0.661	6	2	697	697.1	Alpha-centractin	MOUSE	P61164	P61164	42727.1	27	13	39.8	183.37
		Actr1b	16	80600000	9	810387	378438	618982	560059	0.506	0.384	14	-0.5	0.625	14	-0.243	0.401	14	2	2720000	2	5457	28994	37641	28815	-2.113	0.352	2	0.003	0.007	2	0.345	0.048	2	2	697	697.2	Beta-centractin	MOUSE	Q8R5C5	Q8R5C5	42394.7	18	10	34.8	139.33
		Hist1h2bp	66	6300000000	11	23579792	4209605	8554059	3885175	1.323	0.923	59	0.126	1.618	58	0.327	0.914	59	81	3010000000	13	6702765	9127528	6112303	15702804	-1.015	0.816	74	-0.58	0.742	74	-1.028	0.613	74	2	698	698.1	Isoform 2 of Histone H2B type 1-P	MOUSE	Q8CGP2-2	Q8CGP2-2|Q8CBB6|Q8CGP2|Q64475|P10853|Q8CGP1|P10854|Q64478|Q64525|Q6ZWY9|Q9D2U9|Q8CGP0|P70696|Q64524|G3X9D5	15564.9	147	12	57.9	183.19
		Rbm14	4	32200000	4	318315	180265	185219	185377	0.653	0.754	3	-0.059	0.081	3	-0.143	0.383	3	12	44400000	12	504977	970301	714895	590904	-0.56	0.789	12	0.472	0.641	12	0.29	0.175	12	2	699	699.1	RNA-binding protein 14	MOUSE	Q8C2Q3	Q8C2Q3|Q8C2Q3-2|E9QL13|B0LM42|J3QN51|J3QPT3	69618.6	16	14	23.6	182.67
		Gm21992	7	36000000	6	600404	325471	339493	349642	0.757	0.455	7	-0.059	0.359	7	0.001	0.305	7	5	8150000	5	49482	239205	187877	148892	-1.473	0.486	5	0.224	0.499	5	0.474	0.285	5	2	699	699.2	Protein Gm21992	MOUSE	F7BGR7	F7BGR7|Q8C7Q4|Q8VE92|Q8C7Q4-2|S4R1A6|Q5CZX8	53475	12	7	17.6	87.23
		Tomm70a	16	104000000	14	1492173	1281334	1154999	869178	0.593	0.377	15	0.33	0.574	15	0.036	0.416	15	3	2420000	3	20793	48518	46701	59872	-1.572	0.525	2	-0.301	0.026	2	-0.369	0.089	2	2	700	700.1	Mitochondrial import receptor subunit TOM70	MOUSE	Q9CZW5	Q9CZW5	68330.7	19	15	22.2	182.28
		Ap2m1	18	554000000	12	1896526	1559114	8595721	10482526	0.226	1.512	15	-0.034	1.974	15	0.165	0.325	15	9	21100000	7	221092	374052	582483	516202	-1.295	0.6	9	-0.338	0.462	9	0.21	0.205	9	2	701	701.1	AP-2 complex subunit mu	MOUSE	P84091	P84091|Q3TWV4	49996.1	27	14	28	182.11
		Afg3l2	14	50800000	13	725445	1044323	817161	708492	-0.063	0.381	13	0.598	0.624	13	0.217	0.29	13	0	0	0														1	702	702.1	AFG3-like protein 2	MOUSE	Q8JZQ2	Q8JZQ2	90030.6	14	13	17.5	181.98
		Npm1	29	747000000	12	2335325	972504	2734005	3071062	-0.432	0.873	27	-1.373	0.968	27	-0.163	0.581	27	21	178000000	9	175715	866570	1226826	1147751	-1.697	1.132	16	-0.352	0.359	19	0.091	0.413	19	2	703	703.1	Nucleophosmin	MOUSE	Q61937	Q61937|Q5SQB0|Q5SQB5|Q9DAY9|E9Q5T3	32730.7	50	12	46.2	181.8
		Txnl1	17	135000000	10	755284	469585	1090007	1026422	-0.247	0.39	16	-0.924	0.666	16	0.184	0.471	16	2	2350000	2	9550	33515	70526	53612	-2.016	0.613	2	-0.321	0.448	2	0.644	0.305	2	2	704	704.1	Thioredoxin-like protein 1	MOUSE	Q8CDN6	Q8CDN6	32636.1	19	11	44.9	181.69
		Erp29	26	316000000	11	977965	909156	1894601	1910083	-1.009	0.696	26	-0.809	1.049	26	-0.137	0.781	26	9	19400000	7	48539	126328	292273	189752	-2.059	1.074	9	-0.555	0.428	9	0.567	0.164	9	2	705	705.1	Endoplasmic reticulum resident protein 29	MOUSE	P57759	P57759|D6RG87|F8WIM7|F8WJI4	28879.8	35	12	50.7	181.63
		Slc4a1	17	161000000	12	2690831	1419911	501164	401067	1.918	1.326	17	1.102	0.93	17	0.149	0.543	16	2	648000	2	7336	17787	7933	8160	0.184	0.48	2	1.078	0.058	2	0.05	0.119	2	2	706	706.1	Band 3 anion transport protein	MOUSE	P04919	P04919|P04919-2	103476	19	12	15.8	181.52
		Capzb	15	281000000	11	1074126	993889	1382887	1313478	-0.608	0.335	13	-0.363	0.341	13	-0.064	0.269	13	14	63700000	10	237111	689634	1000724	760375	-2.02	0.73	12	-0.202	0.375	12	0.348	0.151	12	2	707	707.1	Isoform 2 of F-actin-capping protein subunit beta	MOUSE	P47757-2	P47757-2|P47757-4|A2AMW0|P47757	30970.5	29	12	44.4	181.26
		Ncapd2	14	68900000	13	1276374	824530	486305	472925	1.99	0.864	13	1.179	0.791	13	0.036	0.203	13	0	0	0														1	708	708.1	Isoform 2 of Condensin complex subunit 1	MOUSE	Q8K2Z4-2	Q8K2Z4-2|Q8K2Z4	158187	14	13	10.2	180.6
		Acaa1a	20	118000000	11	767777	290165	731537	525500	0.038	0.567	16	-0.609	0.739	16	-0.033	0.506	16	8	5720000	5	28277	80235	95830	75929	-1.562	0.622	7	0.046	0.248	7	0.299	0.294	7	2	709	709.1	3-ketoacyl-CoA thiolase A, peroxisomal	MOUSE	Q921H8	Q921H8|H3BKL5|Q8VCH0|H3BJZ9	44409	28	11	44.1	180.54
		Rps5	19	381000000	9	639171	758300	1311163	1519998	-1.068	0.596	18	-0.788	0.849	18	-0.477	0.47	18	23	107000000	10	263539	1097862	862610	1007147	-1.528	0.782	21	-0.263	0.699	22	-0.07	0.346	22	2	710	710.1	40S ribosomal protein S5	MOUSE	Q91V55	Q91V55|P97461	23047.2	42	11	52.9	180.42
		Arhgef7	7	26700000	6	424476	209203	209167	212024	0.98	0.611	7	-0.002	0.355	7	-0.158	0.387	7	10	10200000	9	48941	218086	247001	235279	-2.333	0.501	10	-0.166	0.28	10	0.066	0.149	10	2	711	711.1	Rho guanine nucleotide exchange factor 7	MOUSE	Q9ES28	Q9ES28|Q9ES28-7|Q9ES28-2|Q9ES28-3|Q9ES28-4|Q9ES28-8|D3Z0V2|Q9ES28-5|Q9ES28-6|F6WMJ3|Q8K4I3|A2AFJ8	97795.8	17	11	14.9	179.93
		Sdhb	23	223000000	13	1555655	1574170	1873621	1643901	-0.287	0.66	22	-0.013	0.832	22	-0.03	0.596	22	9	13900000	6	119082	139089	182708	189072	-0.476	0.413	9	-0.43	0.289	9	0.094	0.166	9	2	712	712.1	Succinate dehydrogenase [ubiquinone] iron-sulfur subunit, mitochondrial	MOUSE	Q9CQA3	Q9CQA3	32612.1	32	13	44.6	179.88
		Suclg1	39	882000000	10	1806825	1436764	4861597	7303671	-1.639	0.823	38	-1.21	1.434	38	-0.621	0.662	38	18	91400000	9	193264	470012	1340324	918548	-1.847	0.669	15	-0.729	0.539	15	0.43	0.245	15	2	713	713.1	Succinyl-CoA ligase [ADP/GDP-forming] subunit alpha, mitochondrial	MOUSE	Q9WUM5	Q9WUM5	36496.4	57	11	39.8	179.8
		Rbm47	9	33000000	7	163585	163090	249058	343026	-0.995	0.133	9	-1.114	0.498	9	-0.746	0.498	9	16	34600000	9	71127	266023	365971	309382	-2.586	1.037	15	-0.466	0.435	16	0.209	0.178	16	2	714	714.1	RNA-binding protein 47	MOUSE	Q91WT8	Q91WT8|D3YXZ5|Q91WT8-2	64517.4	25	11	24.4	179.77
		Eml4	14	73800000	14	777842	543340	677089	907867	-0.061	0.391	12	-0.587	0.674	12	-0.493	0.279	12	4	8080000	4	36409	105951	183808	139658	-1.82	0.253	4	-0.386	0.17	4	0.408	0.206	4	2	715	715.1	Echinoderm microtubule-associated protein-like 4	MOUSE	Q3UMY5	Q3UMY5|F8WJ93|Q3UMY5-3|Q3UMY5-2|Q3UMY5-4	111109	18	14	14	179.76
		Gsk3b	15	116000000	12	1386550	1140755	1038480	1483484	0.32	0.921	15	0.009	0.739	15	-0.335	0.584	15	9	17800000	8	73869	390059	417276	374143	-2.119	0.541	8	0.045	0.326	8	0.216	0.141	8	2	716	716.1	Glycogen synthase kinase-3 beta	MOUSE	E9QAQ5	E9QAQ5|Q9WV60	48502.3	24	13	29.3	179.52
		Gsk3a	12	80600000	10	1066042	946947	824630	1250139	0.338	1	12	-0.019	0.878	12	-0.432	0.594	12	6	10800000	6	55570	239191	249130	235994	-1.853	0.565	5	0.044	0.131	5	0.112	0.085	5	2	716	716.2	Glycogen synthase kinase-3 alpha	MOUSE	Q2NL51	Q2NL51|D3Z7E5	52058.9	18	12	27.7	160.14
Matrisome-associated	ECM Regulators	F13a1	12	35500000	10	887895	476692	244024	275986	1.703	1.055	12	1.141	0.742	12	-0.129	0.342	12	14	40900000	10	236805	1174151	175341	205420	0.037	0.437	14	2.545	0.561	14	-0.159	0.265	14	2	717	717.1	Coagulation factor XIII A chain	MOUSE	Q8BH61	Q8BH61	83719.2	26	11	15.9	179.05
		Atp5o	30	736000000	11	1005992	2007962	2367186	1951959	-0.91	0.391	28	0.088	1.167	28	0.008	0.473	28	13	20400000	6	146557	193490	253645	241098	-0.666	0.611	13	-0.279	0.521	13	0.164	0.31	13	2	718	718.1	ATP synthase subunit O, mitochondrial	MOUSE	Q9DB20	Q9DB20	23420.2	43	11	58.2	178.79
		Aldh4a1	13	157000000	11	851272	625603	2198850	1449291	-1.012	0.404	13	-1.026	0.491	13	0.586	0.314	13	11	23200000	9	156917	350097	626718	556520	-1.682	0.526	11	-0.567	0.396	11	0.194	0.153	11	2	719	719.1	Delta-1-pyrroline-5-carboxylate dehydrogenase, mitochondrial	MOUSE	Q8CHT0	Q8CHT0	62295.9	24	12	22.2	178.74
		2016-03-02	24	222000000	13	488584	983318	1450752	1264613	-1.292	0.97	22	-0.197	0.693	22	0.063	0.589	22	10	19900000	6	145542	342060	529107	678155	-1.845	0.777	9	-0.956	0.567	9	-0.462	0.254	9	2	720	720.1	Mitochondrial amidoxime reducing component 2	MOUSE	Q922Q1	Q922Q1	38821.2	34	13	33.4	178.59
		Nmt1	18	104000000	12	655531	260918	776215	1578788	-0.985	0.639	18	-1.525	1.123	18	-1.412	0.669	18	5	4760000	3	50179	249080	336583	238976	-2.482	0.583	5	-0.519	0.408	5	0.374	0.198	5	2	721	721.1	Glycylpeptide N-tetradecanoyltransferase 1	MOUSE	O70310	O70310	57229.7	23	12	29.2	178.51
		Nmt2	12	98300000	7	817375	601737	738088	1041498	-0.688	0.983	12	-0.591	1.202	12	-0.547	0.605	12	4	4650000	3	44144	240917	320701	218195	-2.242	0.577	4	0.097	0.193	4	0.527	0.159	4	2	721	721.2	Glycylpeptide N-tetradecanoyltransferase 2	MOUSE	O70311	O70311|A2AJH3|Q8CFK1	60825.5	16	9	19.4	121.36
		Stard10	19	597000000	7	1546341	922895	1711824	2201136	-0.617	0.229	17	-1.14	0.765	17	-0.452	0.257	17	20	111000000	10	141441	564606	1009625	742933	-1.941	0.737	20	-0.37	0.454	20	0.427	0.252	20	2	722	722.1	PCTP-like protein	MOUSE	E9PVP0	E9PVP0|Q9JMD3|G3UY59	40515.1	39	11	31.8	178.49
		Ssr1	45	1080000000	8	429741	2452158	1451696	1423886	-1.723	0.749	31	0.176	0.827	36	-0.119	0.84	36	18	68400000	6	372744	264725	566011	557411	-0.584	0.405	16	-0.526	0.557	16	-0.01	0.352	16	2	723	723.1	Translocon-associated protein subunit alpha	MOUSE	Q9CY50	Q9CY50	32064.4	63	9	53.1	178.34
		Acsf2	14	75400000	12	766414	1021197	979476	904809	-0.246	0.219	14	-0.116	1.152	14	0.213	0.382	14	5	2490000	3	12195	32866	39497	36151	-1.653	0.431	4	-0.117	0.421	4	0.279	0.568	4	2	724	724.1	Acyl-CoA synthetase family member 2, mitochondrial	MOUSE	Q8VCW8	Q8VCW8	68634	19	14	21.3	178.18
		Rps11	30	1020000000	11	2502554	4454986	5799215	5144081	-0.965	0.688	29	-0.214	0.714	29	0.01	0.441	29	18	200000000	7	423059	1839224	1855503	2366904	-2.166	0.487	17	-0.357	0.394	17	-0.181	0.218	17	2	725	725.1	40S ribosomal protein S11	MOUSE	P62281	P62281	18601.6	48	12	53.1	176.99
		Vat1	23	175000000	12	1698028	1381210	1265223	1537328	0.279	0.596	22	-0.026	0.875	22	-0.179	0.399	22	4	4460000	4	37065	46085	63552	63570	-0.814	0.491	4	-0.233	0.473	4	-0.025	0.223	4	2	726	726.1	Synaptic vesicle membrane protein VAT-1 homolog	MOUSE	Q62465	Q62465	43324.1	27	12	35.2	176.73
		Sf3a3	16	81300000	10	1467282	631097	692438	667896	0.971	0.671	14	-0.239	0.443	14	-0.162	0.382	14	9	16100000	8	56738	254907	265718	249971	-2.226	0.908	8	-0.18	0.329	8	0.142	0.109	8	2	727	727.1	Splicing factor 3A subunit 3	MOUSE	Q9D554	Q9D554	59183.1	25	11	25.5	176.68
		Acadl	25	198000000	11	1144632	951780	2117136	1455591	-0.304	0.504	22	-0.868	0.826	22	0.282	0.629	22	9	9680000	5	86395	148118	150446	128703	-0.579	0.679	8	0.13	0.731	8	0.411	0.32	8	2	728	728.1	Long-chain specific acyl-CoA dehydrogenase, mitochondrial	MOUSE	P51174	P51174	48306.5	34	12	28.8	176.51
		Nck1	12	62600000	10	605818	414723	682631	1033983	-0.584	0.678	11	-0.933	0.776	11	-0.577	0.399	11	7	13100000	7	54612	181042	355679	243668	-2.031	1.016	7	-0.479	0.347	7	0.527	0.194	7	2	729	729.1	Cytoplasmic protein NCK1	MOUSE	Q99M51	Q99M51|Q8BH99	43118	19	13	36.8	176.08
		Psap	7	36700000	6	876090	685433	328135	350807	1.525	0.673	7	1.32	0.63	7	-0.039	0.216	7	18	56900000	9	1454473	235976	102549	95342	3.309	1.174	17	1.112	0.981	17	0.086	0.337	17	2	730	730.1	Sulfated glycoprotein 1	MOUSE	Q61207	Q61207|J3QPG5|K3W4L3|Q8BFQ1|E9PZ00	63303.9	25	11	20.8	175.72
		Uba6	14	28500000	11	429701	367667	223883	245661	0.632	0.652	13	0.372	0.752	13	-0.333	0.563	13	0	0	0														1	731	731.1	Ubiquitin-like modifier-activating enzyme 6	MOUSE	Q8C7R4	Q8C7R4|D3Z061	119504	14	11	12.7	175.63
Matrisome-associated	ECM-affiliated Proteins	Anxa11	16	50700000	10	419986	562622	475783	512774	-0.391	0.64	15	0.059	0.73	15	-0.318	0.452	15	10	22100000	9	107366	213449	363053	448794	-2.227	0.697	10	-1.308	0.509	10	-0.298	0.264	10	2	732	732.1	Annexin A11	MOUSE	P97384	P97384|D3Z7U0	54420.7	26	11	24.8	175.62
Matrisome-associated	ECM-affiliated Proteins	Anxa3	11	77300000	7	738275	921758	1233323	841549	-0.178	0.544	10	0.221	0.484	10	0.559	0.466	10	2	13000000	2	44323	105816	250042	259973	-2.616	0.243	2	-1.383	0.303	2	-0.138	0.293	2	2	732	732.2	Annexin A3	MOUSE	O35639	O35639	36554.6	13	7	17.9	79.55
		Psmc6	19	122000000	14	1519533	1241185	1286662	1219368	0.274	0.476	19	-0.091	0.583	19	0.012	0.333	19	6	2670000	3	6174	13315	17371	14102	-0.925	0.524	5	0.046	0.27	5	0.296	0.059	5	2	733	733.1	26S protease regulatory subunit 10B	MOUSE	P62334	P62334	44457.5	25	14	35.2	175.56
		St13	22	286000000	9	990399	781023	1901034	1878102	-1.056	0.315	21	-1.251	0.622	21	-0.122	0.288	21	16	43000000	10	109310	314369	722298	464797	-1.972	0.527	15	-0.513	0.39	15	0.566	0.25	15	2	734	734.1	Hsc70-interacting protein	MOUSE	Q99L47	Q99L47|F8WJK8	41826.4	38	11	26.1	175.51
		Ruvbl1	20	46600000	10	532560	377924	246603	246773	0.945	0.659	17	0.532	0.388	17	-0.17	0.377	17	7	5660000	5	33564	75300	67513	63063	-1.101	0.452	5	0.295	0.154	5	0.29	0.283	5	2	735	735.1	RuvB-like 1	MOUSE	P60122	P60122	50555.4	27	11	38.3	175.28
		Ilf2	24	90400000	9	968427	526130	409622	457904	0.801	0.617	23	0.205	0.621	23	-0.211	0.432	22	7	3890000	5	16253	46441	54676	53783	-1.833	0.63	5	-0.123	0.131	5	0.07	0.29	5	2	736	736.1	Interleukin enhancer-binding factor 2	MOUSE	Q9CXY6	Q9CXY6	43289.6	31	10	33	175.27
		Ube2o	15	47700000	14	823619	719383	465196	492844	0.525	0.41	13	0.152	0.755	13	-0.198	0.327	13	0	0	0														1	737	737.1	E2/E3 hybrid ubiquitin-protein ligase UBE2O	MOUSE	Q6ZPJ3	Q6ZPJ3	142258	15	14	12.4	175.23
		Nudcd1	10	130000000	10	496981	362901	543780	512308	-0.224	0.465	8	-0.647	0.498	8	-0.285	0.71	8	14	32100000	8	74644	389974	452053	346103	-2.094	0.891	12	0.019	0.33	12	0.346	0.208	12	2	738	738.1	NudC domain-containing protein 1	MOUSE	Q6PIP5	Q6PIP5	67502.5	24	13	28.8	175.21
		Spcs2	25	487000000	11	1114087	1832521	3319823	4098333	-1.674	0.744	20	-0.764	1.14	21	-0.266	0.391	21	10	50500000	7	382524	666458	872222	1226331	-1.625	0.461	9	-0.871	0.497	9	-0.426	0.275	9	2	739	739.1	Signal peptidase complex subunit 2	MOUSE	Q9CYN2	Q9CYN2	25205.4	35	13	53.5	174.94
		Prdx5	31	327000000	9	770057	447742	708815	878370	-0.41	0.569	28	-0.771	0.779	28	-0.433	0.413	28	9	9160000	6	39567	82619	130199	97535	-1.083	0.523	7	-0.188	0.302	7	0.482	0.312	7	2	740	740.1	Peroxiredoxin-5, mitochondrial	MOUSE	P99029	P99029|P99029-2|G3UZJ4|H3BJQ7	22239.4	40	9	56.1	174.93
		Stt3b	17	177000000	11	591419	1687112	1366588	1402637	-1.183	0.616	17	0.23	1.345	17	-0.119	0.483	17	9	29900000	7	189896	381120	363084	605552	-1.807	0.507	9	-0.596	0.233	9	-0.795	0.179	9	2	741	741.1	Dolichyl-diphosphooligosaccharide--protein glycosyltransferase subunit STT3B	MOUSE	Q3TDQ1	Q3TDQ1	93814.5	26	12	13.9	174.88
		Atp6v0a1	14	135000000	12	1016174	1277089	611517	518833	0.781	0.608	14	1.105	0.507	14	0.206	0.408	14	1	1630000	1	14446	18562	18406	18918	-0.389	0	1	-0.027	0	1	-0.04	0	1	2	742	742.1	V-type proton ATPase 116 kDa subunit a isoform 1	MOUSE	Q9Z1G4	Q9Z1G4|K3W4T3|Q9Z1G4-2|Q9Z1G4-3	97263.9	15	12	15.8	174.83
		Cstf3	12	41000000	10	680158	532018	366556	333574	0.891	0.397	11	0.481	0.854	11	-0.101	0.407	11	4	6470000	4	42340	157746	140633	136001	-1.758	0.198	4	0.206	0.083	4	0.05	0.117	4	2	743	743.1	Cleavage stimulation factor subunit 3	MOUSE	Q99LI7	Q99LI7	83331.4	16	12	21.3	174.82
		Zg16	21	589000000	5	703859	1668170	2477944	3635951	-1.824	0.905	19	-1.021	0.715	19	-0.577	0.403	19	119	4330000000	9	12513273	2428763	7859973	2366866	1.89	1.097	94	-0.12	0.478	94	1.141	0.618	93	2	744	744.1	Zymogen granule membrane protein 16	MOUSE	Q8K0C5	Q8K0C5	18380.4	140	9	74.2	174.72
		Golga2	10	19700000	9	190963	121732	193734	281619	-0.53	0.31	9	-1.304	1.083	9	-0.59	0.322	9	8	6840000	6	47967	106095	134014	119969	-1.858	1.172	7	-0.343	0.419	7	0.161	0.352	7	2	745	745.1	Golgin subfamily A member 2	MOUSE	E9PUQ5	E9PUQ5|Q921M4|Q921M4-2|Z4YJU8	116676	18	12	12.7	174.54
		Uba5	14	130000000	10	500452	561261	772570	931000	-1.058	0.676	12	-0.625	0.997	13	-0.598	0.519	13	10	63700000	9	36009	121303	216143	173553	-2.507	0.843	8	-0.629	0.27	8	0.344	0.156	8	2	746	746.1	Ubiquitin-like modifier-activating enzyme 5	MOUSE	Q8VE47	Q8VE47|D6RH76	45302.5	24	12	31.2	174.33
		Pelo	14	81600000	10	890763	1008045	1314752	1998373	-1.217	0.495	13	-1.029	0.581	13	-0.636	0.424	13	16	38400000	9	171445	873905	1170469	868379	-2.023	1.044	13	-0.099	0.414	15	0.401	0.145	15	2	747	747.1	Protein pelota homolog	MOUSE	Q80X73	Q80X73	43804.7	30	13	32.9	174.16
		Atp5h	23	501000000	9	1659539	3637650	2990700	2697721	-0.541	0.408	22	0.386	0.605	22	-0.024	0.557	22	9	33800000	7	315060	391872	544625	475287	-0.773	0.686	9	-0.378	0.156	9	0.281	0.199	9	2	748	748.1	ATP synthase subunit d, mitochondrial	MOUSE	Q9DCX2	Q9DCX2|G3X9L6|D3Z1B2	18806.2	32	11	67.7	173.97
		Pspc1	13	148000000	10	3138053	1987886	1233387	1141386	1.531	0.852	12	0.576	0.6	12	-0.019	0.404	12	7	28200000	6	54572	419287	235493	212050	-1.145	0.702	6	0.727	0.228	7	0.243	0.142	7	2	749	749.1	Paraspeckle component 1	MOUSE	Q8R326	Q8R326|Q8R326-2	58871.6	20	12	22.1	173.87
		Fxr1	16	120000000	11	1010846	739361	581474	546624	0.68	0.45	13	0.204	0.452	13	-0.078	0.324	13	5	11500000	5	41138	234390	248374	196782	-2.135	0.397	4	0.064	0.35	4	0.343	0.214	4	2	750	750.1	Isoform B of Fragile X mental retardation syndrome-related protein 1	MOUSE	Q61584-3	Q61584-3|Q61584|Q61584-7|Q61584-6|Q61584-4|Q61584-5|Q61584-2	76605.1	21	12	16.1	173.76
Core matrisome	Collagens	Col16a1	5	16900000	5	27030	31399	15969	12359	0.698	0.59	2	0.892	0.617	2	0.248	0.183	2	27	178000000	12	459538	705983	314895	319118	0.409	0.518	24	0.987	0.645	24	-0.034	0.338	24	2	751	751.1	Collagen alpha-1(XVI) chain	MOUSE	Q8BLX7	Q8BLX7|Q8BLX7-2	157628	32	13	13.1	173.17
		Mapre1	10	107000000	8	1014280	499064	680602	763262	0.024	0.25	8	-0.284	0.557	8	-0.226	0.192	8	16	62200000	11	104974	666078	875076	670799	-2.629	1.01	15	-0.006	0.536	15	0.21	0.344	15	2	752	752.1	Microtubule-associated protein RP/EB family member 1	MOUSE	Q61166	Q61166	30186.8	26	12	47.7	172.74
		Mapre3	5	55700000	5	718245	511923	384807	431432	0.695	0.246	4	-0.091	0.454	4	-0.175	0.114	4	10	47800000	7	128898	684333	707841	523120	-1.888	0.687	9	0.289	0.268	9	0.396	0.177	9	2	752	752.2	Microtubule-associated protein RP/EB family member 3	MOUSE	Q6PER3	Q6PER3|D3Z6G3	32250.9	15	8	30.6	116.53
		Acsl1	15	110000000	15	606031	1081936	904837	819215	-0.346	0.596	13	0.28	0.608	13	0.124	0.28	13	0	0	0														1	753	753.1	Long-chain-fatty-acid--CoA ligase 1	MOUSE	D3Z041	D3Z041|P41216	79060	15	15	22.4	172.69
		Acsl5	9	37400000	8	427961	795382	513778	425620	0.19	0.226	8	0.828	0.249	8	0.252	0.331	8	0	0	0														1	753	753.2	Long-chain-fatty-acid--CoA ligase 5	MOUSE	Q8JZR0	Q8JZR0	77060.8	9	8	11.1	104.16
		Napa	14	159000000	11	661575	712934	824476	741663	-0.145	0.53	11	0.119	0.851	11	-0.323	0.432	11	4	4250000	4	17252	33798	38593	34116	-0.877	0.334	3	-0.089	0.249	3	0.255	0.177	3	2	754	754.1	Alpha-soluble NSF attachment protein	MOUSE	Q9DB05	Q9DB05	33645.5	18	12	48.8	172.6
		Napb	4	28400000	4	260496	197628	314544	270645	-0.199	0.206	4	-0.162	0.955	4	-0.226	0.423	4	0	0	0														1	754	754.2	Beta-soluble NSF attachment protein	MOUSE	P28663	P28663	33898.7	4	4	12.7	52.43
Core matrisome	Proteoglycans	Aspn	9	82700000	7	692434	1011765	679024	427705	0.681	0.26	9	1.419	0.576	9	0.745	0.361	9	15	41500000	11	293532	502660	662117	731409	-1.322	0.616	15	-0.475	0.42	15	-0.033	0.258	15	2	755	755.1	Asporin	MOUSE	Q99MQ4	Q99MQ4	42971.1	24	12	29.2	171.97
		Erp44	23	294000000	12	1268233	1252126	2855702	2536990	-0.991	0.575	20	-1.13	1.189	20	-0.07	0.445	20	7	19700000	5	79306	403937	533871	469832	-2.142	0.63	7	-0.107	0.344	7	0.208	0.141	7	2	756	756.1	Endoplasmic reticulum resident protein 44	MOUSE	Q9D1Q6	Q9D1Q6	47251.5	30	12	30.5	171.9
		Ctps1	15	96200000	12	1450238	1037779	915217	864310	0.575	0.425	15	0.266	0.571	15	-0.187	0.445	15	4	5460000	3	81448	265785	113654	129625	-1.107	0.449	4	0.858	0.43	4	0.146	0.32	4	2	757	757.1	CTP synthase 1	MOUSE	P70698	P70698	67365.9	19	14	24.3	171.67
		Ctps2	5	11600000	4	112767	66761	85182	101242	-0.528	0.529	5	-0.411	1.058	5	-0.271	0.515	5	1	2580000	1	58768	192852	64971	87144	-0.568	0	1	1.146	0	1	-0.424	0	1	2	757	757.2	CTP synthase 2	MOUSE	P70303	P70303|P70303-2|P70303-3|A2AEQ5	66197.9	6	5	9	57.61
		Chdh	15	58100000	12	456576	632746	812424	796908	-0.801	0.541	13	-0.2	0.484	13	0.029	0.427	13	3	4440000	3	61710	143363	126302	160336	-1.466	0.119	3	-0.145	0.336	3	-0.42	0.161	3	2	758	758.1	Choline dehydrogenase, mitochondrial	MOUSE	Q8BJ64	Q8BJ64	67098	18	14	25.3	171.5
		Nup93	17	95100000	16	1477272	1196359	589079	511005	1.195	0.949	15	0.901	1.146	15	0.003	0.384	15	3	2030000	3	27813	72276	44975	62318	-0.882	0.328	3	-0.277	0.814	3	-0.406	0.387	3	2	759	759.1	Nuclear pore complex protein Nup93	MOUSE	Q8BJ71	Q8BJ71|Q8BJ71-2	93792.9	20	17	20.2	170.99
Matrisome-associated	ECM Regulators	Try4	102	8380000000	9	1628523	1874411	7227154	13824426	-2.221	1.168	84	-1.958	1.204	88	-0.942	0.788	91	76	2210000000	8	402772	2455234	8553023	4515249	-2.417	1.229	63	-0.766	0.747	67	0.767	0.326	68	2	760	760.1	MCG15085	MOUSE	Q9R0T7	Q9R0T7	26958.1	178	9	50	170.9
Matrisome-associated	ECM Regulators	Prss3	30	1980000000	6	500591	722816	2379536	3029643	-1.937	1.517	29	-1.218	1.209	29	0.022	0.933	29	32	428000000	5	140286	897603	2016666	999846	-2.146	1.312	29	-0.489	1.055	30	0.833	0.308	30	2	760	760.2	Protein Prss3	MOUSE	Q792Z0	Q792Z0|Q792Y8	26867.9	62	7	36.9	120.5
Matrisome-associated	ECM Regulators	Prss1	40	2870000000	6	832347	1187359	3344407	4943752	-1.937	1.381	33	-1.448	1.29	33	-0.645	0.962	33	44	681000000	6	730979	1783055	4464602	2341102	-1.724	1.804	40	-0.531	0.908	41	0.764	0.344	41	2	760	760.3	MCG124046	MOUSE	Q9Z1R9	Q9Z1R9	26818.9	84	7	34.1	115.04
Matrisome-associated	ECM Regulators	Gm5771	31	2790000000	6	791231	1058465	3702907	4798399	-2.212	1.477	27	-1.617	1.306	27	-0.3	1.042	27	34	515000000	6	203827	1754074	4168180	2089479	-2.197	1.344	30	-0.529	1.085	31	0.845	0.339	31	2	760	760.4	MCG140783	MOUSE	Q792Y9	Q792Y9	26676.8	65	7	31.4	113.88
Matrisome-associated	ECM Regulators	Try10	34	2510000000	5	1122458	1206563	4442110	6337273	-1.809	1.036	31	-1.697	1.209	31	-0.431	0.808	31	27	347000000	6	235144	1542020	4110462	2190060	-1.809	1.177	21	-0.563	0.811	23	0.68	0.331	24	2	760	760.5	MCG140784	MOUSE	Q792Z1	Q792Z1	26905	61	6	30	104.98
Matrisome-associated	ECM Regulators	Prss2	35	3060000000	5	679941	687340	2276675	4510858	-1.774	1.166	27	-1.618	1.12	26	-0.769	0.42	29	34	949000000	5	190550	1267638	3767524	2015959	-2.359	1.426	27	-0.742	0.591	28	0.732	0.295	28	2	760	760.6	Anionic trypsin-2	MOUSE	P07146	P07146	26887.7	69	6	43.9	104.96
		Ccdc6	10	46800000	9	548899	364166	492944	618120	-0.123	0.318	10	-0.94	0.394	10	-0.397	0.192	10	9	16000000	7	64591	208038	258768	190001	-2.176	0.933	8	0.065	0.26	8	0.512	0.195	8	2	761	761.1	Coiled-coil domain-containing protein 6	MOUSE	D3YZP9	D3YZP9	53109	19	12	27	170.69
		Cul4b	14	65600000	13	1263680	1009510	681791	648888	0.933	0.423	14	0.536	0.652	14	0.024	0.215	14	0	0	0														1	762	762.1	Cullin-4B	MOUSE	A2A432	A2A432|A2A432-2|E9PXY1|J3QJX0	111382	14	13	11.9	170.53
		Cul4a	11	50800000	9	1259375	1081419	787587	877680	0.568	0.736	11	0.515	0.931	11	0.134	0.44	11	3	5290000	3	28906	87963	111974	92847	-1.653	0.169	3	-0.188	0.105	3	0.183	0.078	3	2	762	762.2	Cullin-4A	MOUSE	Q3TCH7	Q3TCH7|E9PXT5	88265.3	14	10	11.1	119.42
		Eps8l2	6	15500000	6	178484	191934	155959	180352	-0.132	0.624	5	-0.178	0.673	5	-0.31	0.519	5	16	27000000	11	87834	482343	494806	427657	-2.141	0.861	15	0.215	0.383	16	0.03	0.41	16	2	763	763.1	Epidermal growth factor receptor kinase substrate 8-like protein 2	MOUSE	Q99K30	Q99K30|Q99K30-2	82741.4	22	12	19.3	170.14
		Rap1b	24	369000000	9	1358236	2045153	1161301	1039021	0.36	0.738	22	0.637	0.959	22	-0.003	0.662	22	10	70200000	5	134409	194585	193322	165453	-0.238	0.566	8	0.253	0.569	8	0.035	0.294	8	2	764	764.1	Ras-related protein Rap-1b	MOUSE	Q99JI6	Q99JI6	21052.6	34	11	78.2	170
		Rap1a	19	337000000	7	1249715	1908256	1096244	982650	0.317	0.74	19	0.514	0.992	19	-0.06	0.668	19	10	70200000	5	134409	194585	193322	165453	-0.238	0.566	8	0.253	0.569	8	0.035	0.294	8	2	764	764.2	Ras-related protein Rap-1A	MOUSE	P62835	P62835	21329.1	29	9	57	133.23
		Dkc1	11	47000000	10	393673	386101	598999	680463	-0.782	0.394	10	-0.758	0.807	10	-0.168	0.411	10	7	170000000	6	40960	83820	100985	100971	-1.147	0.749	7	-0.213	0.493	7	-0.015	0.312	7	2	765	765.1	H/ACA ribonucleoprotein complex subunit 4	MOUSE	Q9ESX5	Q9ESX5	57857	18	12	26.5	169.96
		Mknk1	11	63700000	8	396297	355774	878138	1238915	-1.593	0.501	11	-1.354	0.845	11	-0.401	0.275	11	9	16700000	9	42650	133402	252496	192411	-2.228	0.891	8	-0.482	0.663	8	0.36	0.264	8	2	766	766.1	MAP kinase-interacting serine/threonine kinase 1, isoform CRA_b	MOUSE	A2A8W8	A2A8W8|O08605	47227.8	20	11	32.7	169.6
		Gamt	19	189000000	7	262550	239297	620755	1305815	-1.482	0.892	17	-2.088	1.312	17	-0.988	0.389	17	12	22300000	8	38201	78245	313988	281413	-2.755	0.82	10	-1.722	0.429	11	0.092	0.208	11	2	767	767.1	Isoform 2 of Guanidinoacetate N-methyltransferase	MOUSE	O35969-2	O35969-2|O35969	28254.7	31	9	55.1	169.57
		Pfn1	46	924000000	10	1834105	1601716	2149577	2067609	-0.469	0.456	44	-0.457	0.606	44	-0.255	0.384	44	25	71600000	8	100032	331052	560160	349618	-1.575	0.67	24	-0.082	0.292	24	0.674	0.312	24	2	768	768.1	Profilin-1	MOUSE	P62962	P62962|Q5SX49|J3QMC2	15128.1	71	10	89.2	169.56
		Atp1b3	17	111000000	9	539843	883571	1227835	907610	-1.056	0.315	16	0.029	0.327	16	0.11	0.5	17	4	2190000	4	61686	79238	111795	120746	-1.049	0.205	4	-0.566	0.517	4	-0.138	0.076	4	2	769	769.1	Sodium/potassium-transporting ATPase subunit beta-3	MOUSE	P97370	P97370	32117.4	21	12	51	169.42
		Clic4	17	183000000	10	1105037	678619	1447715	1351913	-0.175	0.488	17	-0.28	0.725	17	0.074	0.557	17	8	15100000	7	117534	311226	482771	379022	-1.377	0.669	8	-0.232	0.429	8	0.366	0.156	8	2	770	770.1	Chloride intracellular channel protein 4	MOUSE	Q9QYB1	Q9QYB1	28956.7	25	11	52.5	169.36
		Gphn	14	59000000	11	697893	460728	562732	735277	-0.136	0.32	14	-0.694	0.536	14	-0.453	0.26	14	3	3270000	3	5331	21464	40354	72693	-3.338	0.68	2	-1.25	0.865	2	-0.332	0.883	2	2	771	771.1	Gephyrin	MOUSE	A0JNY3	A0JNY3|Q8BUV3	84349	17	11	18.9	169.17
		Mesdc2	10	191000000	6	912431	738007	1056967	1154125	-0.268	0.407	10	-0.556	0.437	10	-0.087	0.166	10	15	60700000	10	117559	328184	1021903	737499	-2.607	0.889	14	-1.19	0.47	14	0.453	0.253	14	2	772	772.1	LDLR chaperone MESD	MOUSE	Q9ERE7	Q9ERE7	25320.3	25	12	55.3	169.1
		Nampt	13	88900000	11	733627	534641	526799	434766	0.663	0.352	13	0.159	0.377	13	0.196	0.442	13	3	1730000	3	18078	49294	44590	36874	-0.901	0.49	3	-0.206	0.555	3	0.267	0.032	3	2	773	773.1	Nicotinamide phosphoribosyltransferase	MOUSE	Q99KQ4	Q99KQ4	55731.1	16	12	32.7	168.92
		Itgb1	12	56800000	11	461796	711389	635353	385097	0.139	0.475	10	0.609	0.473	10	0.505	0.839	10	2	666000	2	18293	18870	27259	28246	-0.248	0.41	2	-0.459	0.131	2	0.081	0.142	2	2	774	774.1	Integrin beta-1	MOUSE	P09055	P09055|P09055-2|Q9Z0T9|B1AYG6	91481.9	14	12	18.5	168.88
		Tcof1	8	23600000	8	273496	187265	174129	203320	0.579	0.458	7	-0.544	0.783	7	-0.168	0.591	7	6	14100000	6	28444	110005	152633	128144	-2.452	1.134	5	-0.581	0.994	5	0.272	0.295	5	2	775	775.1	Treacle protein	MOUSE	H3BL37	H3BL37|O08784|Q05CS0	138668	14	12	12.9	168.61
		Elavl1	14	159000000	10	2375349	992293	1020355	1082224	0.985	0.504	14	-0.005	0.624	14	-0.21	0.315	14	21	81300000	10	164418	713020	1206510	909114	-2.399	0.847	20	-0.398	0.287	21	0.383	0.22	21	2	776	776.1	ELAV-like protein 1	MOUSE	P70372	P70372	36339.5	35	11	35.2	168.59
		Erp27	44	1310000000	9	766720	946431	2553062	2593874	-1.67	0.678	38	-0.926	0.742	38	-0.135	0.745	38	18	51800000	8	100889	300352	744488	517003	-2.239	0.719	16	-0.897	0.587	18	0.487	0.306	18	2	777	777.1	Endoplasmic reticulum resident protein 27	MOUSE	Q9D8U3	Q9D8U3	30920.8	62	10	30.1	168.57
		Myl12b	17	485000000	8	2510158	5147835	3565064	2066755	0.353	0.487	15	1.123	0.456	15	0.48	0.627	15	10	28800000	7	195860	195937	245920	229540	-0.284	0.449	10	-0.317	0.467	10	-0.028	0.383	10	2	778	778.1	Myosin regulatory light chain 12B	MOUSE	Q3THE2	Q3THE2	19835.9	27	10	62.7	168.37
		Myl12a	16	471000000	7	2430810	5048132	3488908	2000199	0.542	0.502	14	1.234	0.445	14	0.583	0.638	14	9	27400000	7	191485	192023	241239	225421	-0.255	0.409	9	-0.407	0.473	9	-0.006	0.367	9	2	778	778.2	MCG5400	MOUSE	Q6ZWQ9	Q6ZWQ9	19952	25	9	55.8	146.04
		Myl9	14	423000000	7	2307276	4680369	3431085	1884220	0.353	0.429	13	1.036	0.529	13	0.811	0.748	13	5	15300000	3	107447	117004	138481	136962	-0.349	0.424	5	-0.407	0.533	5	-0.051	0.395	5	2	778	778.3	Myosin regulatory light polypeptide 9	MOUSE	Q9CQ19	Q9CQ19	19910.9	19	7	44.7	110.23
		Ahsa1	18	113000000	12	1318801	1036360	792082	866638	0.421	0.711	17	-0.023	0.941	17	-0.196	0.532	17	8	23900000	7	84932	261861	415046	396609	-2.113	0.486	7	-0.423	0.391	7	0.125	0.178	7	2	779	779.1	Activator of 90 kDa heat shock protein ATPase homolog 1	MOUSE	Q8BK64	Q8BK64	38344.6	26	14	42.8	168.35
		Ddx23	15	47600000	13	695076	533395	394578	439799	0.613	0.263	12	0.434	0.575	12	-0.109	0.421	12	2	1990000	2	14585	50451	47155	45923	-1.652	0.697	2	0.154	0.086	2	0.037	0.004	2	2	780	780.1	MCG18410, isoform CRA_a	MOUSE	D3Z0M9	D3Z0M9	95835.2	17	13	17.7	167.91
		Maoa	17	174000000	12	1285518	2764831	1908838	1510563	-0.486	0.663	17	0.534	0.721	17	0.301	0.284	17	5	10800000	5	81434	144502	165980	212555	-1.388	0.163	5	-0.742	0.303	5	-0.416	0.203	5	2	781	781.1	Amine oxidase [flavin-containing] A	MOUSE	Q64133	Q64133	60171.3	22	12	20.5	167.7
		Rpl18a	33	594000000	9	1099326	1300766	2137714	2734711	-1.071	0.665	29	-0.735	0.941	29	-0.279	0.597	29	16	102000000	8	352128	1269555	858491	1288287	-1.612	0.583	16	-0.426	0.54	16	-0.594	0.213	16	2	782	782.1	60S ribosomal protein L18a	MOUSE	P62717	P62717|F6YJW4	21017.2	49	12	57.3	167.6
		Pcca	17	53900000	13	374453	426454	705755	744318	-1.047	0.953	15	-0.773	0.978	15	-0.119	0.311	15	4	3780000	4	19598	48759	56099	51298	-1.435	0.626	4	-0.093	0.162	4	0.127	0.06	4	2	783	783.1	Propionyl-CoA carboxylase alpha chain, mitochondrial	MOUSE	Q91ZA3	Q91ZA3	80547.9	21	13	21.5	167.41
		Ssrp1	15	48700000	11	911135	743347	428215	444925	0.804	0.453	15	0.323	0.765	15	-0.281	0.368	15	8	8140000	8	101307	290109	151564	169960	-0.68	0.39	8	0.708	0.301	8	-0.192	0.193	8	2	784	784.1	Isoform 2 of FACT complex subunit SSRP1	MOUSE	Q08943-2	Q08943-2|Q08943	81816	23	13	19.6	167.27
		Dlat	18	93000000	11	686197	330245	637325	571358	-0.211	0.549	15	-0.597	0.426	15	-0.015	0.346	15	3	917000	2	36217	12608	17019	14194	1.354	0.223	3	0.018	0.253	3	0.466	0.146	3	2	785	785.1	Dihydrolipoyllysine-residue acetyltransferase component of pyruvate dehydrogenase complex, mitochondrial	MOUSE	Q8BMF4	Q8BMF4	68511	21	11	21	167.24
		Pds5a	15	307000000	12	1271553	945019	764420	692512	1.303	1.162	13	0.75	0.883	13	0.034	0.414	13	6	19400000	4	58560	117509	176470	174149	-1.541	0.57	5	0.068	1.054	5	-0.058	0.205	5	2	786	786.1	Sister chromatid cohesion protein PDS5 homolog A	MOUSE	Q6A026	Q6A026|E9QPI5	151865	21	13	9.2	167.11
		Ndufa10	19	219000000	10	1094914	2003602	2357428	2001675	-1.006	0.699	19	0.026	0.9	19	0.159	0.62	19	8	20500000	7	222795	425560	435680	433085	-0.971	0.387	8	-0.106	0.447	8	0.009	0.175	8	2	787	787.1	NADH dehydrogenase [ubiquinone] 1 alpha subcomplex subunit 10, mitochondrial	MOUSE	Q99LC3	Q99LC3	40887.9	27	12	28.7	167.05
		Pgap1	12	68800000	12	503779	1106765	561243	465040	0.125	0.384	12	1.414	0.598	12	0.129	0.36	12	3	2730000	3	36711	68121	40283	58582	-0.4	0.509	3	0.228	0.164	3	-0.49	0.118	3	2	788	788.1	GPI inositol-deacylase	MOUSE	Q3UUQ7	Q3UUQ7	105546	15	12	12.7	166.97
		Prpf4	18	67900000	11	870024	598280	548820	640562	0.476	0.368	16	-0.012	0.483	16	-0.274	0.299	16	1	218000	1	1401	7894	6561	5505	-1.974	0	1	0.52	0	1	0.253	0	1	2	789	789.1	U4/U6 small nuclear ribonucleoprotein Prp4	MOUSE	Q9DAW6	Q9DAW6	59053.7	19	11	23.4	166.94
		Dis3l2	12	89300000	12	849087	578925	1237926	1454920	-0.878	0.35	11	-1.531	0.566	11	-0.374	0.3	11	6	10500000	6	26210	89892	213431	164406	-2.733	0.19	4	-0.815	0.318	4	0.348	0.055	4	2	790	790.1	Isoform 2 of DIS3-like exonuclease 2	MOUSE	Q8CI75-2	Q8CI75-2|Q8CI75	100074	18	15	12.4	166.81
		Sec13	12	118000000	8	531030	381660	1060449	1095328	-0.952	0.423	12	-1.378	0.753	12	-0.331	0.737	12	14	39100000	7	67614	259265	447705	308000	-2.142	0.754	13	-0.033	0.581	13	0.687	0.313	13	2	791	791.1	Protein SEC13 homolog	MOUSE	Q9D1M0	Q9D1M0	36078.5	26	9	41.3	166.17
		Atp5c1	25	317000000	10	1337645	2817474	3217480	2802529	-0.871	0.736	22	0.212	1.034	22	-0.07	0.644	22	14	52500000	7	515987	534128	670094	857427	-0.857	0.465	13	-0.625	0.35	13	-0.328	0.234	13	2	792	792.1	ATP synthase subunit gamma, mitochondrial	MOUSE	Q91VR2	Q91VR2|Q8C2Q8	32999.4	39	10	33.2	166.08
		Atp5c1	20	289000000	10	1332447	2806070	3211601	2792026	-0.847	0.819	19	0.194	1.128	19	0.293	0.588	19	11	42400000	6	512385	530209	665112	851979	-0.866	0.495	11	-0.723	0.362	11	-0.346	0.221	11	2	792	792.2	ATP synthase subunit gamma	MOUSE	A2AKU9	A2AKU9	32884.3	31	10	32.9	158.03
		Rpl9	32	698000000	8	1222865	2941105	2891830	2956344	-1.177	0.618	29	-0.333	0.733	30	-0.204	0.48	30	19	81700000	7	193142	673471	842389	1067079	-1.83	0.966	16	-0.44	0.634	19	-0.064	0.412	18	2	793	793.1	60S ribosomal protein L9	MOUSE	P51410	P51410|D3Z629|S4R1R7	21995.1	51	9	58.3	166.02
		Dhx29	12	118000000	12	362500	398379	547711	644560	-0.725	0.347	12	-0.425	0.709	12	-0.219	0.529	12	4	7140000	4	44009	172042	274458	211579	-2.285	0.223	3	-0.08	0.299	3	0.353	0.05	3	2	794	794.1	ATP-dependent RNA helicase Dhx29	MOUSE	Q6PGC1	Q6PGC1	155114	16	13	10.6	166
		Sec24b	10	55000000	8	208719	248507	188578	176615	-0.242	0.331	10	-0.018	0.539	10	-0.358	0.569	10	12	12200000	8	46119	129292	199832	168325	-1.206	0.85	9	-0.203	0.392	11	0.468	0.256	11	2	795	795.1	Protein Sec24b	MOUSE	Q80ZX0	Q80ZX0	136690	22	11	13.1	165.78
		Clic1	14	112000000	10	753695	445723	1023123	778163	0.117	0.548	13	-0.009	0.68	13	0.331	0.305	13	8	11000000	7	59050	168855	220030	158941	-1.141	0.362	8	0.552	0.416	8	0.49	0.265	8	2	796	796.1	Chloride intracellular channel protein 1	MOUSE	Q9Z1Q5	Q9Z1Q5	27354.6	22	10	53.9	165.54
		Tbl2	18	97300000	12	664453	943627	1147602	975731	-0.59	0.59	18	0.11	0.821	18	0.265	0.457	18	5	3950000	3	26437	74565	58153	67584	-1.553	0.504	5	0.17	0.156	5	-0.27	0.144	5	2	797	797.1	Transducin beta-like protein 2	MOUSE	Q9R099	Q9R099|F8WI46	50210.4	23	12	27.1	165.53
		Ehhadh	10	22100000	7	164293	266774	322201	346144	-1.189	0.448	8	-0.439	0.462	8	-0.135	0.331	8	10	7030000	8	17741	46723	100385	94327	-2.194	0.919	8	-0.897	0.352	8	0.195	0.251	8	2	798	798.1	Peroxisomal bifunctional enzyme	MOUSE	Q9DBM2	Q9DBM2	78870.6	20	12	19	165.5
		Stk24	12	50700000	8	454312	385551	281246	352870	0.42	0.3	10	-0.28	0.503	10	-0.236	0.347	10	11	35700000	8	85614	466131	560552	502917	-2.51	0.906	11	-0.228	0.397	11	0.18	0.167	11	2	799	799.1	Serine/threonine-protein kinase 24	MOUSE	Q99KH8	Q99KH8|Q99JT2|A2AD84	48238	23	10	26.2	165.07
		Stk25	7	21500000	4	212206	148648	129100	166838	0.375	0.234	5	-0.579	0.398	5	-0.409	0.357	5	7	35000000	5	109628	727206	1059022	693633	-2.905	0.914	7	-0.055	0.446	7	0.286	0.298	7	2	799	799.2	Serine/threonine-protein kinase 25	MOUSE	Q9Z2W1	Q9Z2W1	48385.1	14	6	13.6	81.58
		Nt5c3a	16	58400000	12	549808	464470	381124	370750	0.674	0.539	13	0.279	0.379	13	0.07	0.317	13	0	0	0														1	800	800.1	Isoform 1 of Cytosolic 5'-nucleotidase 3A	MOUSE	Q9D020-1	Q9D020-1|Q9D020	34074.6	16	12	43.4	164.76
		Aldh3a2	18	115000000	12	500255	1293243	1202229	994302	-1.138	0.228	15	0.155	0.571	16	-0.064	0.478	16	14	12200000	7	156116	201072	212265	259088	-0.711	0.35	13	-0.373	0.386	13	-0.285	0.307	13	2	801	801.1	Aldehyde dehydrogenase	MOUSE	B1ATI0	B1ATI0|B1AV77|P47740	59846.1	32	12	26.6	164.73
		Pgm2	15	80100000	12	550823	430385	1211530	993774	-0.97	0.696	15	-1.205	0.826	15	0.283	0.408	15	0	0	0														1	802	802.1	Phosphoglucomutase-2	MOUSE	Q7TSV4	Q7TSV4	69317	15	12	17.9	164.66
		Emc1	19	124000000	11	819742	1780624	1451194	1148328	-0.563	0.706	16	0.884	0.629	16	0.234	0.334	16	0	0	0														1	803	803.1	ER membrane protein complex subunit 1	MOUSE	Q8C7X2	Q8C7X2|Z4YJW0|Q8C7X2-2|Q8C7X2-3	112002	19	11	13	164.61
		Hist1h1b	25	791000000	8	5587591	831329	1210524	1267690	1.837	0.997	24	0.27	1.014	24	0.104	0.515	24	20	167000000	9	693362	661573	261674	565941	0.144	0.608	20	0.074	0.482	20	-0.999	0.562	20	2	804	804.1	Histone H1.5	MOUSE	P43276	P43276	22575.7	45	10	34	164.39
		Hist1h1c	34	2080000000	8	8570119	1684091	2988102	2065453	1.652	0.846	31	0.154	0.966	31	0.338	0.634	31	31	786000000	8	5281178	3847305	1726538	5074766	-0.167	0.432	30	-0.18	0.346	30	-1.386	0.612	30	2	804	804.2	Histone H1.2	MOUSE	P15864	P15864|I7HFT9|Q07133	21266.3	65	9	35.3	163.14
		Hist1h1d	34	2310000000	8	8025862	1561756	2794497	2083337	1.464	0.927	31	0.154	1.025	31	0.244	0.845	31	32	839000000	8	4962969	3435365	1575787	4590864	-0.146	0.487	31	-0.204	0.433	31	-1.196	0.604	31	2	804	804.3	Histone H1.3	MOUSE	P43277	P43277	22099.1	66	9	33.9	161.41
		Hist1h1e	35	2150000000	7	6861106	1433216	2540936	2089663	1.065	0.936	32	0.049	0.925	32	0.142	0.782	32	29	767000000	8	4920960	3377299	1539353	4545383	-0.172	0.441	28	-0.119	0.446	28	-1.318	0.611	28	2	804	804.4	Histone H1.4	MOUSE	P43274	P43274	21976.9	64	9	34.2	156.98
		Hist1h1a	15	1040000000	6	3826848	752745	1287650	1080591	1.632	1.231	15	0.154	1.142	15	0.338	0.755	15	14	326000000	4	4275344	2833181	1240774	3721963	-0.058	0.45	13	-0.094	0.621	13	-1.333	0.522	13	2	804	804.5	Histone H1.1	MOUSE	P43275	P43275	21784.7	29	7	33.3	117.78
		Ilk	9	48700000	8	614751	697337	413262	464513	0.542	1.426	9	0.906	1.719	9	-0.043	0.431	9	13	31600000	11	101460	495370	407259	424633	-1.933	0.808	12	0.154	0.565	12	0.071	0.195	12	2	805	805.1	Integrin-linked protein kinase	MOUSE	O55222	O55222	51885.8	22	14	28	164.28
		Ppif	17	155000000	12	1323832	908181	3018317	3501635	-1.622	0.63	17	-1.735	0.952	17	-0.16	0.81	17	10	21100000	7	140717	543539	781577	535019	-1.473	0.801	10	-0.262	0.303	10	0.477	0.341	10	2	806	806.1	Peptidyl-prolyl cis-trans isomerase F, mitochondrial	MOUSE	Q99KR7	Q99KR7	22078.8	27	13	49.5	164.24
		Spr	13	37500000	11	523242	217110	515685	239108	0.754	0.633	11	0.078	0.528	11	0.337	0.533	11	0	0	0														1	807	807.1	Sepiapterin reductase	MOUSE	Q91XH5	Q91XH5|G3UXX3|Q64105|G3UZ79	28327	13	11	53.4	164.21
		Ube3a	13	49400000	11	933045	614978	696063	811626	0.132	0.464	13	-0.39	0.541	13	-0.298	0.303	13	8	13200000	7	94335	160786	200282	149195	-1.617	0.871	7	-0.189	0.44	7	0.539	0.172	7	2	808	808.1	Ubiquitin-protein ligase E3A	MOUSE	E9QKT1	E9QKT1|O08759	100788	21	13	15.4	164.17
		Ppp3ca	15	104000000	11	950965	771140	1181584	1348213	-0.465	0.492	14	-0.74	0.658	14	-0.309	0.29	14	7	13400000	7	34445	131448	240737	183213	-2.281	0.504	4	-0.353	0.231	4	0.335	0.565	5	2	809	809.1	Serine/threonine-protein phosphatase 2B catalytic subunit alpha isoform	MOUSE	P63328	P63328|P63328-2|P48453|E0CZ78|P48453-2|G3X8U7|E9Q6P2	59327.4	22	13	28	164.09
		Ppp3cc	7	66900000	4	220141	273241	376523	411704	-1.036	0.379	6	-0.7	0.404	6	-0.081	0.48	6	0	0	0														1	809	809.2	Serine/threonine-protein phosphatase 2B catalytic subunit gamma isoform	MOUSE	P48455	P48455	59439.9	7	4	8.3	39.36
		Marcks	13	30900000	8	372861	107880	109273	118927	2.027	0.927	12	0.002	0.546	12	0.085	0.468	13	0	0	0														1	810	810.1	Myristoylated alanine-rich C-kinase substrate	MOUSE	P26645	P26645	29717.8	13	8	54.6	163.81
		Rps18	21	541000000	11	1517753	2665953	2986129	2499586	-0.629	0.535	21	0.218	0.544	21	0.043	0.474	21	16	82200000	10	269516	830044	518161	759982	-1.895	0.83	15	0.077	0.426	15	-0.633	0.328	15	2	811	811.1	40S ribosomal protein S18	MOUSE	P62270	P62270|F6YVP7|S4R1N6	17718.4	37	11	53.2	163.74
		Fdps	14	50300000	10	654771	478068	604756	578944	-0.136	0.446	14	-0.419	0.653	14	-0.507	0.636	14	0	0	0														1	812	812.1	Farnesyl pyrophosphate synthase	MOUSE	Q920E5	Q920E5	40923.1	14	10	34.5	163.7
		Usp7	13	52400000	11	827839	586977	527911	516148	0.651	0.386	12	0.075	0.34	12	0.028	0.195	12	3	4040000	3	17602	80110	74561	69171	-2.279	0.433	3	0.004	0.272	3	0.143	0.111	3	2	813	813.1	Ubiquitin carboxyl-terminal hydrolase	MOUSE	E9PXY8	E9PXY8|Q6A4J8-2|Q6A4J8|F8VPX1|Q6A4J8-3	133986	16	11	10.5	163.64
		Pold1	14	32200000	14	1108873	662291	420936	456851	1.173	0.654	14	0.535	0.74	14	-0.164	0.5	14	4	1940000	3	14017	59347	36561	36870	-1.25	0.843	4	0.689	0.107	4	-0.032	0.311	4	2	814	814.1	DNA polymerase delta catalytic subunit	MOUSE	P52431	P52431|D6RFB8	125272	18	15	13.5	163.6
		Krt1	34	2340000000	8	4158338	4722385	9718949	7620141	-0.571	0.769	34	-0.173	0.863	34	0.064	0.755	34	58	2150000000	8	4052688	4231579	7390752	5860129	-0.323	0.552	57	-0.472	0.479	57	0.26	0.384	57	2	815	815.1	Keratin, type II cytoskeletal 1	MOUSE	P04104	P04104	66118.3	92	9	7	163.05
		Tbc1d15	7	40600000	7	340182	296084	355583	417604	-0.165	0.335	7	-0.377	0.566	7	-0.112	0.228	7	6	8700000	6	34574	110029	182875	157703	-1.968	0.48	6	-0.389	0.283	6	0.294	0.214	6	2	816	816.1	TBC1 domain family member 15	MOUSE	Q9CXF4	Q9CXF4	77495.7	13	11	18.9	163
		Drg2	14	94300000	9	917299	810705	737861	759696	-0.369	0.607	13	-0.205	0.777	13	-0.551	0.467	13	15	42000000	10	213578	827065	1220856	1033011	-1.935	1.071	14	-0.247	0.784	15	0.183	0.265	15	2	817	817.1	Developmentally-regulated GTP-binding protein 2	MOUSE	Q9QXB9	Q9QXB9	41117	29	11	32.9	162.82
		Sec62	17	276000000	8	449643	1245187	2095473	1862494	-1.541	0.701	17	-0.477	0.602	17	-0.041	0.374	17	9	29100000	6	147706	304721	440707	503265	-1.736	0.63	9	-0.643	0.552	9	-0.136	0.124	9	2	818	818.1	Translocation protein SEC62	MOUSE	Q8BU14	Q8BU14	45922.1	26	10	17.5	162.79
		Supt16	13	55700000	10	1351438	1400454	648646	558932	1.434	0.534	13	1.2	0.659	13	0.15	0.221	13	4	3780000	4	37854	100775	55745	60723	-0.857	0.247	4	0.879	0.33	4	-0.053	0.177	4	2	819	819.1	FACT complex subunit SPT16	MOUSE	G3X956	G3X956|Q920B9	120407	17	12	11.2	162.76
		Denr	13	305000000	6	498290	433927	912305	1399098	-1.577	0.619	13	-1.953	0.863	13	-0.775	0.602	13	10	76800000	8	93163	300558	798753	560097	-2.642	0.943	9	-0.51	0.469	10	0.518	0.257	10	2	820	820.1	Density-regulated protein	MOUSE	Q9CQJ6	Q9CQJ6	22565.1	23	9	49.4	162.61
		Stk39	8	42500000	8	504871	480832	583505	540175	-0.476	0.711	8	-0.203	0.98	8	0.031	0.335	8	10	6440000	7	18801	79552	94104	94597	-1.385	0.789	7	-0.14	0.399	8	0.008	0.46	9	2	821	821.1	STE20/SPS1-related proline-alanine-rich protein kinase	MOUSE	Q9Z1W9	Q9Z1W9|D6RFV0	60832.3	18	12	29.6	162.59
		Oxsr1	9	72700000	8	1408362	1052546	741845	693589	0.719	0.261	9	0.673	0.685	9	0.029	0.397	9	6	21300000	5	73845	372148	376633	362057	-2.13	0.565	6	0.046	0.473	6	0.042	0.487	6	2	821	821.2	Serine/threonine-protein kinase OSR1	MOUSE	Q6P9R2	Q6P9R2	58497.7	15	9	17.4	130.95
		Ldha	16	98000000	10	644314	711006	1695906	1041845	-0.758	0.423	16	-0.482	0.636	16	0.54	0.429	16	8	16500000	8	75660	285016	363851	371048	-2.414	0.685	7	-0.383	0.414	7	0.08	0.241	7	2	822	822.1	L-lactate dehydrogenase	MOUSE	G5E8N5	G5E8N5|P06151|D3Z736|P16125|P00342	40099.8	24	11	29.9	162.57
		Sugt1	11	34100000	8	361508	333739	240554	239793	0.436	0.406	9	0.299	0.653	9	-0.182	0.273	9	6	4110000	5	30471	100989	139938	107546	-1.75	0.1	5	-0.112	0.41	6	0.396	0.425	6	2	823	823.1	Suppressor of G2 allele of SKP1 homolog	MOUSE	Q9CX34	Q9CX34	38443.5	17	11	41.3	162.45
		Acaca	10	54800000	10	982945	754295	541041	607595	0.67	0.45	9	0.431	0.314	9	-0.142	0.231	9	2	6190000	2	6250	19652	34928	34325	-2.334	0.949	2	-0.684	0.377	2	0.114	0.247	2	2	824	824.1	Isoform 2 of Acetyl-CoA carboxylase 1	MOUSE	Q5SWU9-2	Q5SWU9-2|Q5SWU9	271551	12	12	6	162.26
		Acacb	8	26800000	8	236027	286101	305573	335242	-0.899	0.487	7	-0.347	0.213	7	-0.129	0.215	7	4	9940000	4	26261	69659	94338	92369	-1.886	0.806	4	-0.609	0.424	4	0.101	0.208	4	2	824	824.2	Protein Acacb	MOUSE	E9Q4Z2	E9Q4Z2	278141	12	10	5.1	128.02
		Tollip	12	33500000	9	469742	221469	400128	566800	-0.565	0.356	10	-1.281	0.477	10	-0.455	0.348	10	8	9120000	7	50035	86345	160770	111597	-0.924	0.944	6	-0.206	0.273	7	0.559	0.196	7	2	825	825.1	Toll-interacting protein	MOUSE	Q9QZ06	Q9QZ06|Q8C5G6|A9JEI5	30572.5	20	11	50	162.16
		Ppig	7	37900000	5	589559	653150	331651	384455	0.64	0.423	7	0.571	0.35	7	-0.118	0.23	7	13	20800000	8	535082	356070	293727	260457	1.108	0.468	11	0.439	0.445	11	0.086	0.396	11	2	826	826.1	Peptidyl-prolyl cis-trans isomerase G	MOUSE	A2AR02	A2AR02	88836.5	20	10	15.2	161.63
		Lman2	17	249000000	10	963892	1841348	2090835	1617817	-0.815	0.414	17	0.558	0.68	17	0.449	0.661	17	8	18900000	6	175788	257618	284378	355750	-0.988	0.199	8	-0.586	0.394	8	-0.457	0.228	8	2	827	827.1	Vesicular integral-membrane protein VIP36	MOUSE	Q9DBH5	Q9DBH5	40771.4	25	11	31.8	161.41
		Myo1d	14	44300000	12	535092	515372	445717	455245	0.242	0.518	11	0.005	0.638	11	-0.011	0.759	11	8	11800000	8	82055	211657	228769	282717	-1.668	0.736	8	-0.34	0.371	8	-0.311	0.256	8	2	828	828.1	Unconventional myosin-Id	MOUSE	Q5SYD0	Q5SYD0|Q5SYD0-2	116878	22	15	14.3	161.37
		Sf1	9	36600000	9	347178	105090	291144	364907	-0.236	0.476	9	-1.469	0.734	9	-0.472	0.22	9	11	36600000	9	49755	170557	295561	214752	-1.831	0.593	11	-0.423	0.374	11	0.455	0.262	11	2	829	829.1	Splicing factor 1	MOUSE	Q64213	Q64213|D3YZD0|Q64213-3|D3YZC9|E9Q4Q2|Q64213-2|F8WHF9|D6RDB7	70858.2	20	11	17.3	161.32
		Gps1	17	90900000	12	1556572	1420719	1147252	1118114	0.579	0.561	16	0.459	0.886	16	-0.038	0.462	16	7	126000000	6	298543	414801	499007	465621	-2.219	0.92	7	-0.539	0.252	7	0.005	0.141	7	2	830	830.1	COP9 signalosome complex subunit 1	MOUSE	G3UXW9	G3UXW9|Q3MIA8|Q99LD4|B1ATU4|Q99LD4-2	59487.6	24	14	26.2	161.12
		Kdm1a	16	44900000	12	636131	457139	256435	265249	0.835	0.631	16	0.496	0.602	16	-0.349	0.458	16	1	540000	1	3383	16810	12950	11546	-1.771	0	1	0.542	0	1	0.166	0	1	2	831	831.1	Lysine-specific histone demethylase 1A	MOUSE	A3KG93	A3KG93|Q6ZQ88	95171.1	17	12	16.3	161.11
		Eif3f	20	251000000	10	1218352	1347696	1482075	1837783	-0.665	0.511	19	-0.343	0.715	19	-0.261	0.444	19	19	49600000	8	162329	379966	849771	593187	-1.981	0.804	18	-0.685	0.33	18	0.453	0.157	18	2	832	832.1	Eukaryotic translation initiation factor 3 subunit F	MOUSE	Q9DCH4	Q9DCH4	38097.7	39	10	30.1	160.97
Core matrisome	ECM Glycoproteins	Mmrn1	0	0	0														16	15300000	11	144130	750861	83172	86131	0.793	0.698	12	3.201	0.595	13	-0.001	0.537	13	1	833	833.1	Multimerin-1	MOUSE	B2RPV6	B2RPV6|G3UVV6	137358	16	11	10.9	160.95
		Gigyf2	6	10500000	6	130424	92015	154060	224624	-0.8	0.403	6	-1.536	0.896	6	-0.543	0.35	6	12	31200000	10	93533	408722	527128	413702	-2.039	1.25	11	-0.533	0.851	11	0.336	0.347	11	2	834	834.1	PERQ amino acid-rich with GYF domain-containing protein 2	MOUSE	Q6Y7W8	Q6Y7W8|G3UYG6|G3UWR2|Q6Y7W8-2	149475	18	13	11	160.78
		Pacs1	6	43100000	6	178281	145572	118336	162732	0.088	0.357	6	0.013	0.848	6	-0.906	0.452	6	9	16200000	9	65559	226226	245625	217115	-1.69	0.637	9	-0.006	0.245	9	0.165	0.168	9	2	835	835.1	Phosphofurin acidic cluster sorting protein 1	MOUSE	Q8K212	Q8K212	105227	15	12	12.7	160.54
		Rab5a	19	205000000	10	1346028	983122	1610125	1383101	-0.087	0.532	19	-0.106	0.839	19	-0.203	0.484	19	10	33200000	5	121738	595036	469417	440808	-1.688	1.009	10	0.405	0.312	10	0.123	0.153	10	2	836	836.1	Ras-related protein Rab-5A	MOUSE	Q9CQD1	Q9CQD1	23826.4	29	10	63.2	160.47
		Rab5c	17	159000000	8	1282364	796501	1387254	1214168	-0.051	0.659	17	-0.238	0.881	17	-0.101	0.495	17	12	36500000	5	117226	626508	504233	467394	-1.867	0.564	12	0.405	0.393	12	0.112	0.183	12	2	836	836.2	Ras-related protein Rab-5C	MOUSE	Q8C266	Q8C266|P35278	25750.8	29	8	42.3	134.38
		Rab5b	13	164000000	7	1257514	801068	1405789	1250703	-0.051	0.532	13	-0.388	0.655	13	-0.123	0.414	13	10	31800000	5	106054	568364	457438	425134	-1.688	0.76	10	0.359	0.35	10	0.144	0.141	10	2	836	836.3	Ras-related protein Rab-5B	MOUSE	P61021	P61021	23934.6	23	7	40.4	111.03
		Sh3gl1	18	70500000	12	1138254	381967	332174	410442	0.94	0.833	15	-0.177	0.581	15	-0.445	0.456	15	11	20200000	6	76200	520436	262280	277664	-1.717	0.709	10	0.9	0.364	10	0.111	0.352	10	2	837	837.1	Endophilin-A2	MOUSE	Q62419	Q62419|A2ALV3|Q62420|Q8BXU5|A2ALV1	41745.7	29	12	35	160.31
		Atxn2l	8	17700000	8	271183	192839	191215	207483	0.165	0.523	6	-0.037	0.704	6	-0.24	0.61	6	9	49800000	9	147775	525632	741191	607502	-3.077	1.482	9	-0.402	0.762	9	0.244	0.109	9	2	838	838.1	Isoform 2 of Ataxin-2-like protein	MOUSE	Q7TQH0-2	Q7TQH0-2|Q7TQH0|Q7TQH0-3|Q3TGG2	113326	17	14	13.6	160.16
		Acbd3	14	51300000	9	277132	307290	241396	269018	0.071	0.714	11	0.489	0.663	11	-0.03	0.194	11	7	13000000	6	51617	112457	177021	164486	-1.689	0.568	5	-0.652	0.334	6	0.141	0.132	6	2	839	839.1	Golgi resident protein GCP60	MOUSE	Q8BMP6	Q8BMP6	60407.9	21	11	27	160.06
		Ppp1r12a	12	40700000	9	453191	279203	443915	498964	-0.205	0.535	12	-0.725	0.384	12	-0.443	0.36	12	5	13300000	5	59389	147156	247336	233211	-2.129	0.904	5	-0.701	0.237	5	0.202	0.337	5	2	840	840.1	Protein phosphatase 1 regulatory subunit 12A	MOUSE	Q9DBR7	Q9DBR7|Q9DBR7-2	115451	17	11	12.9	159.89
		Scyl1	9	34500000	8	406624	253518	367837	404805	0.061	0.297	8	-0.18	0.593	8	-0.217	0.285	8	13	30100000	7	57588	485690	447634	433203	-2.26	1.081	10	0.165	0.348	11	0.091	0.262	11	2	841	841.1	N-terminal kinase-like protein	MOUSE	Q9EQC5	Q9EQC5	89785.7	22	11	15.6	159.85
		Srsf2	27	1030000000	10	5201819	4133391	2051539	4019903	0.106	0.619	22	0.038	1.027	22	-0.676	0.749	22	28	710000000	10	902008	2523987	1738362	1418448	-0.424	0.574	24	0.892	0.514	24	0.264	0.377	24	2	842	842.1	Serine/arginine-rich splicing factor 2	MOUSE	Q62093	Q62093	25475.9	55	12	40.2	159.67
		Dnajc10	14	52200000	11	964202	931960	755921	649870	0.563	0.6	14	0.366	0.666	14	-0.076	0.724	14	0	0	0														1	843	843.1	DnaJ homolog subfamily C member 10	MOUSE	Q9DC23	Q9DC23	91950.7	14	11	14.5	159.18
		Purb	11	46400000	7	759536	537262	465330	498454	0.279	0.702	9	-0.365	0.811	9	-0.534	0.559	9	10	26200000	7	141712	382879	691993	505693	-1.687	0.566	8	-0.438	0.541	10	0.39	0.253	10	2	844	844.1	Transcriptional activator protein Pur-beta	MOUSE	O35295	O35295	34014.9	21	10	47.2	159.13
		Arf3	45	1880000000	8	2427257	3153156	3841387	3580933	-0.461	0.626	42	-0.228	1.179	42	-0.231	0.705	42	55	784000000	9	345345	1561400	2266466	1812550	-1.811	0.884	46	-0.249	0.493	50	0.332	0.386	51	2	845	845.1	ADP-ribosylation factor 3	MOUSE	P61205	P61205|P84078|Q8BSL7|E9Q2C2	20657.5	100	10	59.6	158.94
		Arf5	33	1400000000	8	2803638	3199960	2838871	3000566	-0.135	0.874	31	0.178	1.001	31	-0.282	0.584	31	46	671000000	9	273629	1372666	1649571	1304678	-1.625	0.868	37	-0.143	0.435	41	0.35	0.393	42	2	845	845.2	ADP-ribosylation factor 5	MOUSE	P84084	P84084	20643.4	79	9	56.6	151.19
		Arf4	31	1670000000	7	2151697	2550053	4082520	4534933	-0.923	0.735	30	-0.473	1.199	30	-0.275	0.583	30	52	1070000000	7	269735	1859022	2941703	2246946	-1.872	1.21	42	-0.253	0.4	47	0.401	0.336	48	2	845	845.3	ADP-ribosylation factor 4	MOUSE	P61750	P61750|E9Q798	20510.4	83	7	46.6	122.7
		Bsg	12	148000000	9	417962	935185	885481	720447	-0.729	0.312	12	0.493	0.298	12	0.29	0.322	12	3	2550000	3	72174	69416	80806	76617	-0.262	0.249	3	-0.038	0.157	3	0.092	0.056	3	2	846	846.1	Basigin	MOUSE	P18572	P18572|P18572-2|K3W4Q8	42900.4	15	9	32.6	158.89
		Gtf2i	12	30700000	11	506886	402994	260972	237616	0.853	0.579	10	0.171	0.5	10	-0.34	0.463	10	2	2130000	2	29142	62151	35931	35328	0.069	0.38	2	0.449	0.386	2	0.099	0.08	2	2	847	847.1	General transcription factor II-I	MOUSE	Q3UHU8	Q3UHU8|Q9ESZ8|Q9ESZ8-2|Q9ESZ8-6|Q9ESZ8-3|Q9ESZ8-4|Q9ESZ8-5|G3UYD0|Q99NI3	108862	14	13	16.1	158.63
		Appl2	8	30100000	7	182304	229288	253134	266993	-0.545	0.058	5	-0.531	0.323	5	-0.225	0.209	5	6	9770000	6	47907	120157	222749	205590	-2.038	0.921	6	-0.793	0.265	6	0.134	0.121	6	2	848	848.1	DCC-interacting protein 13-beta	MOUSE	Q8K3G9	Q8K3G9|D6RFR7	74423	14	10	20	158.51
		Uchl5	9	60100000	8	469379	388875	410430	449398	0.039	0.419	9	-0.209	0.466	9	-0.099	0.312	9	8	8620000	6	34043	131338	203739	198268	-2.044	0.969	8	-0.501	0.255	8	0.087	0.111	8	2	849	849.1	Ubiquitin carboxyl-terminal hydrolase isozyme L5	MOUSE	Q9WUP7	Q9WUP7|Q9WUP7-2	37901.5	17	10	37.3	158.48
		Stx5	12	43100000	10	457844	500673	412224	391517	-0.484	0.553	9	-0.4	0.724	9	-0.193	0.586	9	7	10300000	6	67741	267762	321549	297250	-1.575	0.677	6	-0.353	0.281	6	0.089	0.263	6	2	850	850.1	Syntaxin-5	MOUSE	Q8K1E0	Q8K1E0|Q8K1E0-2|H3BJ02|I1E4X1|H3BKJ7|H3BKP0|H3BJ89|H3BL25	39883.9	19	11	37.1	158.41
		Idh3b	14	167000000	11	1927230	843842	1411368	1338170	0.093	0.582	14	-0.444	0.543	14	0.038	0.473	14	7	18000000	7	161137	480024	448787	372489	-1.097	0.616	7	0.402	0.343	7	0.206	0.193	7	2	851	851.1	Isocitrate dehydrogenase 3 (NAD+) beta	MOUSE	Q91VA7	Q91VA7	42479.2	21	13	40.6	158.34
		Ephx1	12	72300000	11	474958	831085	1086309	753076	-0.961	0.553	12	0.202	0.476	12	0.481	0.442	12	4	2690000	4	84010	118415	113169	160540	-0.952	0.132	4	-0.523	0.376	4	-0.521	0.067	4	2	852	852.1	Epoxide hydrolase 1	MOUSE	Q9D379	Q9D379|E9PWK1	52746.7	16	12	26.3	158.07
		Hnrnpc	19	137000000	9	1254462	1038193	904652	844006	0.619	0.46	17	0.246	0.548	17	-0.06	0.322	17	10	20500000	8	189843	383447	268882	229936	-0.266	0.469	10	0.711	0.419	10	0.246	0.141	10	2	853	853.1	Heterogeneous nuclear ribonucleoproteins C1/C2	MOUSE	Q9Z204	Q9Z204|Q9Z204-5|Q9Z204-2|Q9Z204-3|Q9Z204-4|A2BDX3	34441.2	29	9	24.2	157.98
		Prdx2	53	1320000000	9	3802484	1830904	3126477	2820028	0.109	0.478	50	-0.547	0.614	50	-0.301	0.403	50	20	151000000	6	119374	919111	1348858	1199058	-2.633	1.227	18	-0.35	0.437	17	0.175	0.277	18	2	854	854.1	Peroxiredoxin-2	MOUSE	Q61171	Q61171	21949.4	73	9	50.5	157.9
		Cd2ap	4	1270000000	4	174986	95090	182590	287996	-0.876	0.274	4	-1.557	0.212	4	-0.778	0.294	4	14	13400000	10	45480	151004	324349	289306	-2.865	1.292	11	-1.007	0.45	12	0.085	0.177	12	2	855	855.1	CD2-associated protein	MOUSE	Q9JLQ0	Q9JLQ0	70619.8	18	11	21.9	157.8
		Rpl14	32	391000000	10	1756796	2131350	4711152	5141429	-0.878	0.667	30	-0.708	1.349	30	-0.081	0.732	30	24	87100000	10	414789	1180773	1067516	1595339	-1.773	0.797	23	-0.483	0.661	23	-0.521	0.408	23	2	856	856.1	60S ribosomal protein L14	MOUSE	Q9CR57	Q9CR57	23677.8	56	11	38.2	157.58
		Macrod1	15	241000000	7	426182	642616	1525304	2558631	-2.104	1.054	14	-1.352	1.376	14	-0.879	0.873	14	16	137000000	7	153495	577804	1786325	1156270	-1.701	1.184	14	-0.836	0.549	15	0.622	0.221	15	2	857	857.1	O-acetyl-ADP-ribose deacetylase MACROD1	MOUSE	Q922B1	Q922B1	35864.6	31	9	34.9	157.41
		Vat1l	15	76100000	12	1656697	1413783	673055	417929	2.35	0.785	15	1.21	0.605	15	0.434	0.378	15	0	0	0														1	858	858.1	Synaptic vesicle membrane protein VAT-1 homolog-like	MOUSE	Q80TB8	Q80TB8	46158.8	15	12	26.8	157.12
		Clint1	11	92300000	10	1449769	625177	835459	834820	0.579	0.218	11	-0.452	0.623	11	-0.127	0.384	11	8	33400000	6	124801	491386	473545	476403	-1.774	0.428	8	0.024	0.343	8	-0.018	0.172	8	2	859	859.1	Clathrin interactor 1	MOUSE	Q5SUH6	Q5SUH6|Q5SUH7|Q99KN9|Q99KN9-2	69815.1	19	11	18.8	157.07
		Slk	9	21100000	8	372256	269298	231627	255344	0.571	0.298	7	0.396	0.272	7	-0.008	0.23	7	7	11900000	7	56965	250748	326613	265153	-2.142	0.529	6	-0.086	0.336	7	0.328	0.147	7	2	860	860.1	STE20-like serine/threonine-protein kinase	MOUSE	O54988	O54988|O54988-2	142139	16	13	11.1	157.06
		Stk10	0	0	0														2	4760000	2	25493	105837	124150	96948	-1.843	1.043	2	0.136	0.024	2	0.396	0.1	2	1	860	860.2	Serine/threonine-protein kinase 10	MOUSE	O55098	O55098	112474	2	2	2.5	18.47
		Sphkap	13	30600000	13	900612	415565	211632	232227	1.837	1.06	13	0.204	1.022	13	-0.361	0.569	13	0	0	0														1	861	861.1	Isoform 3 of A-kinase anchor protein SPHKAP	MOUSE	Q6NSW3-3	Q6NSW3-3|Q6NSW3|E9PUC4|Q6NSW3-2|Q6NSW3-4	190532	13	13	10.1	156.54
		Sar1a	27	248000000	9	1074196	1378266	1276451	1811025	-0.647	0.479	27	-0.363	0.877	27	-0.818	0.673	27	38	267000000	8	147983	1100132	1459023	1231072	-2.337	1.291	31	-0.103	0.545	32	0.311	0.395	32	2	862	862.1	GTP-binding protein SAR1a	MOUSE	Q99JZ4	Q99JZ4|P36536	22512.6	65	9	40.4	156.39
		Sar1b	19	142000000	6	611005	845707	764726	1007093	-0.92	0.387	16	-0.574	0.759	16	-0.681	0.568	16	30	213000000	8	141905	870441	1178522	1003590	-1.989	1.379	24	-0.103	0.623	27	0.284	0.413	27	2	862	862.2	GTP-binding protein SAR1b	MOUSE	Q9CQC9	Q9CQC9	22495.5	49	8	39.8	135.44
		Umps	14	73700000	10	1272044	1073170	848273	811795	0.724	0.533	14	0.299	0.557	14	-0.063	0.246	14	5	6270000	5	46207	146400	187782	186291	-2.096	0.604	5	-0.347	0.178	5	-0.009	0.075	5	2	863	863.1	Uridine 5'-monophosphate synthase	MOUSE	P13439	P13439|D6RJ62	52805	19	10	22	156.09
		Gstt3	9	113000000	7	346991	838494	928365	1029159	-1.469	0.27	9	-0.851	0.752	9	-0.429	0.363	9	12	21300000	7	53469	213938	526152	417441	-2.224	1.215	12	-0.721	0.453	12	0.324	0.204	12	2	864	864.1	Glutathione S-transferase theta 3	MOUSE	Q99L20	Q99L20|G3UX05	27745	21	11	36.9	155.96
		Cnbp	12	61300000	8	228070	214049	1064510	387956	-1.206	0.554	11	-1.235	0.794	11	1.551	0.864	11	8	16100000	7	54743	92563	335742	333815	-1.499	0.862	7	-0.752	0.793	7	0.021	0.17	7	2	865	865.1	Isoform 3 of Cellular nucleic acid-binding protein	MOUSE	P53996-3	P53996-3|P53996-2|P53996|D3YYF6|Q9D548	20717.6	20	10	58.7	155.8
		Arpc1b	19	272000000	11	3110522	1854923	4138202	4352435	-0.508	0.439	18	-1.116	0.941	18	-0.081	0.427	18	4	14200000	4	48267	180894	325345	276665	-2.8	0.544	4	-0.572	0.1	4	0.219	0.12	4	2	866	866.1	Actin-related protein 2/3 complex subunit 1B	MOUSE	Q9WV32	Q9WV32	41861.9	23	11	30.3	155.79
		Cbx5	11	156000000	8	1058638	932918	456376	616485	0.58	0.549	11	0.751	0.638	11	-0.374	0.34	11	7	46100000	6	172020	327057	309202	254361	-0.459	0.624	7	0.491	0.483	7	0.281	0.108	7	2	867	867.1	Chromobox protein homolog 5	MOUSE	Q61686	Q61686	22356.7	18	9	48.6	155.51
		Picalm	11	53700000	9	1248682	1025724	685640	551203	0.977	0.481	10	0.742	0.781	10	-0.037	0.423	10	10	9650000	8	69120	240289	240403	254537	-1.521	0.442	9	-0.079	0.275	10	-0.157	0.232	10	2	868	868.1	Phosphatidylinositol-binding clathrin assembly protein	MOUSE	Q7M6Y3	Q7M6Y3|Q7M6Y3-5|Q7M6Y3-6|Q7M6Y3-4|Q7M6Y3-3|Q7M6Y3-2	71713.3	21	10	16.8	154.67
		Snap91	3	3730000	2	124681	117336	52732	35384	0.474	0.775	3	1.7	0.495	3	-0.559	0.642	3	3	876000	2	7115	22530	21687	22542	-1.521	0.363	3	0.023	0.074	3	0.036	0.146	3	2	868	868.2	Clathrin coat assembly protein AP180	MOUSE	E9QLK9	E9QLK9|Q61548|Q61548-2|E9QQ05|Q61548-3|E9Q9A3|Q3TWS4	92148	6	3	3.2	45.48
		Bub3	21	295000000	9	1634387	905374	1278729	1299047	0.23	0.52	19	-0.674	1.168	19	-0.227	1.1	19	8	25000000	6	69308	356916	405885	351155	-1.849	0.795	8	0.18	0.352	8	0.202	0.146	8	2	869	869.1	Mitotic checkpoint protein BUB3	MOUSE	Q9WVA3	Q9WVA3	37353.2	29	10	35.5	154.51
		Ppip5k2	9	20600000	7	269934	256523	268606	360706	-0.405	0.185	7	-0.384	0.445	7	-0.518	0.197	7	14	17400000	10	125796	300953	521846	458034	-2.068	1.209	12	-0.479	0.368	12	0.357	0.271	12	2	870	870.1	Inositol hexakisphosphate and diphosphoinositol-pentakisphosphate kinase 2	MOUSE	E9Q9J4	E9Q9J4|Q6ZQB6|Q6ZQB6-3|Q6ZQB6-2	141620	23	12	10.7	154.49
		Ube2l3	18	190000000	9	1236842	1030526	1170800	1156381	-0.332	0.708	18	-0.269	0.697	18	-0.382	0.723	18	12	63900000	7	108613	320148	803228	555545	-2.127	0.809	9	-0.582	0.769	11	0.616	0.36	12	2	871	871.1	Ubiquitin-conjugating enzyme E2 L3	MOUSE	P68037	P68037|D3YZS3	18032.4	30	9	70.1	154.34
		Eif3i	16	163000000	11	1012673	861799	1771923	1868325	-0.743	0.657	16	-1.107	0.572	16	-0.305	0.302	16	8	23300000	5	64367	217111	591649	480488	-2.783	0.905	7	-0.974	0.58	7	0.49	0.416	7	2	872	872.1	Eukaryotic translation initiation factor 3 subunit I	MOUSE	Q9QZD9	Q9QZD9	36859.5	24	11	32.6	154.3
		Myl6	22	463000000	10	1260674	2752362	1312720	1151612	0.23	0.491	21	1.393	0.83	21	0.324	0.591	21	11	123000000	6	360259	515629	667434	743465	-1.095	0.34	11	-0.549	0.448	11	-0.182	0.151	11	2	873	873.1	Isoform Smooth muscle of Myosin light polypeptide 6	MOUSE	Q60605-2	Q60605-2|Q60605|Q8CI43|P05977|E9PWG4|P05977-2	17132	33	10	70.8	154.26
		Myl3	3	47100000	2	128082	311563	118158	86162	0.515	0.694	3	1.698	0.935	3	0.25	0.472	3	2	13700000	1	46511	71656	55046	63125	-0.542	0.332	2	-0.158	0.787	2	-0.27	0.257	2	2	873	873.2	Myosin light chain 3	MOUSE	P09542	P09542	22535.3	5	2	17.1	21.19
		Tcea1	13	94100000	8	1127440	609134	628560	694944	0.535	0.395	13	-0.347	0.569	13	-0.267	0.243	13	8	20000000	6	71976	237804	282284	260635	-1.782	0.496	6	-0.213	0.228	6	0.084	0.084	6	2	874	874.1	Transcription elongation factor A protein 1	MOUSE	P10711	P10711|E9PYD5|P10711-2|Q9QVN7	34336.4	21	10	42.8	153.95
		Psme1	17	82500000	9	1258929	787157	485492	440482	1.485	1.026	16	0.241	1.035	16	-0.059	0.556	16	0	0	0														1	875	875.1	Proteasome activator complex subunit 1	MOUSE	P97371	P97371|G3X9K9|G3UXY0	28843.6	17	9	40.5	153.93
		Ralbp1	8	46400000	7	603469	560352	515321	719760	-0.29	0.321	6	-0.357	0.316	6	-0.589	0.308	6	11	36600000	8	77496	361672	441575	340809	-2.045	0.769	9	-0.117	0.325	10	0.355	0.268	10	2	876	876.1	RalA-binding protein 1	MOUSE	Q62172	Q62172	75498.3	19	11	17.9	153.8
		Mtdh	11	74400000	10	351517	432252	472594	377259	-0.342	0.821	11	0.249	0.29	11	0.226	0.33	11	1	1190000	1	12665	24461	25272	35081	-1.47	0	1	-0.52	0	1	-0.473	0	1	2	877	877.1	Protein LYRIC	MOUSE	Q80WJ7	Q80WJ7|E9PUX0	63958.9	12	10	22.7	153.66
		Vps4b	14	38900000	9	588713	643465	465881	499659	-0.048	0.447	14	0.064	0.466	14	-0.312	0.325	14	7	11600000	7	77187	285561	357029	320535	-1.964	0.525	7	-0.436	0.39	7	0.167	0.101	7	2	878	878.1	Vacuolar protein sorting-associated protein 4B	MOUSE	P46467	P46467	49646.6	21	11	29.5	153.39
		Vps4a	11	38900000	6	620338	653073	497131	537517	0.106	0.402	11	0.211	0.477	11	-0.297	0.322	11	7	9530000	6	70984	193933	294882	252606	-2.075	0.842	6	-0.43	0.224	6	0.242	0.14	6	2	878	878.2	Vacuolar protein sorting-associated protein 4A	MOUSE	Q8VEJ9	Q8VEJ9	49191.3	18	8	21.2	99.16
		Fignl1	5	6390000	1	51452	79569	42556	56976	-0.137	0.413	5	0.248	0.414	5	-0.363	0.265	5	2	5110000	2	12264	24209	32769	33003	-1.629	0.88	2	-0.444	0.073	2	-0.03	0.165	2	2	878	878.3	Fidgetin-like protein 1	MOUSE	Q8BPY9	Q8BPY9	75762	7	2	3	22.97
		Cpa2	17	177000000	8	220792	320872	1098693	2127045	-2.97	0.781	16	-2.386	1.049	17	-0.969	0.429	17	15	31400000	8	51079	189586	632886	354413	-2.741	0.885	15	-0.663	0.604	15	0.791	0.336	15	2	879	879.1	Carboxypeptidase A2	MOUSE	Q504N0	Q504N0	47341.6	32	9	24.9	153.14
		Echdc1	10	43400000	8	414355	484889	560456	636496	-0.523	0.33	9	-0.417	0.42	9	-0.364	0.308	9	13	30800000	10	60594	293312	615671	460631	-2.896	0.911	12	-0.577	0.222	12	0.377	0.193	12	2	880	880.1	Ethylmalonyl-CoA decarboxylase	MOUSE	Q9D9V3	Q9D9V3|Q9D9V3-2	35808.8	23	10	38.5	153.02
		Cyp20a1	13	144000000	10	432075	673788	862071	840977	-0.993	0.253	12	0.135	0.831	12	0.003	0.292	12	3	1530000	2	7660	13142	24303	22139	-1.389	0.696	3	-0.696	0.165	3	0.485	0.45	3	2	881	881.1	Cytochrome P450 20A1	MOUSE	Q8BKE6	Q8BKE6	52490.6	16	11	21.4	152.96
		Son	7	17700000	7	153084	95593	89685	99629	0.286	0.653	5	-0.425	0.514	5	-0.484	0.498	5	7	15500000	7	45374	230662	204411	174885	-1.959	0.406	6	-0.024	0.323	6	0.212	0.155	6	2	882	882.1	Protein SON	MOUSE	H9KV00	H9KV00|Q9QX47|Q9QX47-3|H9KV15|H9KV01|Q9QX47-4|H9KV02|Q9QX47-2	269331	14	10	4.9	152.91
		Eif3j2	19	298000000	9	939530	946111	1845246	2441396	-0.934	0.629	19	-1.054	0.902	19	-0.297	0.365	19	8	46300000	6	105044	296905	638480	531851	-2.715	0.775	7	-0.921	0.397	7	0.52	0.254	7	2	883	883.1	Eukaryotic translation initiation factor 3 subunit J-B	MOUSE	Q66JS6	Q66JS6|Q3UGC7	29599.4	27	10	36.8	152.86
		Ppp2r2a	12	92900000	9	651665	547255	613542	712650	-0.02	0.417	10	-0.432	0.741	10	-0.201	0.36	10	6	13800000	5	86186	249822	277738	208637	-1.468	0.403	5	-0.214	0.482	6	0.405	0.376	6	2	884	884.1	Serine/threonine-protein phosphatase 2A 55 kDa regulatory subunit B alpha isoform	MOUSE	Q6P1F6	Q6P1F6|Q8BG02	52204.6	18	11	28.8	152.85
		Ppp2r2d	8	72700000	6	432408	404603	329317	412667	0.059	0.18	6	0.191	0.354	6	-0.323	0.236	6	1	3030000	1	42581	122781	104966	75441	-0.825	0	1	0.703	0	1	0.477	0	1	2	884	884.2	Serine/threonine-protein phosphatase 2A 55 kDa regulatory subunit B delta isoform	MOUSE	Q925E7	Q925E7|F6RV17|D6RCH9	52527.1	9	6	14.7	78.9
		Slfn9	16	58100000	13	1593566	830087	458501	478921	1.471	0.78	14	0.603	0.721	14	-0.014	0.354	14	0	0	0														1	885	885.1	Protein Slfn9	MOUSE	B1ARD6	B1ARD6|B1ARD8	105588	16	13	12	152.84
		Rpl24	29	381000000	10	857472	938231	2166474	3363226	-1.179	0.833	27	-1.307	1.043	27	-0.331	0.719	27	19	69200000	7	198470	839868	844148	1181689	-2.17	0.64	18	-0.521	0.616	18	-0.493	0.345	18	2	886	886.1	60S ribosomal protein L24	MOUSE	Q8BP67	Q8BP67|F6RSK3	17892.7	48	11	49.6	152.58
		Tbc1d8b	9	39200000	9	479286	651932	401277	413028	0.086	0.399	9	0.566	0.627	9	-0.004	0.323	9	7	7830000	7	38987	172241	166417	167490	-1.964	0.464	6	-0.059	0.24	6	0.042	0.091	6	2	887	887.1	TBC1 domain family member 8B	MOUSE	A3KGB4	A3KGB4	129088	16	11	10.6	152.46
		Ighg2b	15	97800000	8	1102708	283678	115203	141062	2.991	1.157	13	0.579	0.715	13	-0.484	0.493	11	2	2780000	2	2378	12212	2792	2541	-0.095	0	1	2.265	0	1	0.136	0	1	2	888	888.1	Protein Ighg2b	MOUSE	A0A075B5P3	A0A075B5P3|P01867|P01867-2|P01865|P01863	37308.6	17	9	38	152.43
		Ighg2c	10	89000000	6	1903706	364394	94307	92995	2.472	1.224	8	0.558	0.896	8	-0.091	0.701	7	0	0	0														1	888	888.2	Protein Ighg2c	MOUSE	F6TQW2	F6TQW2|P01864	44779.4	10	6	24.5	102.87
		Zc3h15	10	61200000	10	343547	369866	657591	1030312	-1.153	0.598	10	-1.042	1.107	10	-0.658	0.466	10	6	10800000	6	53504	125180	334621	280739	-2.661	0.83	6	-1.049	0.418	6	0.265	0.133	6	2	889	889.1	Zinc finger CCCH domain-containing protein 15	MOUSE	Q3TIV5	Q3TIV5|Q3TIV5-2	48725.7	16	11	22	152.22
		Timm44	11	48800000	10	532994	587887	529344	510480	0.172	0.435	10	0.368	0.568	10	-0.128	0.405	10	5	2840000	4	42786	226235	118624	124939	-1.611	0.583	5	-0.224	0.786	5	-0.151	0.191	5	2	890	890.1	Mitochondrial import inner membrane translocase subunit TIM44	MOUSE	O35857	O35857	51432.7	16	12	27.6	151.98
		Psma4	14	179000000	10	1033600	818789	1384574	1007309	-0.221	0.417	14	-0.349	0.547	14	0.182	0.366	14	4	3820000	3	28877	101725	153250	124690	-2.07	0.087	4	-0.454	0.279	4	0.341	0.069	4	2	891	891.1	Proteasome subunit alpha type-4	MOUSE	Q9R1P0	Q9R1P0	29755.5	18	10	45.9	151.92
		Glrx3	14	83200000	8	552535	425997	710821	813079	-0.464	0.674	11	-0.73	0.732	11	-0.286	0.575	11	12	16000000	7	39546	107792	224284	181868	-2.616	1.227	9	-0.667	0.523	9	0.303	0.107	9	2	892	892.1	Glutaredoxin-3	MOUSE	Q9CQM9	Q9CQM9	38063	26	9	32.3	151.51
		Dock1	12	32300000	10	278478	317122	319688	346197	-0.732	0.659	7	-0.236	0.871	7	-0.062	0.203	7	8	10600000	8	31200	92413	131389	123684	-1.767	0.597	7	-0.493	0.347	7	-0.009	0.394	7	2	893	893.1	Dedicator of cytokinesis protein 1	MOUSE	Q8BUR4	Q8BUR4|Q8BUR4-2|B2RY04	216052	20	13	6.9	151.18
		Odr4	11	43700000	8	200818	336767	409880	378895	-0.979	0.631	11	-0.114	0.599	11	-0.107	0.606	11	2	2070000	2	13668	33251	50892	47743	-1.934	0.412	2	-0.588	0.25	2	0.069	0.105	2	2	894	894.1	Protein odr-4 homolog	MOUSE	Q4PJX1	Q4PJX1|Q4PJX1-2|Q4PJX1-3	50567.4	13	9	26.8	150.87
		Rps27a	44	2450000000	10	5947355	4325878	5797446	5720922	0.082	0.799	41	-0.186	1.155	41	0.018	0.696	41	20	364000000	6	580700	1111919	1659280	1571507	-1.409	0.556	20	-0.439	0.276	20	0.056	0.223	20	2	895	895.1	Ubiquitin-40S ribosomal protein S27a	MOUSE	P62983	P62983|P0CG50|P0CG49	18292.9	64	10	62.8	150.83
		Gm7808	46	2080000000	8	4109598	2735776	3975787	3587034	-0.035	0.54	35	-0.209	0.777	35	0.017	0.303	35	29	374000000	8	501094	967440	1427118	1400172	-1.41	0.628	25	-0.464	0.342	25	-0.027	0.4	25	2	895	895.2	MCG67952	MOUSE	J3QK04	J3QK04|D3YYZ2	14951.3	75	6	42.9	92.09
		Cobll1	6	29100000	6	249583	324733	473720	526484	-1.158	0.822	6	-0.809	0.366	6	-0.492	0.658	6	11	22300000	9	44395	198863	388600	332927	-2.702	0.904	8	-0.627	0.344	10	0.271	0.2	10	2	896	896.1	Cordon-bleu protein-like 1	MOUSE	Q3UMF0	Q3UMF0|Q3UMF0-2|B1AZ14|B1AZ15|Q3UMF0-4|Q3UMF0-3	138007	17	11	10.3	150.65
		Epb4.1	12	32900000	10	1019598	832139	463807	457292	1.153	0.489	11	0.538	0.566	11	-0.198	0.491	11	4	4790000	3	51194	124225	147987	143788	-1.297	0.295	3	-0.21	0.274	3	-0.018	0.14	3	2	897	897.1	Protein 4.1	MOUSE	A2A841	A2A841|P48193|P48193-2|A2A839|A2A842	97751.4	16	10	14.1	150.42
		Epb41l1	3	4200000	2	45664	37375	36328	28695	-0.489	0.907	3	-0.103	0.349	3	0.301	0.213	3	0	0	0														1	897	897.2	Band 4.1-like protein 1	MOUSE	Q9Z2H5	Q9Z2H5|A2AUK5|A2AUK8|Q9Z2H5-2|Q9Z2H5-3|A2AUK7|A2AUK6	98940.8	3	2	3.4	20.81
		Pkp2	2	1830000	2	21783	25803	41353	48265	-1.426	0.329	2	-1.107	0.243	2	-0.598	0.438	2	14	27300000	9	83805	353122	331131	375412	-1.809	1.311	12	-0.117	0.43	12	-0.234	0.237	12	2	898	898.1	Plakophilin 2	MOUSE	Q9CQ73	Q9CQ73|E0CXK9|E0CX59	88615.8	16	11	16.7	150.3
		Tns1	8	72900000	7	426025	498182	398680	304477	0.43	0.45	8	0.649	0.612	8	0.372	0.319	8	10	32100000	9	66468	379223	351863	424109	-2.415	0.605	10	-0.24	0.396	10	-0.263	0.249	10	2	899	899.1	Protein Tns1	MOUSE	E9Q0S6	E9Q0S6	203033	18	11	6.9	150.13
		Tns3	5	22400000	4	259716	228033	210008	195534	-0.579	0.765	5	0.106	0.367	5	-0.335	0.8	5	4	7350000	4	18771	127215	134984	125500	-2.309	0.503	4	-0.15	0.128	4	0.159	0.184	4	2	899	899.2	Tensin-3	MOUSE	Q5SSZ5	Q5SSZ5|Q5SSZ5-2	157127	9	7	5.9	84.68
		Tenc1	2	14900000	1	164515	154421	139034	127230	0.118	0.784	2	0.18	0.45	2	0.051	0.386	2	3	7570000	2	7906	82872	75308	75978	-3.265	0	1	0.125	0	1	-0.013	0	1	2	899	899.3	Isoform 3 of Tensin-like C1 domain-containing phosphatase	MOUSE	Q8CGB6-3	Q8CGB6-3|Q8CGB6|Q8CGB6-4|Q8CGB6-2	154719	5	2	3.3	27.41
		Smarca5	11	48800000	9	686278	687152	333821	267562	1.436	1.039	10	1.068	0.557	10	0.15	0.433	10	9	45600000	8	21087	40343	53344	43225	-1.23	0.392	3	0.35	0.859	3	0.107	0.254	3	2	900	900.1	SWI/SNF-related matrix-associated actin-dependent regulator of chromatin subfamily A member 5	MOUSE	Q91ZW3	Q91ZW3	122367	20	14	15.1	150.05
		Smarca1	2	10800000	2	31743	80583	41197	44119	-0.404	0.935	2	0.565	0.571	2	0.015	0.583	2	3	12000000	3	8598	13340	37903	27742	-1.494	0	1	-0.612	0.741	2	0.426	0.032	2	2	900	900.2	Isoform 2 of Probable global transcription activator SNF2L1	MOUSE	Q6PGB8-2	Q6PGB8-2|Q6PGB8|Q8BS67	124147	5	4	5.1	30.73
		Cpsf6	8	54800000	5	528950	262152	248523	366978	0.532	0.357	7	-0.248	0.497	7	-0.611	0.209	7	12	107000000	9	398056	531121	455580	371778	0.01	1.014	12	0.496	0.484	12	0.254	0.373	12	2	901	901.1	Cleavage and polyadenylation-specificity factor subunit 6	MOUSE	H3BJW3	H3BJW3|H3BJ30|Q6NVF9	63583.9	20	9	21.4	149.95
		Nap1l4	10	65400000	9	474573	270785	300980	409849	0.316	0.415	10	-0.424	0.904	10	-0.401	0.396	10	8	4590000	6	33877	48902	77259	63761	-0.958	0.297	8	-0.248	0.19	8	0.14	0.591	8	2	902	902.1	Nucleosome assembly protein 1-like 4	MOUSE	Q78ZA7	Q78ZA7	42849.7	18	10	39.7	149.93
		Nap1l1	12	52200000	4	240963	179786	131476	171686	0.483	0.382	12	-0.465	0.922	12	-0.416	0.241	12	6	7570000	4	25466	55192	92237	67579	-1.829	0.775	6	-0.41	0.328	6	0.385	0.242	6	2	902	902.2	Nucleosome assembly protein 1-like 1	MOUSE	E9PW66	E9PW66|P28656	48827.3	18	4	13.3	75.51
		Klhdc4	13	105000000	10	394208	467537	442888	716886	-1.08	0.734	13	-0.658	0.492	13	-0.703	0.421	13	5	9280000	5	48952	116913	154720	115546	-1.242	0.615	5	0.139	0.353	5	0.322	0.446	5	2	903	903.1	Kelch domain containing 4, isoform CRA_a	MOUSE	G3X961	G3X961|G3UZ63|Q921I2|G3UZG5	65243.6	18	10	22.4	149.91
		Arhgdia	19	367000000	10	1043503	915118	1849743	1398086	-0.407	0.298	18	-0.484	0.458	18	0.289	0.657	18	5	7690000	4	92855	151655	252254	199170	-1.236	0.237	5	-0.394	0.148	5	0.226	0.246	5	2	904	904.1	Rho GDP-dissociation inhibitor 1	MOUSE	Q99PT1	Q99PT1	23464	24	11	59.3	149.79
		Ube2m	16	182000000	10	956136	832128	767162	888263	0.052	0.417	15	-0.082	0.509	15	-0.241	0.303	15	10	108000000	8	81016	420306	714337	522988	-2.294	0.845	10	-0.372	0.598	10	0.441	0.104	10	2	905	905.1	NEDD8-conjugating enzyme Ubc12	MOUSE	P61082	P61082|G5E919	21184.9	26	10	49.1	149.76
		Capza2	13	149000000	9	497816	495555	686775	657345	-0.325	0.371	12	-0.29	0.39	12	-0.137	0.302	12	13	23000000	6	72345	254343	411829	328187	-2.015	0.504	13	-0.305	0.26	13	0.419	0.239	13	2	906	906.1	F-actin-capping protein subunit alpha-2	MOUSE	P47754	P47754|D6RCW7	33137.6	26	9	46.1	149.14
		Capza1	12	35800000	8	281808	290601	387933	397323	-0.611	0.367	11	-0.113	0.453	11	-0.159	0.393	11	8	8530000	3	30097	80461	178116	129805	-2.135	0.608	8	-0.657	0.233	8	0.4	0.236	8	2	906	906.2	Capping protein (Actin filament) muscle Z-line, alpha 1	MOUSE	Q5RKN9	Q5RKN9|P47753	33124.3	20	9	42.6	143.41
		Slc25a11	20	228000000	9	755894	1680390	1101264	812820	-0.17	0.383	18	0.434	0.731	18	0.259	0.487	18	10	13600000	7	111725	171818	159533	258759	-1.035	0.698	8	-0.444	0.466	8	-0.611	0.532	8	2	907	907.1	Mitochondrial 2-oxoglutarate/malate carrier protein	MOUSE	Q9CR62	Q9CR62	34325.5	30	9	35	149.13
		Parva	14	57900000	10	610626	672133	487251	474341	0.278	0.365	12	0.2	0.828	12	-0.046	0.272	12	8	10900000	5	44798	164285	173731	195236	-2.436	0.478	6	-0.216	0.174	6	-0.092	0.132	6	2	908	908.1	Alpha-parvin	MOUSE	Q9EPC1	Q9EPC1|Q3UF75	42386.1	22	12	31.1	149.05
		Parvb	3	11900000	3	32071	95462	24825	27874	0.276	0.124	2	1.808	0.052	2	-0.171	0.006	2	1	850000	1	15416	31575	36229	46593	-1.596	0	1	-0.561	0	1	-0.363	0	1	2	908	908.2	Beta-parvin	MOUSE	Q9ES46	Q9ES46	41725.4	4	4	11.5	54.52
		Stxbp5	5	17000000	4	222573	139849	157908	198233	-0.201	0.423	5	-0.563	0.194	5	-0.428	0.396	5	12	26900000	9	48862	240601	300307	256387	-2.506	0.689	10	-0.082	0.285	10	0.273	0.164	10	2	909	909.1	Syntaxin-binding protein 5	MOUSE	Q8K400	Q8K400|D3Z079|D3Z2Q2|Q8K400-2	129246	17	10	13.1	148.87
		Eci1	19	280000000	8	550071	479314	1250062	993628	-1.099	0.469	19	-1.147	1.028	19	0.279	0.451	19	12	39600000	5	64977	199570	425994	306055	-2.645	0.857	11	-0.741	0.524	12	0.56	0.205	12	2	910	910.1	Enoyl-CoA delta isomerase 1, mitochondrial	MOUSE	P42125	P42125	32535.1	31	9	30.4	148.83
		Inppl1	9	24700000	8	371879	495595	379185	346846	0.156	0.512	8	0.374	0.664	8	-0.091	0.409	8	9	7710000	8	218717	111745	140453	126487	-1.71	1.681	7	-0.169	0.5	7	0.221	0.215	7	2	911	911.1	Phosphatidylinositol 3,4,5-trisphosphate 5-phosphatase 2	MOUSE	Q6P549	Q6P549|Q9ES52|Q9ES52-2|Q9ES52-3|Q9ES52-4|Q9ES52-5|Q9ES52-6	139770	18	11	8.5	148.82
		Hsd17b8	10	63400000	6	258599	254123	413880	514888	-0.901	0.364	10	-0.922	0.554	10	-0.483	0.514	10	15	40700000	9	84035	343585	465648	349069	-2.037	1.068	14	-0.107	0.356	14	0.43	0.17	14	2	912	912.1	Isoform Long of Estradiol 17-beta-dehydrogenase 8	MOUSE	P50171-2	P50171-2|P50171	28567	25	9	51	148.74
		U2af1	14	296000000	7	4271445	2205404	1983946	3248623	0.053	0.489	11	-0.669	0.975	11	-0.933	0.422	11	30	281000000	8	466890	1339575	1042565	811721	-0.6	0.811	29	0.601	0.465	29	0.358	0.275	29	2	913	913.1	Splicing factor U2AF 35 kDa subunit	MOUSE	Q9D883	Q9D883|G3UW94|Q8BGJ9|E9Q1I7|E9PUZ3|E9Q5Y2|E9Q5J3|E9PXR5|F8WH71|E9Q809|E9PWA1|E9PWM2|E9PWX6	28328	44	9	46.4	148.58
		Hp1bp3	10	76100000	9	739149	716982	739527	423345	0.911	0.444	10	0.601	0.8	10	0.468	0.389	10	6	11800000	4	82372	239376	102441	124315	-0.3	0.524	6	1.12	0.263	6	-0.324	0.137	6	2	914	914.1	Heterochromatin protein 1-binding protein 3	MOUSE	Q3TEA8	Q3TEA8|Z4YKB8|Q3TEA8-2|Q3TEA8-3|Z4YKA3	61093.7	16	11	19.4	148.55
		Ak2	27	752000000	10	1278903	1216467	1634713	1745634	-0.405	0.508	27	-0.192	0.833	27	-0.204	0.48	27	6	15100000	4	28061	75520	180675	149666	-2.306	0.405	6	-1.203	0.401	6	0.225	0.125	6	2	915	915.1	Adenylate kinase 2, mitochondrial	MOUSE	Q9WTP6	Q9WTP6|Q9WTP6-2	26753.5	33	10	43.9	148.54
		Ncam1	13	74200000	10	1038689	994658	388960	372720	1.418	0.835	11	1.405	0.645	11	0.168	0.408	11	0	0	0														1	916	916.1	Neural cell adhesion molecule 1	MOUSE	P13595	P13595|P13595-2|E9QB01|P13595-3|E9Q589|P13595-4	120224	13	10	11.4	148.48
		Tmed10	29	492000000	9	802782	2480894	2017074	1914044	-1.19	0.676	24	0.313	1.152	25	-0.292	0.856	25	17	73700000	7	448791	429606	721158	643710	-0.397	0.333	16	-0.655	0.462	16	0.004	0.474	16	2	917	917.1	Transmembrane emp24 domain-containing protein 10	MOUSE	Q9D1D4	Q9D1D4|Q9D1D4-2	25081.5	46	10	42.9	148.4
		Tram1	35	303000000	7	569960	1232079	1972497	2068980	-1.104	1.164	33	-0.476	0.701	34	-0.017	0.371	34	16	57900000	7	129100	441279	287601	433309	-1.865	0.588	16	-0.323	0.539	16	-0.593	0.266	16	2	918	918.1	Translocating chain-associated membrane protein 1	MOUSE	Q91V04	Q91V04	43209.7	51	9	22.7	148.15
		Kif11	11	74300000	11	982277	468783	252269	230477	1.808	0.925	11	1.018	0.558	11	-0.034	0.378	11	0	0	0														1	919	919.1	Kinesin-like protein KIF11	MOUSE	Q6P9P6	Q6P9P6	119052	11	11	12.1	147.81
		Cenpv	10	25200000	6	261213	459980	558859	295243	-0.053	1.241	10	0.494	0.563	10	-0.281	0.767	10	11	20600000	7	135916	375880	277696	268889	-1.022	0.742	11	0.578	0.325	11	0.074	0.247	11	2	920	920.1	Centromere protein V	MOUSE	Q9CXS4	Q9CXS4|Q9CXS4-2	27997	21	9	50	147.75
		Acin1	10	40800000	10	661826	343710	230264	332554	0.973	0.585	10	-0.457	0.995	10	-0.565	0.283	10	2	4280000	2	52014	58462	54142	50989	-0.479	2.153	2	0.13	0.142	2	0.01	0.161	2	2	921	921.1	Apoptotic chromatin condensation inducer in the nucleus	MOUSE	Q9JIX8	Q9JIX8|Q9JIX8-4|B8JJ91|Q9JIX8-2|Q9JIX8-3|B8JJ92|Q52KR6	151116	12	10	7.9	147.73
		As3mt	13	92200000	10	1172027	696424	428820	372554	1.443	0.479	12	0.647	0.663	12	0.232	0.445	12	0	0	0														1	922	922.1	Arsenite methyltransferase	MOUSE	Q91WU5	Q91WU5	42477.5	13	10	30	147.52
		Fen1	15	189000000	9	1974104	669552	464611	564146	1.814	0.743	13	-0.011	0.652	13	-0.209	0.347	13	8	24600000	6	125965	805824	500226	465625	-1.507	1.061	6	0.875	0.27	8	0.301	0.258	8	2	923	923.1	Flap endonuclease 1	MOUSE	Q91Z50	Q91Z50|P39749	42964.6	23	10	24.4	147.43
		Zw10	15	31500000	10	334813	287806	214720	193272	0.419	0.623	15	0.368	0.655	15	-0.346	0.56	15	7	14500000	6	49496	63417	133489	103464	-1.106	0.409	6	-0.227	0.37	7	-0.046	0.396	6	2	924	924.1	Centromere/kinetochore protein zw10 homolog	MOUSE	O54692	O54692	89202.2	22	11	19.1	147.35
		Glul	15	95300000	12	1324991	495030	1003342	918262	0.588	0.491	13	-0.548	0.929	13	-0.181	0.409	13	0	0	0														1	925	925.1	Glutamine synthetase	MOUSE	P15105	P15105	42860.6	15	12	29.4	147.29
		H2afy	11	90400000	8	1237567	727411	744392	493008	1.43	0.673	11	0.629	0.636	11	0.409	0.469	11	7	20700000	6	113050	322249	200764	398507	-1.808	0.327	7	-0.193	0.337	7	-1.022	0.502	7	2	926	926.1	Core histone macro-H2A.1	MOUSE	Q9QZQ8	Q9QZQ8|Q9QZQ8-2	39905.6	18	11	34.9	147.29
		H2afy2	4	21000000	3	530251	200555	297899	182255	1.49	0.132	4	-0.035	0.702	4	0.59	0.381	4	3	9220000	2	59822	98676	83666	165175	-1.486	0.032	3	-0.721	0.081	3	-1.069	0.43	3	2	926	926.2	Core histone macro-H2A.2	MOUSE	Q8CCK0	Q8CCK0	40319.7	7	4	9.4	51.93
		Focad	11	23700000	10	280830	294975	353780	355553	-0.462	0.396	10	-0.301	0.393	10	-0.204	0.38	10	3	16200000	2	30009	157453	176731	160310	-1.007	0.774	3	-0.033	0.522	3	0.146	0.269	3	2	927	927.1	Focadhesin	MOUSE	A2AKG8	A2AKG8|E9PYJ6|A2AKG8-3	201229	14	11	7	147.28
		Rps12	42	738000000	8	883990	1603866	2770712	3430945	-1.739	0.594	39	-0.652	0.908	37	-0.394	0.615	40	16	78000000	6	195353	761141	1058068	993399	-1.969	0.697	12	-0.081	0.465	15	0.125	0.469	15	2	928	928.1	40S ribosomal protein S12	MOUSE	Q6ZWZ6	Q6ZWZ6|P63323	14914.1	58	8	74.2	147.18
			20	98000000	9	680812	555470	1226160	1211234	-0.835	0.356	15	-0.881	1.063	15	-0.637	0.601	15	9	14100000	6	43926	148518	315285	224564	-1.923	0.779	9	-0.545	0.413	9	0.382	0.271	9	2	929	929.1	UPF0585 protein C16orf13 homolog	MOUSE	Q9DCS2	Q9DCS2|G5E8X1|E9Q7K5|E9Q5B2|D3YZM4	23029.1	29	10	48	147.03
		Alg2	12	94100000	9	699222	767083	746350	572397	0.225	0.485	12	0.519	0.659	12	-0.176	0.547	12	4	4570000	4	79383	126464	117737	166461	-1.042	0.424	4	-0.295	0.323	4	-0.41	0.311	4	2	930	930.1	Alpha-1,3/1,6-mannosyltransferase ALG2	MOUSE	Q9DBE8	Q9DBE8	48031.7	16	10	29.8	146.93
		Kiaa1598	7	22000000	6	217010	162979	223521	330342	-0.855	1.405	7	-0.882	0.886	7	-0.595	0.255	7	9	11900000	7	46832	121034	241709	207484	-1.903	0.563	9	-0.874	0.263	9	0.181	0.496	9	2	931	931.1	Shootin-1	MOUSE	Q8K2Q9	Q8K2Q9|Q8K2Q9-2	71854.8	16	10	16.9	146.64
		Rps17	21	140000000	8	417772	739788	717247	820560	-0.835	0.44	21	-0.011	0.668	21	-0.208	0.677	21	15	31000000	6	44544	108942	99184	115995	-1.382	0.676	14	-0.19	0.414	15	-0.075	0.319	15	2	932	932.1	40S ribosomal protein S17	MOUSE	P63276	P63276	15580.9	36	9	58.5	146.6
		Ap1m1	13	110000000	10	1090934	1285456	826625	828716	0.57	0.593	13	0.683	0.788	13	-0.029	0.253	13	2	5730000	2	77532	113182	154771	150242	-1.081	0.276	2	-0.383	0.07	2	-0.012	0.13	2	2	933	933.1	AP-1 complex subunit mu-1	MOUSE	P35585	P35585	48713.1	15	11	27.8	146.57
		Ap1m2	7	48700000	6	537843	768358	633841	612087	-0.511	0.858	6	0.273	0.776	6	-0.004	0.24	6	2	4300000	2	60356	78119	115407	106514	-1.152	0.347	2	-0.343	0.11	2	0.061	0.058	2	2	933	933.2	AP-1 complex subunit mu-2	MOUSE	Q9WVP1	Q9WVP1|Q9WVP1-2	48249.8	9	7	15.6	85.55
		Arpc2	21	538000000	9	1292134	970667	1420420	1223901	0.059	0.366	18	-0.185	0.515	18	0.178	0.453	18	7	22200000	6	79576	241593	356034	299476	-1.653	0.805	7	-0.284	0.288	7	0.204	0.12	7	2	934	934.1	Actin-related protein 2/3 complex subunit 2	MOUSE	Q9CVB6	Q9CVB6|D3YXG6	34470.6	28	11	33	146.48
		Lrrc40	8	14000000	8	393053	266308	231368	237976	0.667	1.055	8	0.262	0.525	8	-0.253	0.446	8	8	5270000	8	48405	169310	165568	179665	-1.52	0.308	6	0.286	0.49	8	0.158	0.263	8	2	935	935.1	Leucine-rich repeat-containing protein 40	MOUSE	Q9CRC8	Q9CRC8|D6RHB1|D6RFC5	68587.9	16	12	23.2	146.41
		Flii	11	29300000	9	343783	320015	394300	382174	-0.209	0.444	8	-0.209	0.424	8	-0.006	0.391	8	5	6060000	5	27652	83547	123122	108850	-1.853	0.196	4	-0.246	0.633	5	0.176	0.644	5	2	936	936.1	Protein flightless-1 homolog	MOUSE	Q9JJ28	Q9JJ28	146227	16	11	11	146.31
		Adk	11	79800000	8	363054	516797	935140	792087	-1.839	0.812	8	-1.528	1.183	9	0.096	0.6	10	9	12000000	5	40489	108123	246278	208053	-2.116	0.888	6	-0.801	0.867	7	0.282	0.418	8	2	937	937.1	Isoform Short of Adenosine kinase	MOUSE	P55264-2	P55264-2|P55264	38793.3	20	10	29.2	146.28
		Atp6v1h	10	53600000	6	475088	259200	193699	204840	0.698	0.757	10	0.124	0.873	10	-0.277	0.419	10	7	10600000	6	35401	103896	119272	114723	-1.91	0.51	7	-0.16	0.23	7	0.006	0.277	7	2	938	938.1	V-type proton ATPase subunit H	MOUSE	Q8BVE3	Q8BVE3	56310.4	17	9	25.4	146.26
		Cox4i1	20	779000000	10	793659	2062848	2070240	2033672	-0.991	0.852	20	0.281	1.009	20	-0.186	0.648	20	11	126000000	7	583505	594201	981044	945213	-0.921	0.216	11	-0.818	0.454	11	0.043	0.134	11	2	939	939.1	Cytochrome c oxidase subunit 4 isoform 1, mitochondrial	MOUSE	P19783	P19783	19587.2	31	10	51.4	145.69
		Rps7	23	516000000	10	1330093	1610785	3580283	2617937	-0.96	0.968	19	-0.113	1.195	19	0.238	0.755	19	13	54500000	7	272936	1016735	676549	965109	-1.268	1.02	12	0.124	0.471	12	-0.453	0.338	12	2	940	940.1	40S ribosomal protein S7	MOUSE	P62082	P62082|F6SVV1	22126.4	36	10	45.8	145.49
		Gcg	25	267000000	7	259981	1265418	448225	717483	-1.456	0.826	23	0.385	1.118	24	-0.591	0.668	24	25	272000000	8	246749	561382	773461	1536577	-2.252	0.852	24	-0.949	0.649	24	-0.772	0.42	24	2	941	941.1	Glucagon	MOUSE	P55095	P55095	20905.8	50	8	40	145.41
		Fus	15	266000000	8	3261834	677187	850535	761839	1.882	1.212	15	-0.041	0.808	15	-0.04	0.39	15	16	176000000	9	164567	1948795	364766	332630	-0.95	0.969	14	2.465	0.744	14	0.097	0.34	14	2	942	942.1	RNA-binding protein FUS	MOUSE	P56959	P56959|Q8CFQ9|Q91VQ2	52900.5	31	10	24.9	145.01
		Taf15	8	149000000	4	2054484	305932	537254	455429	1.953	0.987	8	0.033	0.89	8	0.293	0.4	8	11	103000000	6	123275	1378931	280915	244093	-1.295	1.061	10	2.415	1.084	10	0.097	0.301	10	2	942	942.2	Protein Taf15	MOUSE	Q8BQ46	Q8BQ46	58827.9	19	6	10.2	74.16
		Hspa13	16	71700000	11	501615	761499	851917	688962	-0.537	0.284	16	0.175	0.47	16	0.29	0.225	16	0	0	0														1	943	943.1	Heat shock 70 kDa protein 13	MOUSE	Q8BM72	Q8BM72|D3Z0Y0|Q8BM72-2	51765.4	16	11	24.6	145.01
		Eif2d	9	22500000	7	339417	337111	342673	342573	-0.236	0.423	9	-0.387	0.559	9	-0.222	0.341	9	4	10500000	4	8800	35734	39652	29326	-1.552	0.657	3	0.354	0.416	4	0.321	0.256	4	2	944	944.1	Isoform 2 of Eukaryotic translation initiation factor 2D	MOUSE	Q61211-2	Q61211-2|Q61211|E9PUG7|Q8C8I3|M0QWK9	65423.2	13	10	25.8	144.85
		Rpl21	28	298000000	10	1046612	2419675	1995612	2329099	-1.077	0.7	23	-0.288	1.009	23	-0.489	0.767	23	20	80500000	8	194796	512345	747142	1003263	-1.822	0.782	20	-0.648	0.697	20	-0.376	0.385	20	2	945	945.1	60S ribosomal protein L21	MOUSE	Q9CQM8	Q9CQM8|O09167	18635.6	48	10	46.8	144.78
		Glg1	13	57800000	13	1128769	1066372	1031008	785292	0.553	1.102	11	0.662	0.795	11	0.522	0.333	11	0	0	0														1	946	946.1	Golgi apparatus protein 1	MOUSE	Q61543	Q61543|E9PWD8	137611	13	13	9.1	144.72
		Ggh	12	69300000	9	217822	380469	1006583	871722	-1.902	0.64	11	-1.086	0.774	11	0.075	0.44	11	8	10200000	6	88533	188317	348583	233729	-1.477	0.722	8	-0.529	0.522	8	0.617	0.165	8	2	947	947.1	Gamma-glutamyl hydrolase	MOUSE	Q9Z0L8	Q9Z0L8|Q9Z0L8-2	35697.1	20	9	35.3	144.61
		Hspa12a	11	25700000	8	651252	493263	180892	131266	1.988	0.778	11	1.594	0.663	11	0.004	0.458	11	3	971000	3	17766	32248	22169	21331	-0.543	0.394	2	0.633	0.059	2	0.086	0.048	2	2	948	948.1	Heat shock 70 kDa protein 12A	MOUSE	Q8K0U4	Q8K0U4	75212.3	14	10	18	144.6
		Hspa12b	5	7070000	5	111644	186151	95153	80715	0.807	0.585	5	1.326	0.653	5	0.203	0.404	5	2	1400000	2	4494	11995	10680	13948	-1.634	0	1	-0.218	0	1	-0.385	0	1	2	948	948.2	Heat shock 70 kDa protein 12B	MOUSE	Q9CZJ2	Q9CZJ2	76859.7	7	6	10	77.44
		Rhoa	22	307000000	9	996929	1035460	1845207	1372630	-0.412	0.65	20	-0.224	0.962	20	0.054	0.911	20	8	20400000	5	145381	265613	299158	281275	-1.043	0.319	7	-0.476	0.391	7	0.045	0.146	7	2	949	949.1	Transforming protein RhoA	MOUSE	Q9QUI0	Q9QUI0|Q9CR99	22124.1	30	10	60.1	144.42
		Rhoc	13	244000000	7	793268	835965	1601057	992181	-0.391	0.286	11	-0.048	0.35	11	0.177	0.739	11	6	19200000	3	143065	261906	291605	274343	-0.849	0.176	5	-0.162	0.338	5	0.045	0.13	5	2	949	949.2	Rho-related GTP-binding protein RhoC	MOUSE	Q62159	Q62159|H3BL56	22348.3	19	7	49.2	94.03
		Rhob	2	966000	1	6499	9917	6302	6422	0.017	0	1	0.627	0	1	-0.027	0	1	5	21100000	3	409103	155322	304892	278694	-0.746	0.867	4	-0.831	0.218	4	0.085	0.175	4	2	949	949.3	Rho-related GTP-binding protein RhoB	MOUSE	P62746	P62746	22579.4	7	3	22.4	30.13
		Ptrf	15	77500000	8	531523	527583	573815	397616	0.405	0.496	13	0.732	0.663	13	0.421	0.445	13	9	9270000	6	89614	142262	162983	234904	-1.218	0.474	9	-0.787	0.329	9	-0.357	0.325	9	2	950	950.1	Polymerase I and transcript release factor	MOUSE	O54724	O54724	43952.8	24	9	25.2	143.99
Matrisome-associated	ECM-affiliated Proteins	Reg1	15	414000000	6	213228	226684	2101841	1412930	-1.996	1.226	15	-1.515	1.206	14	0.256	0.408	15	10	91200000	4	87290	220810	454380	282921	-1.692	0.859	10	-0.404	0.711	10	0.68	0.179	10	2	951	951.1	Lithostathine-1	MOUSE	P43137	P43137	18917.6	25	7	47.8	143.98
		Rps10	13	48000000	6	451030	284788	602739	673714	-0.659	0.574	13	-1.402	0.675	13	-0.218	0.464	13	10	17000000	8	173098	321298	276409	323847	-1.095	0.85	10	0.043	0.652	10	-0.2	0.3	10	2	952	952.1	40S ribosomal protein S10	MOUSE	P63325	P63325|Q3UW83	18915.4	23	10	46.6	143.72
		Bcat2	12	167000000	10	382242	739336	1623570	1070334	-1.657	0.568	10	-1.051	0.728	10	0.373	0.519	10	4	12500000	4	46207	142788	157312	149978	-1.385	0.716	4	0.116	0.58	4	0.253	0.224	4	2	953	953.1	Branched-chain-amino-acid aminotransferase, mitochondrial	MOUSE	O35855	O35855|O88374|D3Z7C8	44697.2	16	10	23.6	143.6
		Coro1a	13	63900000	10	943505	551300	603135	331525	1.386	0.742	13	0.599	0.485	13	0.655	0.488	12	0	0	0														1	954	954.1	Coronin-1A	MOUSE	O89053	O89053|G3UYK8	51672.9	13	10	25.8	143.55
		Fam114a2	8	26900000	7	433925	397444	401576	401886	-0.066	0.342	7	0.023	0.365	7	-0.065	0.359	7	6	6930000	6	21990	105910	138382	135797	-2.294	0.97	6	-0.367	0.134	6	-0.054	0.365	6	2	955	955.1	Protein FAM114A2	MOUSE	Q8VE88	Q8VE88|Q8VE88-2	54386.1	14	10	24.9	142.84
		Cbx3	14	190000000	8	1240121	792641	667481	586506	1.014	0.466	12	0.509	0.612	12	0.027	0.361	12	6	16800000	6	54722	147345	198561	165168	-1.512	0.29	6	-0.18	0.3	6	0.251	0.227	6	2	956	956.1	Chromobox protein homolog 3	MOUSE	P23198	P23198|Q9DCC5|D3Z1A9|Q9CYJ8|Q7TPM0	21026.2	20	8	36	142.48
		Cbx1	5	31600000	3	195164	138530	115262	115121	0.361	0.868	5	0.273	1.146	5	-0.109	0.496	5	2	2280000	2	9892	18358	19204	19458	-1.01	0.081	2	-0.14	0.128	2	-0.028	0.023	2	2	956	956.2	Chromobox protein homolog 1	MOUSE	P83917	P83917	21531.5	7	3	17.8	43.78
		Ece1	11	38900000	11	532887	1181778	328386	259465	0.898	0.716	11	1.812	0.859	11	0.299	0.376	11	0	0	0														1	957	957.1	Isoform D of Endothelin-converting enzyme 1	MOUSE	Q4PZA2-4	Q4PZA2-4|Q4PZA2|Q4PZA2-2|Q4PZA2-3	87881.7	11	11	17.8	142.08
		Txndc5	15	333000000	8	695036	749484	1379737	1233888	-0.876	0.319	14	-0.821	0.625	14	0.104	0.405	14	6	55100000	4	136276	150867	277869	217964	-2.023	1.051	5	-0.197	0.506	5	0.438	0.155	5	2	958	958.1	Thioredoxin domain-containing protein 5	MOUSE	Q91W90	Q91W90|E9PXX7	47099.3	21	9	23.9	141.9
Matrisome-associated	ECM Regulators	Serpinf2	5	21700000	4	339024	68429	50874	80425	2.324	0.763	4	-0.384	0.956	4	-0.415	0.519	4	15	34300000	10	122603	1118918	120111	122421	-0.084	0.717	14	3.011	0.935	14	-0.169	0.571	13	2	959	959.1	Alpha-2-antiplasmin	MOUSE	Q61247	Q61247	55199.1	20	11	16	141.26
		Clasp1	10	31800000	9	473557	245197	196569	173831	1.132	0.548	9	0.38	0.64	9	-0.246	0.399	9	3	535000	3	7814	27453	22731	22344	-1.409	0.189	2	0.239	0.092	2	-0.208	0.343	2	2	960	960.1	CLIP-associating protein 1	MOUSE	E9QKH0	E9QKH0|Q80TV8|E9QNY9|Q80TV8-2|E9Q6L0|J3QP81	170338	13	11	8.3	141.22
		Clasp2	6	5370000	5	98592	59249	38609	57235	0.577	0.458	6	0.043	0.711	6	-0.633	0.378	6	3	1290000	3	3498	10038	15707	12415	-1.763	0.543	2	-0.24	0.387	2	0.054	0.605	2	2	960	960.2	CLIP-associating protein 2	MOUSE	F7DCH5	F7DCH5|Q08EB6|Q8BRT1|E9Q8N5|Q8BRT1-5|Q8BRT1-6	143818	9	7	8.3	91.05
		Tecr	19	219000000	11	1388828	1300803	2153578	2293953	-0.858	0.43	17	-0.501	1.4	17	-0.067	0.339	17	11	28800000	7	113468	452097	264091	454004	-2.159	0.705	10	-0.126	0.378	11	-0.806	0.296	11	2	961	961.1	Gpsn2 protein	MOUSE	Q52L67	Q52L67|Q9CY27|G3UWE1	42408.8	30	11	20.7	141.07
		Dip2b	8	79500000	7	269749	280257	302711	346208	-0.548	0.39	7	-0.262	0.572	7	-0.202	0.262	7	9	11700000	9	49949	158459	211465	162859	-1.986	0.773	7	-0.138	0.227	7	0.326	0.178	7	2	962	962.1	Disco-interacting protein 2 homolog B	MOUSE	Q3UH60	Q3UH60|D3Z5G8|Q3UH60-2|B2RQC7	173348	17	11	7.7	141.03
		Dip2a	0	0	0														2	2880000	2	4082	29228	41932	31839	-2.944	0.174	2	-0.118	0.033	2	0.415	0.359	2	1	962	962.2	Disco-interacting protein 2 homolog A	MOUSE	D3Z7D3	D3Z7D3|F8WI56|Q8BWT5	172915	2	2	1.5	25.22
		Auh	17	189000000	9	950071	988422	1769240	3274800	-1.613	0.591	16	-1.336	1.078	16	-0.655	0.759	16	8	14500000	7	77205	204188	436253	345126	-1.746	0.724	8	-0.694	0.342	8	0.343	0.173	8	2	963	963.1	Methylglutaconyl-CoA hydratase, mitochondrial	MOUSE	Q9JLZ3	Q9JLZ3|Q9JLZ3-3|Q9JLZ3-2|E9QMT1|E9Q6L3	33679.7	25	10	32.1	140.84
		Cat	12	28900000	11	693920	318927	604109	454252	0.594	0.566	12	-0.341	0.514	12	0.098	0.746	12	0	0	0														1	964	964.1	Catalase	MOUSE	P24270	P24270|A2AL20	60079.5	12	11	22.9	140.8
		Csnk2a1	10	40700000	7	454876	487621	349942	371505	0.21	0.136	9	0.188	0.53	9	-0.347	0.223	9	7	5260000	6	47011	123185	187126	141817	-1.535	0.355	6	-0.173	0.084	6	0.46	0.145	6	2	965	965.1	Casein kinase II subunit alpha	MOUSE	Q60737	Q60737	45246.8	17	9	24	140.68
		Trip11	8	55700000	7	545150	678476	421035	479371	0.186	0.487	8	-0.155	0.897	8	-0.125	0.22	8	11	36600000	8	137388	681923	296778	316583	-1.501	0.845	11	-0.182	1.009	11	-0.043	0.238	11	2	966	966.1	Protein Trip11	MOUSE	E9Q512	E9Q512	227022	19	12	6.1	140.51
		Arhgap1	12	83700000	8	1222858	732663	812948	746227	0.607	0.754	11	-0.168	0.591	11	0.117	0.333	11	9	19000000	8	176030	452892	452554	489122	-1.745	0.47	8	-0.434	0.305	8	-0.175	0.193	8	2	967	967.1	Rho GTPase-activating protein 1	MOUSE	Q5FWK3	Q5FWK3|A2AH25	50523.8	21	10	24.6	140.35
		Hm13	23	486000000	9	498579	1823103	2597824	2186795	-1.915	0.856	23	-0.201	0.484	23	-0.066	0.431	23	9	53200000	5	160469	437211	594235	758796	-2.074	0.755	9	-0.682	0.511	9	-0.358	0.305	9	2	968	968.1	Minor histocompatibility antigen H13	MOUSE	Q9D8V0	Q9D8V0|Q9D8V0-4|Q9D8V0-3|Q6PGJ8|Q9D8V0-2	42032	32	9	27.2	140.21
		Agap3	12	43600000	10	651520	398186	302749	299369	0.823	0.749	10	0.596	0.67	10	-0.182	0.411	10	3	1930000	3	8649	60338	37592	29326	-1.732	0.571	3	0.887	0.45	3	0.262	0.211	3	2	969	969.1	Arf-GAP with GTPase, ANK repeat and PH domain-containing protein 3	MOUSE	Q8VHH5	Q8VHH5|F8VQE9|Q8VHH5-2	98933.3	15	10	15.4	140.09
		Agap1	8	35400000	7	406037	270584	214210	199857	1.024	0.403	6	0.391	0.136	6	0.06	0.266	6	0	0	0														1	969	969.2	Arf-GAP with GTPase, ANK repeat and PH domain-containing protein 1	MOUSE	Q8BXK8	Q8BXK8|E9Q3K3	95379.4	8	7	8.9	93.15
		Por	11	77600000	10	724555	1084923	660424	528794	0.141	0.375	11	0.937	0.461	11	0.007	0.465	11	0	0	0														1	970	970.1	NADPH--cytochrome P450 reductase	MOUSE	P37040	P37040|Q05DV1	77441.9	11	10	14	140.08
		Man2a1	11	26200000	10	204494	299121	398579	413084	-1.02	0.49	11	-0.519	0.55	11	-0.092	0.444	11	2	2610000	2	11217	35686	54267	67884	-2.746	0.534	2	-0.949	0.139	2	-0.326	0.03	2	2	971	971.1	Alpha-mannosidase 2	MOUSE	P27046	P27046	132371	13	10	9.4	139.87
Matrisome-associated	ECM Regulators	Ctsd	25	303000000	9	736157	776593	1109746	1191848	-0.865	0.41	24	-0.867	0.664	24	-0.248	0.54	24	23	89300000	7	538632	513322	742021	592432	0.1	0.724	20	-0.102	0.353	20	0.281	0.274	20	2	972	972.1	Cathepsin D	MOUSE	P18242	P18242|F8WIR1	45409.4	48	9	24.6	139.69
		Lancl2	14	51600000	9	487822	309372	306043	309543	0.764	0.667	14	-0.127	0.512	14	-0.117	0.512	14	1	1610000	1	11837	31782	31570	31398	-1.407	0	1	0.018	0	1	0.008	0	1	2	973	973.1	LanC-like protein 2	MOUSE	Q9JJK2	Q9JJK2	51518	15	9	29.5	139.53
		Gstk1	14	83700000	9	281685	512558	849926	913730	-1.423	0.423	14	-0.579	0.49	14	-0.155	0.316	14	9	7240000	5	24073	88626	155522	130538	-2.152	0.366	9	-0.394	0.518	9	0.294	0.231	9	2	974	974.1	Glutathione S-transferase kappa 1	MOUSE	Q9DCM2	Q9DCM2	25817.7	23	9	43.8	139.38
		Smu1	12	131000000	9	536231	393719	313873	432114	0.408	0.424	10	0.124	0.396	10	-0.481	0.286	10	2	1260000	2	14931	64596	53444	49829	-1.739	0	1	0.374	0	1	0.101	0	1	2	975	975.1	WD40 repeat-containing protein SMU1	MOUSE	Q3UKJ7	Q3UKJ7|Q3UKJ7-2	58170.5	14	10	21.2	139.31
		Sel1l	12	48100000	10	386892	549095	620986	523596	-0.606	0.7	11	-0.121	0.656	11	0.17	0.502	11	2	1930000	2	14656	30392	38614	53740	-1.895	0.422	2	-0.921	0.697	2	-0.63	0.83	2	2	976	976.1	Protein sel-1 homolog 1	MOUSE	Q9Z2G6	Q9Z2G6|Q9Z2G6-2|J3QJX3	88852.3	14	10	15.8	139.2
		Hook1	7	15800000	7	200713	129237	182627	199312	-0.085	0.418	7	-0.62	0.687	7	-0.173	0.317	7	7	6720000	5	56508	111279	159371	134461	-0.755	1.05	6	-0.15	0.263	7	0.28	0.192	7	2	977	977.1	Protein Hook homolog 1	MOUSE	Q8BIL5	Q8BIL5|Q8BIL5-2|Q8BJ23	85007.8	14	11	16.6	138.88
		Mlycd	11	36200000	9	328744	343231	478089	536860	-0.862	0.473	11	-0.488	0.71	11	-0.204	0.33	11	0	0	0														1	978	978.1	Malonyl-CoA decarboxylase, mitochondrial	MOUSE	Q99J39	Q99J39|Q99J39-2	55305.6	11	9	25.8	138.77
		Atp5j	14	358000000	8	877247	2446688	1275024	1194510	-0.421	0.53	14	1.105	0.477	14	0.122	0.489	14	8	33700000	6	199065	306176	351922	334429	-0.798	0.444	8	-0.226	0.333	8	0.119	0.202	8	2	979	979.1	ATP synthase-coupling factor 6, mitochondrial	MOUSE	P97450	P97450	12496.2	22	9	50.9	138.74
		Gstp1	43	1070000000	9	1067540	1505121	6276778	4406003	-1.563	1.037	36	-1.218	1.095	37	0.399	0.65	38	9	62800000	4	65774	197612	750432	439214	-2.494	0.785	8	-1.199	0.6	8	0.793	0.336	8	2	980	980.1	Glutathione S-transferase P 1	MOUSE	P19157	P19157|P46425|F6RWR5	23779.9	52	9	41.9	138.5
		Sorbs2	8	43500000	7	758217	204849	351015	446140	0.752	0.428	8	-0.679	0.606	8	-0.414	0.242	8	12	28600000	7	122145	299692	325591	345651	-1.079	0.485	12	-0.084	0.299	12	-0.011	0.274	12	2	981	981.1	Isoform 2 of Sorbin and SH3 domain-containing protein 2	MOUSE	Q3UTJ2-2	Q3UTJ2-2|B9EKP8|E9Q0B0|B7ZWM6|Q3UTJ2|Z4YJR7|B2RXQ9|Q3UTJ2-4|Q3UTJ2-5|D3Z080|Q3UTJ2-3|Q3UTJ2-7|Q3UTJ2-6	146264	20	9	7.4	138.43
		Tm9sf4	15	160000000	11	658543	1319192	1096350	996437	-0.689	0.451	13	0.197	0.813	13	-0.057	0.636	13	6	12900000	5	119163	219979	271658	370886	-1.422	0.458	5	-0.709	0.254	5	-0.322	0.162	5	2	982	982.1	Transmembrane 9 superfamily member 4	MOUSE	Q8BH24	Q8BH24	75490.6	21	11	17.5	138.25
Matrisome-associated	Secreted Factors	Ins2	44	1340000000	6	197643	269328	173204	204941	-0.506	0.971	31	-0.163	0.718	30	-0.837	0.668	32	17	130000000	6	126815	129019	173427	54443	0.057	1.247	8	0.991	0.603	10	0.925	0.695	10	2	983	983.1	Insulin-2	MOUSE	P01326	P01326|E0CXX7|D3Z595|D3Z596	12706.4	61	6	75.4	138.23
Matrisome-associated	Secreted Factors	Ins1	49	7040000000	5	1438155	3347802	1470889	2006232	-0.513	0.512	36	0.388	0.805	36	-0.682	0.627	35	24	1210000000	5	394874	1182755	1111446	1095422	-1.264	1.237	16	0.079	0.629	17	-0.006	0.249	17	2	983	983.2	Insulin-1	MOUSE	P01325	P01325	12502.3	73	5	70.3	113.36
		Map2k1	10	46100000	8	656715	408925	382573	332862	0.692	0.799	10	0.287	0.72	10	0.106	0.399	10	6	7990000	5	37447	119120	163979	148850	-1.825	0.82	6	-0.278	0.218	6	0.13	0.076	6	2	984	984.1	Dual specificity mitogen-activated protein kinase kinase 1	MOUSE	P31938	P31938	43815.6	16	11	33	138.12
		Map2k2	7	35600000	6	271269	184288	183812	188487	0.192	0.932	7	0.18	0.894	7	-0.132	0.492	7	8	9210000	7	56887	150694	240731	239535	-1.303	0.847	8	-0.547	0.306	8	0.034	0.142	8	2	984	984.2	Dual specificity mitogen-activated protein kinase kinase 2	MOUSE	Q63932	Q63932|Q91YS7|M0QWN2	44686.5	15	10	29.6	130.28
		Srsf9	8	46500000	5	771666	403422	277146	303234	1.362	0.473	8	0.429	0.562	8	-0.278	0.312	8	13	50800000	9	217169	517926	379976	321553	-0.931	0.695	13	0.478	0.619	13	0.287	0.165	13	2	985	985.1	Serine/arginine-rich splicing factor 9	MOUSE	Q9D0B0	Q9D0B0	25775	21	9	39.6	138.09
		Ran	27	1190000000	9	3208296	2623489	3349368	2668238	0.01	0.396	27	-0.037	0.835	27	0.06	0.339	27	11	113000000	7	402898	1031350	1688296	1220538	-1.81	0.596	10	-0.276	0.328	10	0.473	0.164	10	2	986	986.1	GTP-binding nuclear protein Ran	MOUSE	P62827	P62827|Q14AA6|Q61820	24593.8	38	9	38.8	138.06
		Dhrs7	13	121000000	8	609687	1252793	1567450	915427	-0.605	0.412	12	0.219	0.569	12	0.232	0.714	12	5	8130000	5	64595	93465	154728	185316	-1.516	0.091	5	-1.019	0.207	5	-0.256	0.046	5	2	987	987.1	Dehydrogenase/reductase SDR family member 7	MOUSE	Q9CXR1	Q9CXR1	38566.1	18	9	27.2	138
		Eml1	10	78000000	10	919580	591707	775299	719362	0.409	0.447	10	-0.277	0.321	10	0.048	0.275	10	4	4960000	3	17750	50953	60075	56336	-1.57	0.302	3	-0.121	0.065	3	-0.009	0.155	3	2	988	988.1	Echinoderm microtubule-associated protein-like 1	MOUSE	Q05BC3	Q05BC3|Q05BC3-2|D6RII3	90705	14	10	12	137.93
		Eml1	10	76900000	10	861290	565338	748657	689995	0.408	0.412	9	-0.327	0.33	9	0.132	0.282	9	4	4960000	3	17750	50953	60075	56336	-1.57	0.302	3	-0.121	0.065	3	-0.009	0.155	3	2	988	988.2	Isoform 3 of Echinoderm microtubule-associated protein-like 1	MOUSE	Q05BC3-3	Q05BC3-3|D3Z4J9	92678.3	14	10	12.6	129.84
		Abhd14b	16	139000000	7	633083	414711	1053144	1403574	-1.101	0.377	14	-1.485	0.597	14	-0.425	0.217	14	7	5760000	6	24661	65284	157825	134934	-2.378	0.876	7	-0.808	0.474	7	0.28	0.24	7	2	989	989.1	Alpha/beta hydrolase domain-containing protein 14B	MOUSE	E9QN99	E9QN99|Q8VCR7	22564.5	23	9	45.2	137.58
		Hip1r	11	37600000	10	464060	301327	392936	349965	0.758	0.545	11	-0.38	0.906	11	0.035	0.375	11	6	8250000	5	32015	157950	300703	259170	-1.986	0.661	6	-0.505	0.237	6	0.267	0.36	6	2	990	990.1	Huntingtin-interacting protein 1-related protein	MOUSE	Q9JKY5	Q9JKY5	120052	17	10	9.5	137.53
		Hip1	6	20100000	5	218993	163435	154418	146116	0.706	0.799	6	0.264	0.726	6	0.107	0.426	6	2	1240000	2	28512	70732	76472	67951	-1.49	0.502	2	-0.037	0.236	2	0.214	0.153	2	2	990	990.2	Huntingtin-interacting protein 1	MOUSE	Q8VD75	Q8VD75	116170	8	5	4.6	53.16
		Usp10	9	35300000	8	444908	327396	494404	505653	-0.255	0.296	7	-0.783	0.666	7	-0.07	0.294	7	7	16400000	7	50255	161464	370832	292328	-2.435	0.618	6	-0.776	0.34	6	0.23	0.236	6	2	991	991.1	Isoform 2 of Ubiquitin carboxyl-terminal hydrolase 10	MOUSE	P52479-2	P52479-2|P52479	87776.2	16	10	13.4	137.45
		Myo1e	10	23300000	8	342377	234934	195173	214182	0.667	0.654	9	0.028	0.352	9	-0.26	0.497	9	5	3930000	5	11417	51021	47914	42181	-1.5	0.576	4	0.044	0.175	4	0.224	0.292	4	2	992	992.1	Unconventional myosin-Ie	MOUSE	E9Q634	E9Q634|P70248|G3V011	127443	15	10	9.5	137.38
		Myo1f	4	2720000	3	36805	28665	21035	25608	0.489	0.786	3	0.017	0.477	3	-0.775	0.595	3	6	12700000	4	55895	137038	129324	172393	-1.031	0.735	6	0.169	0.458	6	-0.275	0.279	6	2	992	992.2	Myosin IF	MOUSE	Q8CG29	Q8CG29	125896	10	4	4.9	56.08
		2016-09-05	14	88900000	9	1330531	580656	560349	689700	0.913	0.59	12	-0.024	1.203	12	-0.384	0.248	12	3	5350000	3	17037	99594	71228	66465	-1.926	0.084	3	0.432	0.316	3	0.065	0.091	3	2	993	993.1	Septin-5	MOUSE	Q9Z2Q6	Q9Z2Q6	43203.6	17	9	26.5	136.9
		2016-09-04	10	22700000	7	493206	150772	225945	288874	0.758	0.334	7	-1.281	1.358	7	-0.462	0.457	7	7	10000000	5	24002	110969	89834	92548	-2.03	0.513	7	-0.044	0.4	7	-0.196	0.198	7	2	993	993.2	Septin-4	MOUSE	P28661	P28661|P28661-2|P28661-3|P28661-4|P28661-5|P28661-6	55391.4	17	8	17.1	99.7
		Plvap	12	24800000	11	374852	656103	287736	214433	0.635	0.951	10	1.252	1.399	10	0.352	0.912	10	0	0	0														1	994	994.1	Plasmalemma vesicle-associated protein	MOUSE	Q91VC4	Q91VC4|G3X924	50503	12	11	23.2	136.89
		Wdr11	9	51300000	9	593957	392177	412290	416094	0.462	0.297	8	0.06	0.433	8	0.007	0.101	8	4	6900000	4	36985	131848	178838	162023	-2.257	0.397	4	-0.165	0.38	4	0.151	0.073	4	2	995	995.1	Bromodomain and WD repeat domain containing 2, isoform CRA_a	MOUSE	G5E8J3	G5E8J3|Q8K1X1	137847	13	10	8.9	136.75
		Pecr	17	155000000	8	731778	890208	1434868	1611550	-1.222	0.946	17	-1.097	0.724	17	-0.363	0.471	17	5	9850000	4	36655	145954	197871	200282	-2.332	0.442	5	-0.412	0.123	5	-0.017	0.142	5	2	996	996.1	Peroxisomal trans-2-enoyl-CoA reductase	MOUSE	Q99MZ7	Q99MZ7|Q3UXD9|D6RHN4|D6RIP0	32694.9	22	8	29	136.39
		Prpf6	14	60300000	9	801272	773375	535522	631898	0.544	1.361	14	0.411	1.508	14	-0.03	0.819	14	2	3910000	2	43087	94333	57684	60383	-0.493	0.168	2	0.638	0.158	2	-0.068	0.05	2	2	997	997.1	Pre-mRNA-processing factor 6	MOUSE	Q91YR7	Q91YR7|Q91YR7-2	107519	16	9	8.9	136.37
		Gna11	14	46300000	11	803489	1019946	644069	533140	0.534	0.422	14	0.662	0.975	14	0.151	0.208	14	2	2640000	1	16318	30541	44494	39409	-1.305	0.72	2	-0.355	0.073	2	0.104	0.252	2	2	998	998.1	Guanine nucleotide-binding protein subunit alpha-11	MOUSE	P21278	P21278	42308.7	16	11	28.4	135.83
		Gnaq	12	46500000	9	716748	965849	444090	344609	1.032	0.48	12	1.276	0.647	12	0.273	0.233	12	3	3230000	2	22798	39477	51556	46941	-0.584	0.78	3	-0.282	0.29	3	-0.093	0.226	3	2	998	998.2	Guanine nucleotide-binding protein G(q) subunit alpha	MOUSE	P21279	P21279	42442.6	15	9	25.3	136.23
		Gna14	6	16400000	4	260899	445243	193800	164508	0.565	0.61	6	0.662	1.01	6	0.229	0.096	6	2	2640000	1	16318	30541	44494	39409	-1.305	0.72	2	-0.355	0.073	2	0.104	0.252	2	2	998	998.3	Guanine nucleotide-binding protein subunit alpha-14	MOUSE	P30677	P30677	41983.4	8	4	9.8	48.98
		Atxn2	5	126000000	4	787661	1055791	1585099	1694747	-1.231	0.238	5	-0.685	0.719	5	-0.358	0.465	5	9	16700000	8	157496	493267	461486	636613	-1.945	0.548	8	-0.713	0.351	9	0.295	0.596	9	2	999	999.1	Ataxin-2	MOUSE	O70305	O70305|E9QM77|O70305-2|O70305-3	137338	14	10	8.4	136.14
		Hdgf	14	233000000	8	687760	527227	1216708	1069784	-0.693	0.302	13	-0.759	0.627	13	-0.139	0.429	13	7	22300000	4	40653	136836	256873	192126	-2.125	0.656	7	-0.623	0.212	7	0.537	0.25	7	2	1000	1000.1	Hepatoma-derived growth factor	MOUSE	P51859	P51859|E0CYW7	26382.3	21	8	51.4	136.01
		Top1	11	42300000	9	509596	374171	616694	444070	0.14	0.414	11	-0.29	0.332	11	0.162	0.506	11	2	2390000	2	7521	16866	10735	13184	-0.81	0	1	0.355	0	1	-0.296	0	1	2	1001	1001.1	DNA topoisomerase 1	MOUSE	Q04750	Q04750	91330.5	13	10	15.1	135.99
		Raly	10	82300000	9	1440607	1046580	674622	479147	1.494	0.607	10	1.022	0.691	10	0.342	0.429	10	5	9760000	5	98971	288960	177963	171458	-0.781	0.05	5	0.838	0.298	5	0.049	0.123	5	2	1002	1002.1	RNA-binding protein Raly	MOUSE	Q64012	Q64012|Q64012-2	33358.5	15	9	30.7	135.97
		Snw1	5	13900000	4	141688	62771	102581	118562	0.169	0.738	3	-1.126	0.436	3	-0.241	0.451	3	11	17900000	8	209603	396757	371294	354721	-0.931	1.236	9	-0.088	0.465	9	-0.007	0.189	9	2	1003	1003.1	SNW domain-containing protein 1	MOUSE	Q9CSN1	Q9CSN1	61531.4	16	10	24.6	135.93
		Arl3	17	44300000	7	547209	364081	345613	546525	-0.175	0.39	14	-0.269	0.568	14	-0.685	0.305	14	8	5080000	6	26954	42923	97880	56719	-1.294	0.672	6	-0.414	0.365	6	0.641	0.343	6	2	1004	1004.1	ADP-ribosylation factor-like protein 3	MOUSE	Q9WUL7	Q9WUL7	20657.3	25	9	58.7	135.87
		Gm20431	22	306000000	10	2145589	1533717	1254154	1556082	0.526	0.683	19	0.224	1.055	19	-0.111	0.519	19	14	34100000	8	108228	381287	552773	547919	-1.999	0.685	12	-0.416	0.355	13	0.2	0.327	13	2	1005	1005.1	Protein Gm20431	MOUSE	E9PY39	E9PY39|B7ZBY7|Q9CZY3|Q9CZY3-2|Q9D2M8|Q9D2M8-2|A6X925|B2KF55|D3Z6R2	42552	36	10	28.5	135.63
		Ctage5	11	27100000	11	249119	213120	277743	317502	-0.269	0.284	6	-0.468	0.274	6	-0.188	0.237	6	3	1470000	2	12159	39012	55239	57830	-1.92	0.303	2	-0.549	0.312	3	0.14	0.188	3	2	1006	1006.1	cTAGE family member 5	MOUSE	H3BJS0	H3BJS0|H3BKH2|E9Q3S2|H3BK48|Q8R311|H3BJI6|H3BL19|E9PY90|H3BK44|H3BKL6	90664.1	14	12	14.5	135.43
		Cops2	12	85600000	9	1015551	872572	737306	711949	0.425	0.466	12	0.392	0.698	12	-0.006	0.559	12	5	5100000	5	33373	90050	129399	130317	-2.028	0.676	5	-0.539	0.546	5	-0.021	0.3	5	2	1007	1007.1	Isoform 2 of COP9 signalosome complex subunit 2	MOUSE	P61202-2	P61202-2|P61202|A2AQE4	52746	17	9	22.4	135.3
		Cmas	13	62500000	10	580581	580134	1153870	769048	-0.514	0.595	11	-0.182	0.82	11	0.28	0.253	11	2	1400000	2	29220	57940	78372	86294	-1.55	0.472	2	-0.556	0.13	2	-0.117	0.161	2	2	1008	1008.1	N-acylneuraminate cytidylyltransferase	MOUSE	Q99KK2	Q99KK2|Q99KK2-2	48684.7	15	10	23.1	135.17
		Vapa	19	111000000	11	1075709	595948	961014	1153368	-0.114	0.522	18	-0.585	0.853	18	-0.217	0.482	18	2	4020000	2	8079	22000	31261	33149	-2.01	0.163	2	-0.571	0.519	2	-0.051	0.379	2	2	1009	1009.1	Vesicle-associated membrane protein-associated protein A	MOUSE	Q9WV55	Q9WV55	28083	21	12	40.9	135.13
		Vapb	14	74700000	7	448428	263633	417772	449388	-0.129	0.532	13	-0.737	0.512	13	-0.359	0.453	13	3	8980000	3	13213	52689	64186	58994	-1.848	0.305	3	-0.187	0.071	3	0.079	0.125	3	2	1009	1009.2	Vesicle-associated membrane protein-associated protein B	MOUSE	Q9QY76	Q9QY76|Q8BH80	27173.9	17	8	31.6	112.42
		Lig1	9	29100000	9	680865	262256	199005	197048	1.725	1.354	9	0.305	0.39	9	-0.132	0.23	9	2	271000	2	4136	6352	5396	4939	-0.267	0.122	2	0.354	0.256	2	0.129	0.021	2	2	1010	1010.1	DNA ligase	MOUSE	Q3U4X8	Q3U4X8|P37913	104889	11	9	11.6	135.04
		Lbr	9	77900000	7	836215	1283901	1175783	1316604	-0.529	0.51	9	-0.15	0.983	9	-0.124	0.508	9	13	48000000	10	189855	506300	571608	572528	-1.649	1.019	13	-0.061	0.59	13	0.074	0.553	13	2	1011	1011.1	Lamin-B receptor	MOUSE	Q3U9G9	Q3U9G9	72009.4	22	11	17.7	135.04
		Impdh1	15	137000000	10	449402	772307	2180701	1808651	-2.024	0.666	13	-1.521	0.729	13	0.089	0.264	13	0	0	0														1	1012	1012.1	Inosine-5'-monophosphate dehydrogenase 1	MOUSE	P50096	P50096|E0CYE2	55619.9	15	10	20.8	135.03
		Mcts1	19	300000000	8	596402	755795	1391573	2002046	-1.376	0.625	18	-1.094	0.889	18	-0.622	0.609	18	13	65300000	7	55050	263275	655111	493352	-2.776	0.796	11	-0.761	0.458	11	0.434	0.16	11	2	1013	1013.1	Malignant T-cell-amplified sequence 1	MOUSE	Q9DB27	Q9DB27|Q9DB27-2|Q9CQ21	20783.1	32	8	58	134.77
		Sdf2l1	18	257000000	6	442298	656234	982168	1117338	-1.52	0.666	16	-1.233	0.857	16	-0.309	0.543	16	16	46900000	7	120184	306956	574002	405007	-1.802	0.828	15	-0.519	0.774	15	0.434	0.342	15	2	1014	1014.1	Stromal cell-derived factor 2-like protein 1	MOUSE	Q9ESP1	Q9ESP1	23876.1	34	8	37.5	134.73
		Slc9a3r1	9	75800000	9	561641	280953	556884	753172	-0.464	0.407	9	-1.393	0.546	9	-0.455	0.298	9	4	9160000	4	21641	67092	168103	134536	-2.373	0.254	3	-1.056	0.093	4	0.346	0.07	4	2	1015	1015.1	Na(+)/H(+) exchange regulatory cofactor NHE-RF1	MOUSE	P70441	P70441	38884.7	13	10	32.6	134.6
		Ruvbl2	12	71700000	9	664256	650032	371987	356405	0.69	0.621	12	0.683	0.644	12	-0.164	0.53	12	2	1960000	2	23215	49645	48111	43787	-0.852	0.072	2	0.018	0.183	2	-0.103	0.266	2	2	1016	1016.1	RuvB-like 2	MOUSE	Q9WTM5	Q9WTM5	51282.8	14	9	20.9	134.46
		Sec22b	21	315000000	8	2072874	1777528	3221048	2640287	-0.265	0.641	21	-0.339	0.638	21	0.242	0.505	21	10	26800000	6	201688	318062	479299	502586	-1.93	1.335	10	-0.635	0.402	10	-0.088	0.339	10	2	1017	1017.1	Vesicle-trafficking protein SEC22b	MOUSE	O08547	O08547|E9Q6R3	24911.3	31	9	41.3	134.46
		Ndufa9	8	56500000	6	387213	822217	735031	600100	-0.742	0.467	8	0.352	1.109	8	0.331	0.677	8	5	4400000	5	83836	97126	164690	183398	-1.089	0.483	5	-0.797	0.412	5	-0.042	0.178	5	2	1018	1018.1	NADH dehydrogenase [ubiquinone] 1 alpha subcomplex subunit 9, mitochondrial	MOUSE	Q9DC69	Q9DC69	42638.5	13	10	28.6	134.44
		Ppil4	4	23300000	4	157969	60080	54720	72391	1.073	0.225	3	-0.424	0.45	3	-0.268	0.176	3	11	28300000	9	182867	455410	363097	337449	-1.883	0.967	11	0.204	0.472	11	0.177	0.363	11	2	1019	1019.1	Peptidyl-prolyl cis-trans isomerase-like 4	MOUSE	Q9CXG3	Q9CXG3|D6RJ77	57742.6	15	10	21.7	134.41
		Cops3	10	53700000	10	574388	486830	327160	384478	0.33	0.623	9	0.267	0.606	9	-0.347	0.436	9	2	1280000	2	6160	16156	26993	23427	-1.927	0	1	-0.536	0	1	0.204	0	1	2	1020	1020.1	COP9 signalosome complex subunit 3	MOUSE	O88543	O88543	48401.8	12	10	24.1	134.4
		Mpp6	6	19100000	6	226559	213531	106130	122438	0.66	0.721	4	0.838	0.448	4	-0.277	0.384	4	9	7470000	8	47565	216788	163874	138582	-1.566	0.606	9	0.605	0.322	9	0.257	0.166	9	2	1021	1021.1	Isoform Alpha of MAGUK p55 subfamily member 6	MOUSE	Q9JLB0-2	Q9JLB0-2	61209	15	10	19.4	134.35
		Mpp6	6	19100000	6	226559	213531	106130	122438	0.66	0.721	4	0.838	0.448	4	-0.277	0.384	4	9	7460000	8	51902	211675	159140	136639	-1.536	0.788	9	0.503	0.333	9	0.255	0.149	9	2	1021	1021.2	MAGUK p55 subfamily member 6	MOUSE	Q9JLB0	Q9JLB0	62914.9	15	10	19.5	131.82
		Mpp2	6	10500000	5	386226	199554	127367	119402	1.689	0.822	6	0.548	0.497	6	-0.012	0.253	6	2	988000	2	10294	27609	20210	20439	-0.994	0.01	2	0.579	0.494	2	-0.009	0.017	2	2	1021	1021.3	Isoform 2 of MAGUK p55 subfamily member 2	MOUSE	Q9WV34-2	Q9WV34-2|Q9WV34	63672.1	8	7	13.8	95.52
		Cgn	3	6160000	3	49954	47615	53049	57556	-0.227	0.184	2	-0.334	0.34	2	-0.124	0.07	2	9	15500000	9	118423	228869	304124	240947	-0.808	0.605	8	0.006	0.248	8	0.346	0.13	8	2	1022	1022.1	Cingulin	MOUSE	E9QMC1	E9QMC1|P59242|D3YUW7|P59242-2	136772	12	10	8.6	134.29
		Lamp1	14	152000000	8	507431	1327174	612932	529179	-0.269	0.399	14	0.623	0.615	14	-0.075	0.466	14	0	0	0														1	1023	1023.1	Lysosome-associated membrane glycoprotein 1	MOUSE	P11438	P11438	44320.8	14	8	26.3	134.16
		Scgn	17	223000000	8	1883833	1075165	424937	359535	2.019	1.048	17	1.183	0.814	17	0.037	0.775	17	2	3190000	2	49854	135408	41374	25368	0.875	0.2	2	2.389	0.059	2	0.735	0.069	2	2	1024	1024.1	Secretagogin	MOUSE	Q91WD9	Q91WD9	32373.4	19	8	38	133.97
		Galnt2	14	68200000	10	429868	802677	802793	595566	-0.706	0.318	13	0.263	0.565	13	0.006	0.505	13	0	0	0														1	1025	1025.1	Polypeptide N-acetylgalactosaminyltransferase 2	MOUSE	Q6PB93	Q6PB93|Q6PB93-2	65255.1	14	10	19.1	133.95
		Cox5b	20	503000000	6	884155	1271240	985594	1144948	-0.697	0.513	19	0.06	1.052	19	-0.229	0.348	19	16	114000000	7	307204	513378	562330	615800	-0.925	0.441	16	-0.245	0.441	16	-0.073	0.338	16	2	1026	1026.1	Cytochrome c oxidase subunit 5B, mitochondrial	MOUSE	Q9D881	Q9D881|P19536	14131.9	36	8	42.6	133.93
		Lims1	13	65700000	8	532223	548780	379286	441770	-0.09	0.422	13	0.31	0.591	13	-0.257	0.422	13	9	27000000	6	81365	385872	315338	314388	-2.16	1.09	8	0.337	0.148	8	0	0.28	8	2	1027	1027.1	LIM and senescent cell antigen-like-containing domain protein 1	MOUSE	E9QP62	E9QP62|Q99JW4|Q9D7B2	46336.3	22	10	24.5	133.87
		Lims2	2	7190000	2	81131	85401	54235	59836	0.014	0.448	2	0.373	0.15	2	-0.174	0.035	2	4	7180000	3	26608	106070	83327	93020	-2.245	0.808	3	0.117	0.13	3	-0.076	0.226	3	2	1027	1027.2	LIM and senescent cell antigen-like-containing domain protein 2	MOUSE	Q91XD2	Q91XD2	40970.5	6	4	11.1	47.18
		Cdc42	19	270000000	8	844668	1255571	1302504	1012972	-0.326	0.439	18	0.052	0.556	18	0.092	0.498	18	8	12700000	5	84676	112384	111114	95950	-0.072	0.566	8	0.162	0.333	8	0.211	0.274	8	2	1028	1028.1	Cell division control protein 42 homolog	MOUSE	P60766	P60766|P60766-1|Q9ER71|Q9ER71-2|Q8R527|D3YX61|F2Z463	21600.5	27	9	46.5	133.82
		Rac1	17	260000000	7	915123	1498655	1457557	1059940	-0.3	0.279	15	0.024	0.725	15	0.28	0.352	15	4	15100000	4	231298	289345	383780	328982	-0.223	0.692	4	-0.051	0.534	4	0.224	0.227	4	2	1028	1028.2	RAS-related C3 botulinum substrate 1, isoform CRA_a	MOUSE	Q3TLP8	Q3TLP8|P63001|P60764|Q05144	23888.4	21	8	31.2	105.64
		Rhog	10	119000000	5	702246	843832	831238	575920	0.025	0.74	9	-0.046	0.557	9	0.29	0.355	9	2	2200000	2	27363	41735	34315	31666	-0.179	0.439	2	0.342	0.196	2	0.028	0.283	2	2	1028	1028.3	Rho-related GTP-binding protein RhoG	MOUSE	P84096	P84096	21764.5	12	5	31.4	67.84
		Ncbp1	14	112000000	9	761710	594306	382584	415895	0.829	0.592	14	0.532	0.478	14	-0.164	0.207	14	3	9040000	3	42042	162055	104470	90367	-1.368	0.243	3	0.947	0.607	3	0.28	0.132	3	2	1029	1029.1	Nuclear cap-binding protein subunit 1	MOUSE	Q3UYV9	Q3UYV9	93009	17	9	14.3	133.64
		Scfd2	10	30500000	8	221492	232713	330128	339811	-0.489	0.312	10	-0.705	0.355	10	-0.083	0.26	10	5	5440000	5	14655	38183	59490	59174	-1.814	0.427	5	-0.636	0.25	5	0.177	0.183	5	2	1030	1030.1	Sec1 family domain-containing protein 2	MOUSE	Q8BTY8	Q8BTY8|Q8BTY8-2|D3Z4T4	75434	15	10	16.8	133.58
		Scfd2	5	15400000	4	118321	112194	165486	180728	-0.438	0.266	5	-0.671	0.169	5	-0.075	0.165	5	3	17300000	3	14982	26413	38376	41047	-1.814	1.724	3	-0.402	0.295	3	-0.16	0.325	3	2	1030	1030.2	Isoform 3 of Sec1 family domain-containing protein 2	MOUSE	Q8BTY8-3	Q8BTY8-3|Q8BTY8-4	52884.3	8	6	13.8	72.14
		Rpl17	20	712000000	6	696757	907063	1771189	1830664	-1.384	0.481	19	-0.562	0.844	19	-0.076	0.343	19	13	152000000	7	233445	874428	879578	1113469	-1.795	0.771	13	-0.38	0.269	13	-0.175	0.207	13	2	1031	1031.1	60S ribosomal protein L17	MOUSE	Q9CPR4	Q9CPR4|Q6ZWZ7|B2RY53|F6YKV1	21651	33	9	39.1	133.31
		Tmpo	11	80700000	9	454212	133240	218473	218874	0.701	0.797	9	-0.984	0.971	9	-0.155	0.472	9	8	9830000	7	33833	82291	58931	67916	-1.055	0.496	6	0.368	0.231	6	-0.2	0.32	6	2	1032	1032.1	Lamina-associated polypeptide 2, isoforms alpha/zeta	MOUSE	Q61033	Q61033|Q61029-2|Q61029-4|Q61033-2	75851.6	19	9	20.6	133.25
		Tmpo	11	88300000	9	1153065	350375	568732	457875	1.442	0.654	11	-1.069	0.702	11	0.048	0.333	11	6	9520000	5	86155	250377	170345	210230	-1.055	0.299	6	0.244	0.05	6	-0.208	0.219	6	2	1032	1032.2	Lamina-associated polypeptide 2, isoforms beta/delta/epsilon/gamma	MOUSE	Q61029	Q61029|Q61029-3	50428.9	17	9	27.8	131.42
		Fkbp5	11	69400000	10	1136148	637081	438481	465263	1.098	0.423	10	0.36	0.803	10	-0.135	0.277	10	2	2110000	2	35294	64671	68912	58572	-0.759	0.678	2	0.155	0.074	2	0.248	0.086	2	2	1033	1033.1	Peptidyl-prolyl cis-trans isomerase FKBP5	MOUSE	Q64378	Q64378	51535.7	13	11	22.5	133.15
[truncated: 2,758 more rows]

## Sheet: B. All detected ECM proteins
			Replicate A																Replicate B
[truncated: 186 more rows]

## Sheet: C. F-test on 120 ECM proteins  
					Replicate A			Replicate B
[truncated: 121 more rows]

## Sheet: D. Matrisome Normal Islets
					Replicate A										Replicate B
[truncated: 179 more rows]
